# Supplementary material for: Epigenetic supersimilarity of monozygotic twin pairs
Source: Genome Biol. 2018 Jan 9;19:2. doi: 10.1186/s13059-017-1374-0 (PMC5759268; doi:10.1186/s13059-017-1374-0)
Supplement: Supplementary file 2 — Supplementary tables. (XLSX 808 kb) [file 13059_2017_1374_MOESM2_ESM.xlsx]

## Sheet: Contents
Table	Contents
S1	Annotated list of ESS and SIV probes
S2	Summary of pyrosequencing results on ESS hits
S3	Summary of pyrosequencing results on SIV hits
S4	Annotated list of negative control probes
S5	TCGA abbreviations used in Fig. 4E
S6	MCCS HM450 data sets, and average years from sample collection to diagnosis
S7	ESS clusters
S8	Associations between ESS cluster average methylation in adipose tissue and expression in adipose tissue, LCL, and skin
S9	SIV clusters
S10	Negative control clusters
S11	MCCS permutation testing results: ESS clusters showing significant associations with later cancer
S12	MCCS permutation testing results: Negative control clusters showing significant associations with later cancer
S13	MCCS permutation testing results for 10 most CpG-rich ESS clusters
S14	ESS clusters containing no probes positive for substantial mQTL
S15	Validation and primer data on pyrosequencing and clonal bisulfite sequencing assays
S16	Season of conception study: principle component analysis results
S17	Gambian SoC-DMP enrichment analysis without cell composition adjustment
S18	Gambian SoC-DMP enrichment analysis with adjustment for additional principal component

## Sheet: Table S1
UCSC browser coordinates	Chr	Start	End	CG	ESS hit	SIV hit	Shi et al. substantial mQTL	Grundberg et al. conservative mQTL	Volkov et al. mQTL	GS1 Symbol	GS1 Description	GS1 Distance	GS2 Symbol	GS2 Description	GS2 Distance	GS3 Symbol	GS3 Description	GS3 Distance	GE1 Symbol	GE1 Description	GE1 Distance	GE2 Symbol	GE2 Description	GE2 Distance	GE3 Symbol	GE3 Description	GE3 Distance	Bin Intragenic to Genes	No Gene Assoc.	Assoc. Gene
chr1:839752-839753	chr1	839752	839753	cg23733394	TRUE	TRUE	FALSE	FALSE	TRUE	NA	NA	NA	NA	NA	NA	NA	NA	NA	NA	NA	NA	NA	NA	NA	NA	NA	NA		TRUE	0
chr1:1225781-1225782	chr1	1225781	1225782	cg18224942	TRUE	FALSE	FALSE	TRUE	FALSE	NA	NA	NA	NA	NA	NA	NA	NA	NA	SCNN1D	amiloride-sensitive sodium channel subunit delta	-1628	ACAP3	arf-GAP with coiled-coil, ANK repeat and PH domain-containing protein 3	1982	NA	NA	NA	SCNN1D	FALSE	SCNN1D
chr1:1265354-1265355	chr1	1265354	1265355	cg16590012	TRUE	FALSE	FALSE	TRUE	TRUE	TAS1R3	taste receptor type 1 member 3 precursor	-1371	NA	NA	NA	NA	NA	NA	CPTP	ceramide-1-phosphate transfer protein	1078	NA	NA	NA	NA	NA	NA		FALSE	TAS1R3
chr1:1380621-1380622	chr1	1380621	1380622	cg18148498	TRUE	FALSE	FALSE	TRUE	FALSE	NA	NA	NA	NA	NA	NA	NA	NA	NA	VWA1	von Willebrand factor A domain-containing protein 1 isoform 2 precursor	2359	NA	NA	NA	NA	NA	NA		FALSE	VWA1
chr1:1571801-1571802	chr1	1571801	1571802	cg27541892	TRUE	FALSE	FALSE	FALSE	FALSE	NA	NA	NA	NA	NA	NA	NA	NA	NA	CDK11B	cyclin-dependent kinase 11B isoform 5	-1199	MMP23B	matrix metalloproteinase-23 precursor	1771	MMP23A		1774	CDK11B	FALSE	CDK11B
chr1:1586880-1586881	chr1	1586880	1586881	cg17450090	TRUE	FALSE	FALSE	FALSE	FALSE	NA	NA	NA	NA	NA	NA	NA	NA	NA	NA	NA	NA	NA	NA	NA	NA	NA	NA	CDK11B	FALSE	CDK11B
chr1:1625702-1625703	chr1	1625702	1625703	cg23231093	TRUE	FALSE	FALSE	FALSE	FALSE	SLC35E2B	solute carrier family 35 member E2B	-1459	NA	NA	NA	NA	NA	NA	NA	NA	NA	NA	NA	NA	NA	NA	NA	CDK11B	FALSE	SLC35E2B
chr1:2120985-2120986	chr1	2120985	2120986	cg20300514	TRUE	FALSE	FALSE	FALSE	FALSE	NA	NA	NA	NA	NA	NA	NA	NA	NA	C1orf86		2	NA	NA	NA	NA	NA	NA	C1orf86	FALSE	C1orf86
chr1:2121039-2121040	chr1	2121039	2121040	cg26227225	TRUE	FALSE	FALSE	FALSE	FALSE	NA	NA	NA	NA	NA	NA	NA	NA	NA	C1orf86		-52	NA	NA	NA	NA	NA	NA	C1orf86	FALSE	C1orf86
chr1:2121349-2121350	chr1	2121349	2121350	cg05337761	TRUE	FALSE	FALSE	FALSE	FALSE	NA	NA	NA	NA	NA	NA	NA	NA	NA	C1orf86		-362	NA	NA	NA	NA	NA	NA	C1orf86	FALSE	C1orf86
chr1:2121449-2121450	chr1	2121449	2121450	cg08200543	TRUE	FALSE	FALSE	FALSE	FALSE	NA	NA	NA	NA	NA	NA	NA	NA	NA	C1orf86		-462	NA	NA	NA	NA	NA	NA	C1orf86	FALSE	C1orf86
chr1:2121521-2121522	chr1	2121521	2121522	cg01894875	TRUE	FALSE	FALSE	FALSE	FALSE	NA	NA	NA	NA	NA	NA	NA	NA	NA	C1orf86		-534	NA	NA	NA	NA	NA	NA	C1orf86	FALSE	C1orf86
chr1:2391317-2391318	chr1	2391317	2391318	cg07700843	TRUE	FALSE	TRUE	TRUE	TRUE	NA	NA	NA	NA	NA	NA	NA	NA	NA	NA	NA	NA	NA	NA	NA	NA	NA	NA		TRUE	0
chr1:2404894-2404895	chr1	2404894	2404895	cg14508832	FALSE	TRUE	FALSE	FALSE	FALSE	PLCH2	1-phosphatidylinositol 4,5-bisphosphate phosphodiesterase eta-2 isoform 1	-2859	NA	NA	NA	NA	NA	NA	NA	NA	NA	NA	NA	NA	NA	NA	NA	PLCH2	FALSE	PLCH2
chr1:3105151-3105152	chr1	3105151	3105152	cg21609526	TRUE	FALSE	FALSE	TRUE	TRUE	NA	NA	NA	NA	NA	NA	NA	NA	NA	NA	NA	NA	NA	NA	NA	NA	NA	NA	PRDM16	FALSE	PRDM16
chr1:3421598-3421599	chr1	3421598	3421599	cg10331884	TRUE	FALSE	FALSE	TRUE	FALSE	NA	NA	NA	NA	NA	NA	NA	NA	NA	NA	NA	NA	NA	NA	NA	NA	NA	NA	MEGF6	FALSE	MEGF6
chr1:3720588-3720589	chr1	3720588	3720589	cg12551983	TRUE	FALSE	FALSE	TRUE	TRUE	NA	NA	NA	NA	NA	NA	NA	NA	NA	NA	NA	NA	NA	NA	NA	NA	NA	NA		TRUE	0
chr1:3721846-3721847	chr1	3721846	3721847	cg24556754	FALSE	TRUE	FALSE	FALSE	FALSE	NA	NA	NA	NA	NA	NA	NA	NA	NA	NA	NA	NA	NA	NA	NA	NA	NA	NA		TRUE	0
chr1:4711419-4711420	chr1	4711419	4711420	cg26840333	TRUE	FALSE	TRUE	TRUE	TRUE	NA	NA	NA	NA	NA	NA	NA	NA	NA	NA	NA	NA	NA	NA	NA	NA	NA	NA		TRUE	0
chr1:5937169-5937170	chr1	5937169	5937170	cg14654471	TRUE	FALSE	FALSE	TRUE	TRUE	NA	NA	NA	NA	NA	NA	NA	NA	NA	NA	NA	NA	NA	NA	NA	NA	NA	NA	NPHP4	FALSE	NPHP4
chr1:6296630-6296631	chr1	6296630	6296631	cg14089881	TRUE	FALSE	FALSE	TRUE	FALSE	LINC00337		331	ICMT	protein-S-isoprenylcysteine O-methyltransferase	-586	NA	NA	NA	LINC00337		-2872	NA	NA	NA	NA	NA	NA	LINC00337	FALSE	LINC00337
chr1:7122726-7122727	chr1	7122726	7122727	cg20409752	TRUE	TRUE	TRUE	TRUE	TRUE	NA	NA	NA	NA	NA	NA	NA	NA	NA	NA	NA	NA	NA	NA	NA	NA	NA	NA	CAMTA1	FALSE	CAMTA1
chr1:9131622-9131623	chr1	9131622	9131623	cg02289343	FALSE	TRUE	FALSE	TRUE	FALSE	SLC2A5	solute carrier family 2, facilitated glucose transporter member 5 isoform 2	-1735	NA	NA	NA	NA	NA	NA	NA	NA	NA	NA	NA	NA	NA	NA	NA		FALSE	SLC2A5
chr1:9131783-9131784	chr1	9131783	9131784	cg17243628	FALSE	TRUE	FALSE	TRUE	FALSE	SLC2A5	solute carrier family 2, facilitated glucose transporter member 5 isoform 2	-1896	NA	NA	NA	NA	NA	NA	NA	NA	NA	NA	NA	NA	NA	NA	NA		FALSE	SLC2A5
chr1:9648699-9648700	chr1	9648699	9648700	cg08886482	TRUE	FALSE	FALSE	FALSE	FALSE	TMEM201	transmembrane protein 201 isoform 1	-232	NA	NA	NA	NA	NA	NA	NA	NA	NA	NA	NA	NA	NA	NA	NA		FALSE	TMEM201
chr1:11323253-11323254	chr1	11323253	11323254	cg10315903	FALSE	TRUE	FALSE	FALSE	FALSE	MTOR	serine/threonine-protein kinase mTOR	-645	NA	NA	NA	NA	NA	NA	NA	NA	NA	NA	NA	NA	NA	NA	NA		FALSE	MTOR
chr1:11561497-11561498	chr1	11561497	11561498	cg24371425	FALSE	TRUE	FALSE	FALSE	FALSE	NA	NA	NA	NA	NA	NA	NA	NA	NA	NA	NA	NA	NA	NA	NA	NA	NA	NA	PTCHD2	FALSE	PTCHD2
chr1:11561662-11561663	chr1	11561662	11561663	cg08243619	FALSE	TRUE	FALSE	FALSE	FALSE	NA	NA	NA	NA	NA	NA	NA	NA	NA	NA	NA	NA	NA	NA	NA	NA	NA	NA	PTCHD2	FALSE	PTCHD2
chr1:11561711-11561712	chr1	11561711	11561712	cg10116490	FALSE	TRUE	FALSE	FALSE	FALSE	NA	NA	NA	NA	NA	NA	NA	NA	NA	NA	NA	NA	NA	NA	NA	NA	NA	NA	PTCHD2	FALSE	PTCHD2
chr1:14504113-14504114	chr1	14504113	14504114	cg04145937	TRUE	FALSE	FALSE	FALSE	FALSE	NA	NA	NA	NA	NA	NA	NA	NA	NA	NA	NA	NA	NA	NA	NA	NA	NA	NA		TRUE	0
chr1:15850417-15850418	chr1	15850417	15850418	cg05660106	TRUE	FALSE	TRUE	TRUE	TRUE	CASP9	caspase-9 isoform alpha precursor	523	DNAJC16		-2890	NA	NA	NA	NA	NA	NA	NA	NA	NA	NA	NA	NA	CASP9	FALSE	CASP9
chr1:16060610-16060611	chr1	16060610	16060611	cg15135166	FALSE	TRUE	FALSE	FALSE	FALSE	SLC25A34	solute carrier family 25 member 34	-2198	NA	NA	NA	NA	NA	NA	PLEKHM2	pleckstrin homology domain-containing family M member 2	-654	NA	NA	NA	NA	NA	NA	PLEKHM2	FALSE	SLC25A34
chr1:16942481-16942482	chr1	16942481	16942482	cg12387865	FALSE	TRUE	FALSE	FALSE	FALSE	NBPF1	neuroblastoma breakpoint family member 1	-2381	NA	NA	NA	NA	NA	NA	CROCCP2		2269	NA	NA	NA	NA	NA	NA		FALSE	NBPF1
chr1:16944064-16944065	chr1	16944064	16944065	cg25602718	TRUE	TRUE	FALSE	TRUE	FALSE	NA	NA	NA	NA	NA	NA	NA	NA	NA	CROCCP2		686	NA	NA	NA	NA	NA	NA		FALSE	CROCCP2
chr1:17014799-17014800	chr1	17014799	17014800	cg06794355	TRUE	FALSE	FALSE	FALSE	FALSE	NA	NA	NA	NA	NA	NA	NA	NA	NA	ESPNP		2913	NA	NA	NA	NA	NA	NA		FALSE	ESPNP
chr1:17019810-17019811	chr1	17019810	17019811	cg27525446	TRUE	FALSE	FALSE	FALSE	FALSE	NA	NA	NA	NA	NA	NA	NA	NA	NA	ESPNP		-2098	NA	NA	NA	NA	NA	NA	ESPNP	FALSE	ESPNP
chr1:17047525-17047526	chr1	17047525	17047526	cg17984400	TRUE	TRUE	FALSE	FALSE	FALSE	ESPNP		-873	NA	NA	NA	NA	NA	NA	NA	NA	NA	NA	NA	NA	NA	NA	NA		FALSE	ESPNP
chr1:17053886-17053887	chr1	17053886	17053887	cg12648811	TRUE	TRUE	FALSE	FALSE	TRUE	NA	NA	NA	NA	NA	NA	NA	NA	NA	NA	NA	NA	NA	NA	NA	NA	NA	NA		TRUE	0
chr1:17600880-17600881	chr1	17600880	17600881	cg08277548	TRUE	FALSE	FALSE	TRUE	TRUE	NA	NA	NA	NA	NA	NA	NA	NA	NA	NA	NA	NA	NA	NA	NA	NA	NA	NA	PADI3	FALSE	PADI3
chr1:17888104-17888105	chr1	17888104	17888105	cg25979543	FALSE	TRUE	FALSE	FALSE	FALSE	NA	NA	NA	NA	NA	NA	NA	NA	NA	NA	NA	NA	NA	NA	NA	NA	NA	NA	ARHGEF10L	FALSE	ARHGEF10L
chr1:18902165-18902166	chr1	18902165	18902166	cg18795169	FALSE	TRUE	TRUE	TRUE	TRUE	NA	NA	NA	NA	NA	NA	NA	NA	NA	NA	NA	NA	NA	NA	NA	NA	NA	NA		TRUE	0
chr1:19110734-19110735	chr1	19110734	19110735	cg13786083	TRUE	TRUE	TRUE	TRUE	TRUE	NA	NA	NA	NA	NA	NA	NA	NA	NA	NA	NA	NA	NA	NA	NA	NA	NA	NA		TRUE	0
chr1:19110922-19110923	chr1	19110922	19110923	cg19637330	TRUE	TRUE	TRUE	TRUE	TRUE	NA	NA	NA	NA	NA	NA	NA	NA	NA	NA	NA	NA	NA	NA	NA	NA	NA	NA		TRUE	0
chr1:19111089-19111090	chr1	19111089	19111090	cg14856563	TRUE	FALSE	FALSE	TRUE	FALSE	NA	NA	NA	NA	NA	NA	NA	NA	NA	NA	NA	NA	NA	NA	NA	NA	NA	NA		TRUE	0
chr1:19600719-19600720	chr1	19600719	19600720	cg12798157	TRUE	FALSE	FALSE	FALSE	FALSE	AKR7L		-151	NA	NA	NA	NA	NA	NA	NA	NA	NA	NA	NA	NA	NA	NA	NA		FALSE	AKR7L
chr1:23280069-23280070	chr1	23280069	23280070	cg17974166	TRUE	TRUE	FALSE	FALSE	FALSE	NA	NA	NA	NA	NA	NA	NA	NA	NA	LACTBL1	putative beta-lactamase-like 1	-534	NA	NA	NA	NA	NA	NA	LACTBL1	FALSE	LACTBL1
chr1:23474871-23474872	chr1	23474871	23474872	cg12483005	TRUE	FALSE	TRUE	TRUE	TRUE	NA	NA	NA	NA	NA	NA	NA	NA	NA	NA	NA	NA	NA	NA	NA	NA	NA	NA	LUZP1	FALSE	LUZP1
chr1:23544995-23544996	chr1	23544995	23544996	cg19743168	TRUE	TRUE	TRUE	TRUE	TRUE	NA	NA	NA	NA	NA	NA	NA	NA	NA	NA	NA	NA	NA	NA	NA	NA	NA	NA		TRUE	0
chr1:25509521-25509522	chr1	25509521	25509522	cg21268256	TRUE	FALSE	FALSE	TRUE	FALSE	NA	NA	NA	NA	NA	NA	NA	NA	NA	NA	NA	NA	NA	NA	NA	NA	NA	NA		TRUE	0
chr1:25593055-25593056	chr1	25593055	25593056	cg21826606	TRUE	FALSE	FALSE	TRUE	FALSE	NA	NA	NA	NA	NA	NA	NA	NA	NA	NA	NA	NA	NA	NA	NA	NA	NA	NA		TRUE	0
chr1:25593175-25593176	chr1	25593175	25593176	cg16220844	TRUE	FALSE	FALSE	TRUE	FALSE	NA	NA	NA	NA	NA	NA	NA	NA	NA	NA	NA	NA	NA	NA	NA	NA	NA	NA		TRUE	0
chr1:25594486-25594487	chr1	25594486	25594487	cg24991732	TRUE	FALSE	FALSE	TRUE	FALSE	NA	NA	NA	NA	NA	NA	NA	NA	NA	NA	NA	NA	NA	NA	NA	NA	NA	NA		TRUE	0
chr1:26232820-26232821	chr1	26232820	26232821	cg17603057	TRUE	FALSE	FALSE	FALSE	FALSE	MIR3917		125	STMN1	stathmin isoform a	173	NA	NA	NA	MIR3917		32	NA	NA	NA	NA	NA	NA	STMN1	FALSE	MIR3917
chr1:26504019-26504020	chr1	26504019	26504020	cg15622158	TRUE	FALSE	TRUE	TRUE	TRUE	CNKSR1	connector enhancer of kinase suppressor of ras 1 isoform 3	39	NA	NA	NA	NA	NA	NA	NA	NA	NA	NA	NA	NA	NA	NA	NA	CNKSR1	FALSE	CNKSR1
chr1:27481531-27481532	chr1	27481531	27481532	cg22367705	TRUE	FALSE	FALSE	TRUE	TRUE	SLC9A1		90	NA	NA	NA	NA	NA	NA	NA	NA	NA	NA	NA	NA	NA	NA	NA	SLC9A1	FALSE	SLC9A1
chr1:28417750-28417751	chr1	28417750	28417751	cg14378564	TRUE	TRUE	FALSE	TRUE	TRUE	EYA3		-2602	NA	NA	NA	NA	NA	NA	NA	NA	NA	NA	NA	NA	NA	NA	NA		FALSE	EYA3
chr1:28573052-28573053	chr1	28573052	28573053	cg04993605	TRUE	TRUE	FALSE	TRUE	TRUE	NA	NA	NA	NA	NA	NA	NA	NA	NA	NA	NA	NA	NA	NA	NA	NA	NA	NA		TRUE	0
chr1:31256028-31256029	chr1	31256028	31256029	cg25303761	TRUE	FALSE	TRUE	TRUE	TRUE	NA	NA	NA	NA	NA	NA	NA	NA	NA	NA	NA	NA	NA	NA	NA	NA	NA	NA		TRUE	0
chr1:31846397-31846398	chr1	31846397	31846398	cg07110043	TRUE	TRUE	FALSE	TRUE	TRUE	FABP3	fatty acid-binding protein, heart	-474	NA	NA	NA	NA	NA	NA	NA	NA	NA	NA	NA	NA	NA	NA	NA		FALSE	FABP3
chr1:33631017-33631018	chr1	33631017	33631018	cg23058319	TRUE	FALSE	TRUE	TRUE	TRUE	NA	NA	NA	NA	NA	NA	NA	NA	NA	NA	NA	NA	NA	NA	NA	NA	NA	NA	TRIM62	FALSE	TRIM62
chr1:38156652-38156653	chr1	38156652	38156653	cg06917450	TRUE	TRUE	TRUE	TRUE	TRUE	C1orf109	uncharacterized protein C1orf109 isoform 1	-385	CDCA8	borealin	-1420	NA	NA	NA	NA	NA	NA	NA	NA	NA	NA	NA	NA		FALSE	C1orf109
chr1:39249604-39249605	chr1	39249604	39249605	cg14667685	TRUE	FALSE	FALSE	TRUE	FALSE	NA	NA	NA	NA	NA	NA	NA	NA	NA	NA	NA	NA	NA	NA	NA	NA	NA	NA		TRUE	0
chr1:40599011-40599012	chr1	40599011	40599012	cg08166631	FALSE	TRUE	FALSE	TRUE	FALSE	NA	NA	NA	NA	NA	NA	NA	NA	NA	NA	NA	NA	NA	NA	NA	NA	NA	NA		TRUE	0
chr1:41828130-41828131	chr1	41828130	41828131	cg19471466	TRUE	TRUE	FALSE	TRUE	FALSE	FOXO6	forkhead box protein O6	528	NA	NA	NA	NA	NA	NA	NA	NA	NA	NA	NA	NA	NA	NA	NA	FOXO6	FALSE	FOXO6
chr1:41889466-41889467	chr1	41889466	41889467	cg17016894	TRUE	FALSE	FALSE	TRUE	TRUE	NA	NA	NA	NA	NA	NA	NA	NA	NA	NA	NA	NA	NA	NA	NA	NA	NA	NA		TRUE	0
chr1:43250769-43250770	chr1	43250769	43250770	cg24634568	FALSE	TRUE	FALSE	FALSE	FALSE	LOC100129924	uncharacterized protein LOC100129924	-2891	NA	NA	NA	NA	NA	NA	NA	NA	NA	NA	NA	NA	NA	NA	NA		FALSE	LOC100129924
chr1:46870297-46870298	chr1	46870297	46870298	cg18918426	TRUE	TRUE	FALSE	FALSE	FALSE	NA	NA	NA	NA	NA	NA	NA	NA	NA	NA	NA	NA	NA	NA	NA	NA	NA	NA	FAAH	FALSE	FAAH
chr1:47900630-47900631	chr1	47900630	47900631	cg25880954	TRUE	FALSE	FALSE	TRUE	TRUE	FOXD2-AS1		-317	FOXD2	forkhead box protein D2	-1058	LINC01389		2359	FOXD2-AS1		-2824	NA	NA	NA	NA	NA	NA	LINC01389	FALSE	FOXD2-AS1
chr1:49364657-49364658	chr1	49364657	49364658	cg00829645	FALSE	TRUE	FALSE	FALSE	FALSE	NA	NA	NA	NA	NA	NA	NA	NA	NA	NA	NA	NA	NA	NA	NA	NA	NA	NA	AGBL4	FALSE	AGBL4
chr1:55522013-55522014	chr1	55522013	55522014	cg20245116	TRUE	TRUE	TRUE	TRUE	TRUE	NA	NA	NA	NA	NA	NA	NA	NA	NA	NA	NA	NA	NA	NA	NA	NA	NA	NA	PCSK9	FALSE	PCSK9
chr1:65467980-65467981	chr1	65467980	65467981	cg06748470	TRUE	FALSE	FALSE	TRUE	TRUE	LINC01359		179	NA	NA	NA	NA	NA	NA	NA	NA	NA	NA	NA	NA	NA	NA	NA	LINC01359	FALSE	LINC01359
chr1:65885547-65885548	chr1	65885547	65885548	cg25307371	TRUE	FALSE	FALSE	TRUE	FALSE	LEPROT	leptin receptor gene-related protein isoform 1	-583	LEPR	leptin receptor isoform 1 precursor	-787	NA	NA	NA	NA	NA	NA	NA	NA	NA	NA	NA	NA		FALSE	LEPROT
chr1:67390759-67390760	chr1	67390759	67390760	cg23744433	FALSE	TRUE	FALSE	FALSE	FALSE	MIER1	mesoderm induction early response protein 1 isoform e	182	WDR78	WD repeat-containing protein 78 isoform 2	-189	NA	NA	NA	NA	NA	NA	NA	NA	NA	NA	NA	NA	MIER1	FALSE	MIER1
chr1:67600687-67600688	chr1	67600687	67600688	cg11235152	TRUE	FALSE	FALSE	TRUE	FALSE	C1orf141		-33	NA	NA	NA	NA	NA	NA	NA	NA	NA	NA	NA	NA	NA	NA	NA		FALSE	C1orf141
chr1:68586408-68586409	chr1	68586408	68586409	cg13205059	FALSE	TRUE	FALSE	TRUE	FALSE	NA	NA	NA	NA	NA	NA	NA	NA	NA	NA	NA	NA	NA	NA	NA	NA	NA	NA	WLS,GNG12-AS1	FALSE	WLS,GNG12-AS1
chr1:75199117-75199118	chr1	75199117	75199118	cg00121533	FALSE	TRUE	FALSE	TRUE	FALSE	CRYZ	quinone oxidoreductase isoform a	-25	TYW3		256	NA	NA	NA	NA	NA	NA	NA	NA	NA	NA	NA	NA	TYW3	FALSE	CRYZ
chr1:75590912-75590913	chr1	75590912	75590913	cg02297043	TRUE	FALSE	FALSE	FALSE	FALSE	NA	NA	NA	NA	NA	NA	NA	NA	NA	NA	NA	NA	NA	NA	NA	NA	NA	NA		TRUE	0
chr1:75591029-75591030	chr1	75591029	75591030	cg01066472	TRUE	FALSE	FALSE	FALSE	FALSE	NA	NA	NA	NA	NA	NA	NA	NA	NA	NA	NA	NA	NA	NA	NA	NA	NA	NA		TRUE	0
chr1:75591353-75591354	chr1	75591353	75591354	cg00325531	TRUE	TRUE	FALSE	FALSE	FALSE	LHX8	LIM/homeobox protein Lhx8 isoform 1	-2765	NA	NA	NA	NA	NA	NA	NA	NA	NA	NA	NA	NA	NA	NA	NA		FALSE	LHX8
chr1:76189707-76189708	chr1	76189707	76189708	cg22875332	TRUE	TRUE	TRUE	TRUE	TRUE	ACADM	medium-chain specific acyl-CoA dehydrogenase, mitochondrial isoform b precursor	-324	NA	NA	NA	NA	NA	NA	NA	NA	NA	NA	NA	NA	NA	NA	NA		FALSE	ACADM
chr1:76189801-76189802	chr1	76189801	76189802	cg03433033	FALSE	TRUE	TRUE	TRUE	TRUE	ACADM	medium-chain specific acyl-CoA dehydrogenase, mitochondrial isoform b precursor	-230	NA	NA	NA	NA	NA	NA	NA	NA	NA	NA	NA	NA	NA	NA	NA		FALSE	ACADM
chr1:78956847-78956848	chr1	78956847	78956848	cg27046936	FALSE	TRUE	FALSE	FALSE	FALSE	PTGFR	prostaglandin F2-alpha receptor isoform b precursor	120	NA	NA	NA	NA	NA	NA	NA	NA	NA	NA	NA	NA	NA	NA	NA	PTGFR	FALSE	PTGFR
chr1:85724454-85724455	chr1	85724454	85724455	cg17737388	TRUE	FALSE	TRUE	TRUE	TRUE	C1orf52		901	NA	NA	NA	NA	NA	NA	NA	NA	NA	NA	NA	NA	NA	NA	NA	C1orf52	FALSE	C1orf52
chr1:85725523-85725524	chr1	85725523	85725524	cg21245975	TRUE	FALSE	FALSE	TRUE	TRUE	C1orf52		-168	NA	NA	NA	NA	NA	NA	NA	NA	NA	NA	NA	NA	NA	NA	NA		FALSE	C1orf52
chr1:91185233-91185234	chr1	91185233	91185234	cg22507154	TRUE	FALSE	FALSE	TRUE	FALSE	BARHL2	barH-like 2 homeobox protein	-2439	NA	NA	NA	NA	NA	NA	NA	NA	NA	NA	NA	NA	NA	NA	NA		FALSE	BARHL2
chr1:97050305-97050306	chr1	97050305	97050306	cg26518628	FALSE	TRUE	FALSE	FALSE	FALSE	NA	NA	NA	NA	NA	NA	NA	NA	NA	NA	NA	NA	NA	NA	NA	NA	NA	NA		TRUE	0
chr1:101123966-101123967	chr1	101123966	101123967	cg14515779	TRUE	FALSE	FALSE	TRUE	TRUE	NA	NA	NA	NA	NA	NA	NA	NA	NA	NA	NA	NA	NA	NA	NA	NA	NA	NA		TRUE	0
chr1:110254662-110254663	chr1	110254662	110254663	cg25593510	TRUE	TRUE	TRUE	TRUE	TRUE	GSTM5	glutathione S-transferase Mu 5	-201	NA	NA	NA	NA	NA	NA	NA	NA	NA	NA	NA	NA	NA	NA	NA		FALSE	GSTM5
chr1:110254828-110254829	chr1	110254828	110254829	cg25210835	FALSE	TRUE	TRUE	TRUE	FALSE	GSTM5	glutathione S-transferase Mu 5	-35	NA	NA	NA	NA	NA	NA	NA	NA	NA	NA	NA	NA	NA	NA	NA		FALSE	GSTM5
chr1:110254854-110254855	chr1	110254854	110254855	cg12858902	TRUE	FALSE	TRUE	TRUE	TRUE	GSTM5	glutathione S-transferase Mu 5	-9	NA	NA	NA	NA	NA	NA	NA	NA	NA	NA	NA	NA	NA	NA	NA		FALSE	GSTM5
chr1:110254919-110254920	chr1	110254919	110254920	cg23719124	FALSE	TRUE	FALSE	TRUE	FALSE	GSTM5	glutathione S-transferase Mu 5	56	NA	NA	NA	NA	NA	NA	NA	NA	NA	NA	NA	NA	NA	NA	NA	GSTM5	FALSE	GSTM5
chr1:113285940-113285941	chr1	113285940	113285941	cg00698771	TRUE	TRUE	FALSE	TRUE	FALSE	NA	NA	NA	NA	NA	NA	NA	NA	NA	NA	NA	NA	NA	NA	NA	NA	NA	NA		TRUE	0
chr1:117317982-117317983	chr1	117317982	117317983	cg19319928	FALSE	TRUE	FALSE	FALSE	FALSE	NA	NA	NA	NA	NA	NA	NA	NA	NA	NA	NA	NA	NA	NA	NA	NA	NA	NA		TRUE	0
chr1:118427435-118427436	chr1	118427435	118427436	cg01778345	TRUE	TRUE	TRUE	TRUE	FALSE	NA	NA	NA	NA	NA	NA	NA	NA	NA	NA	NA	NA	NA	NA	NA	NA	NA	NA	GDAP2	FALSE	GDAP2
chr1:142618826-142618827	chr1	142618826	142618827	cg26835374	FALSE	TRUE	FALSE	FALSE	FALSE	NA	NA	NA	NA	NA	NA	NA	NA	NA	NA	NA	NA	NA	NA	NA	NA	NA	NA		TRUE	0
chr1:145013480-145013481	chr1	145013480	145013481	cg16528597	TRUE	FALSE	FALSE	FALSE	FALSE	NA	NA	NA	NA	NA	NA	NA	NA	NA	NA	NA	NA	NA	NA	NA	NA	NA	NA	PDE4DIP,NBPF9,NBPF20	FALSE	PDE4DIP,NBPF9,NBPF20
chr1:145382477-145382478	chr1	145382477	145382478	cg25600478	TRUE	FALSE	FALSE	FALSE	FALSE	LOC101928979		-73	NA	NA	NA	NA	NA	NA	NA	NA	NA	NA	NA	NA	NA	NA	NA	NBPF20,NBPF10	FALSE	LOC101928979
chr1:145385391-145385392	chr1	145385391	145385392	cg00701051	TRUE	TRUE	FALSE	TRUE	TRUE	LOC101928979		-2987	NA	NA	NA	NA	NA	NA	NA	NA	NA	NA	NA	NA	NA	NA	NA	NBPF20,NBPF10	FALSE	LOC101928979
chr1:145385677-145385678	chr1	145385677	145385678	cg24874173	FALSE	TRUE	FALSE	TRUE	TRUE	NA	NA	NA	NA	NA	NA	NA	NA	NA	NA	NA	NA	NA	NA	NA	NA	NA	NA	NBPF20,NBPF10	FALSE	NBPF20,NBPF10
chr1:146550467-146550468	chr1	146550467	146550468	cg02487331	FALSE	TRUE	TRUE	TRUE	TRUE	NA	NA	NA	NA	NA	NA	NA	NA	NA	NA	NA	NA	NA	NA	NA	NA	NA	NA		TRUE	0
chr1:147801218-147801219	chr1	147801218	147801219	cg02451774	TRUE	FALSE	FALSE	FALSE	FALSE	NA	NA	NA	NA	NA	NA	NA	NA	NA	NA	NA	NA	NA	NA	NA	NA	NA	NA	NBPF8	FALSE	NBPF8
chr1:148000763-148000764	chr1	148000763	148000764	cg25200586	FALSE	TRUE	FALSE	FALSE	FALSE	NA	NA	NA	NA	NA	NA	NA	NA	NA	NA	NA	NA	NA	NA	NA	NA	NA	NA	NBPF8	FALSE	NBPF8
chr1:148855367-148855368	chr1	148855367	148855368	cg00646200	TRUE	FALSE	FALSE	FALSE	FALSE	NA	NA	NA	NA	NA	NA	NA	NA	NA	NA	NA	NA	NA	NA	NA	NA	NA	NA	NBPF25P	FALSE	NBPF25P
chr1:149137747-149137748	chr1	149137747	149137748	cg14222229	TRUE	FALSE	FALSE	FALSE	FALSE	NA	NA	NA	NA	NA	NA	NA	NA	NA	NA	NA	NA	NA	NA	NA	NA	NA	NA		TRUE	0
chr1:149145020-149145021	chr1	149145020	149145021	cg19635571	FALSE	TRUE	FALSE	FALSE	FALSE	NA	NA	NA	NA	NA	NA	NA	NA	NA	NA	NA	NA	NA	NA	NA	NA	NA	NA		TRUE	0
chr1:149145082-149145083	chr1	149145082	149145083	cg16661522	FALSE	TRUE	FALSE	FALSE	FALSE	NA	NA	NA	NA	NA	NA	NA	NA	NA	NA	NA	NA	NA	NA	NA	NA	NA	NA		TRUE	0
chr1:149145243-149145244	chr1	149145243	149145244	cg22692549	FALSE	TRUE	FALSE	FALSE	FALSE	NA	NA	NA	NA	NA	NA	NA	NA	NA	NA	NA	NA	NA	NA	NA	NA	NA	NA		TRUE	0
chr1:149146991-149146992	chr1	149146991	149146992	cg17598466	TRUE	TRUE	FALSE	FALSE	FALSE	NA	NA	NA	NA	NA	NA	NA	NA	NA	NA	NA	NA	NA	NA	NA	NA	NA	NA		TRUE	0
chr1:149147566-149147567	chr1	149147566	149147567	cg13911828	FALSE	TRUE	FALSE	FALSE	FALSE	NA	NA	NA	NA	NA	NA	NA	NA	NA	NA	NA	NA	NA	NA	NA	NA	NA	NA		TRUE	0
chr1:149148208-149148209	chr1	149148208	149148209	cg04876245	TRUE	FALSE	FALSE	FALSE	FALSE	NA	NA	NA	NA	NA	NA	NA	NA	NA	NA	NA	NA	NA	NA	NA	NA	NA	NA		TRUE	0
chr1:149148261-149148262	chr1	149148261	149148262	cg19736968	TRUE	FALSE	FALSE	FALSE	FALSE	NA	NA	NA	NA	NA	NA	NA	NA	NA	NA	NA	NA	NA	NA	NA	NA	NA	NA		TRUE	0
chr1:149148312-149148313	chr1	149148312	149148313	cg27587661	FALSE	TRUE	FALSE	FALSE	FALSE	NA	NA	NA	NA	NA	NA	NA	NA	NA	NA	NA	NA	NA	NA	NA	NA	NA	NA		TRUE	0
chr1:149149350-149149351	chr1	149149350	149149351	cg02153358	TRUE	TRUE	FALSE	FALSE	FALSE	NA	NA	NA	NA	NA	NA	NA	NA	NA	NA	NA	NA	NA	NA	NA	NA	NA	NA		TRUE	0
chr1:149149691-149149692	chr1	149149691	149149692	cg15686402	TRUE	TRUE	FALSE	FALSE	FALSE	NA	NA	NA	NA	NA	NA	NA	NA	NA	NA	NA	NA	NA	NA	NA	NA	NA	NA		TRUE	0
chr1:149155775-149155776	chr1	149155775	149155776	cg23034922	TRUE	FALSE	FALSE	FALSE	FALSE	NA	NA	NA	NA	NA	NA	NA	NA	NA	NA	NA	NA	NA	NA	NA	NA	NA	NA		TRUE	0
chr1:149156670-149156671	chr1	149156670	149156671	cg06921319	TRUE	FALSE	FALSE	FALSE	FALSE	NA	NA	NA	NA	NA	NA	NA	NA	NA	NA	NA	NA	NA	NA	NA	NA	NA	NA		TRUE	0
chr1:149158099-149158100	chr1	149158099	149158100	cg25618439	TRUE	FALSE	FALSE	FALSE	FALSE	NA	NA	NA	NA	NA	NA	NA	NA	NA	NA	NA	NA	NA	NA	NA	NA	NA	NA		TRUE	0
chr1:149162430-149162431	chr1	149162430	149162431	cg23106045	FALSE	TRUE	FALSE	FALSE	FALSE	NA	NA	NA	NA	NA	NA	NA	NA	NA	NA	NA	NA	NA	NA	NA	NA	NA	NA		TRUE	0
chr1:149162462-149162463	chr1	149162462	149162463	cg09139923	FALSE	TRUE	FALSE	FALSE	FALSE	NA	NA	NA	NA	NA	NA	NA	NA	NA	NA	NA	NA	NA	NA	NA	NA	NA	NA		TRUE	0
chr1:149162518-149162519	chr1	149162518	149162519	cg21937395	FALSE	TRUE	FALSE	FALSE	FALSE	NA	NA	NA	NA	NA	NA	NA	NA	NA	NA	NA	NA	NA	NA	NA	NA	NA	NA		TRUE	0
chr1:149170327-149170328	chr1	149170327	149170328	cg01419577	TRUE	FALSE	FALSE	FALSE	FALSE	NA	NA	NA	NA	NA	NA	NA	NA	NA	NA	NA	NA	NA	NA	NA	NA	NA	NA		TRUE	0
chr1:149174621-149174622	chr1	149174621	149174622	cg19361456	TRUE	FALSE	FALSE	FALSE	FALSE	NA	NA	NA	NA	NA	NA	NA	NA	NA	NA	NA	NA	NA	NA	NA	NA	NA	NA		TRUE	0
chr1:149174971-149174972	chr1	149174971	149174972	cg20962500	TRUE	FALSE	FALSE	FALSE	FALSE	NA	NA	NA	NA	NA	NA	NA	NA	NA	NA	NA	NA	NA	NA	NA	NA	NA	NA		TRUE	0
chr1:149186391-149186392	chr1	149186391	149186392	cg22700790	FALSE	TRUE	FALSE	FALSE	FALSE	NA	NA	NA	NA	NA	NA	NA	NA	NA	NA	NA	NA	NA	NA	NA	NA	NA	NA		TRUE	0
chr1:149212246-149212247	chr1	149212246	149212247	cg18388270	FALSE	TRUE	FALSE	FALSE	FALSE	NA	NA	NA	NA	NA	NA	NA	NA	NA	NA	NA	NA	NA	NA	NA	NA	NA	NA		TRUE	0
chr1:149231370-149231371	chr1	149231370	149231371	cg07379028	TRUE	FALSE	FALSE	FALSE	FALSE	NA	NA	NA	NA	NA	NA	NA	NA	NA	NA	NA	NA	NA	NA	NA	NA	NA	NA		TRUE	0
chr1:149717620-149717621	chr1	149717620	149717621	cg08860596	TRUE	FALSE	FALSE	FALSE	FALSE	NA	NA	NA	NA	NA	NA	NA	NA	NA	NA	NA	NA	NA	NA	NA	NA	NA	NA		TRUE	0
chr1:150670196-150670197	chr1	150670196	150670197	cg04414720	TRUE	FALSE	TRUE	TRUE	TRUE	GOLPH3L	Golgi phosphoprotein 3-like	-524	NA	NA	NA	NA	NA	NA	HORMAD1	HORMA domain-containing protein 1 isoform 2	338	NA	NA	NA	NA	NA	NA		FALSE	GOLPH3L
chr1:150897856-150897857	chr1	150897856	150897857	cg15448220	TRUE	TRUE	TRUE	TRUE	TRUE	SETDB1	histone-lysine N-methyltransferase SETDB1 isoform 3	-958	NA	NA	NA	NA	NA	NA	NA	NA	NA	NA	NA	NA	NA	NA	NA		FALSE	SETDB1
chr1:152161237-152161238	chr1	152161237	152161238	cg15025200	TRUE	TRUE	FALSE	TRUE	FALSE	NA	NA	NA	NA	NA	NA	NA	NA	NA	NA	NA	NA	NA	NA	NA	NA	NA	NA		TRUE	0
chr1:152161397-152161398	chr1	152161397	152161398	cg23107878	FALSE	TRUE	FALSE	TRUE	TRUE	NA	NA	NA	NA	NA	NA	NA	NA	NA	NA	NA	NA	NA	NA	NA	NA	NA	NA		TRUE	0
chr1:152161521-152161522	chr1	152161521	152161522	cg26320663	TRUE	TRUE	FALSE	TRUE	FALSE	NA	NA	NA	NA	NA	NA	NA	NA	NA	NA	NA	NA	NA	NA	NA	NA	NA	NA		TRUE	0
chr1:152161885-152161886	chr1	152161885	152161886	cg02754945	FALSE	TRUE	FALSE	TRUE	FALSE	NA	NA	NA	NA	NA	NA	NA	NA	NA	NA	NA	NA	NA	NA	NA	NA	NA	NA		TRUE	0
chr1:152161927-152161928	chr1	152161927	152161928	cg13498757	TRUE	TRUE	FALSE	TRUE	FALSE	NA	NA	NA	NA	NA	NA	NA	NA	NA	NA	NA	NA	NA	NA	NA	NA	NA	NA		TRUE	0
chr1:152162025-152162026	chr1	152162025	152162026	cg21280320	TRUE	TRUE	FALSE	TRUE	FALSE	NA	NA	NA	NA	NA	NA	NA	NA	NA	NA	NA	NA	NA	NA	NA	NA	NA	NA		TRUE	0
chr1:152333423-152333424	chr1	152333423	152333424	cg03957898	TRUE	TRUE	FALSE	TRUE	TRUE	FLG2	filaggrin-2	-941	NA	NA	NA	NA	NA	NA	NA	NA	NA	NA	NA	NA	NA	NA	NA	FLG-AS1	FALSE	FLG2
chr1:152506922-152506923	chr1	152506922	152506923	cg20991723	FALSE	TRUE	FALSE	TRUE	FALSE	NA	NA	NA	NA	NA	NA	NA	NA	NA	NA	NA	NA	NA	NA	NA	NA	NA	NA		TRUE	0
chr1:152779584-152779585	chr1	152779584	152779585	cg07796016	TRUE	FALSE	TRUE	TRUE	TRUE	LCE1C	late cornified envelope protein 1C isoform 1	-477	NA	NA	NA	NA	NA	NA	LCE1C	late cornified envelope protein 1C isoform 1	-2274	NA	NA	NA	NA	NA	NA		FALSE	LCE1C
chr1:153085649-153085650	chr1	153085649	153085650	cg03449150	FALSE	TRUE	FALSE	FALSE	FALSE	SPRR2F	small proline-rich protein 2F	342	NA	NA	NA	NA	NA	NA	SPRR2F	small proline-rich protein 2F	-1050	NA	NA	NA	NA	NA	NA	SPRR2F	FALSE	SPRR2F
chr1:153590243-153590244	chr1	153590243	153590244	cg08477332	TRUE	TRUE	TRUE	TRUE	TRUE	S100A14	protein S100-A14	-1435	NA	NA	NA	NA	NA	NA	S100A13	protein S100-A13	1032	NA	NA	NA	NA	NA	NA		FALSE	S100A14
chr1:153599704-153599705	chr1	153599704	153599705	cg11343894	TRUE	FALSE	TRUE	TRUE	TRUE	S100A13	protein S100-A13	40	S100A1	protein S100-A1	-1168	NA	NA	NA	NA	NA	NA	NA	NA	NA	NA	NA	NA	S100A13	FALSE	S100A13
chr1:153599831-153599832	chr1	153599831	153599832	cg02331910	TRUE	FALSE	TRUE	TRUE	TRUE	S100A13	protein S100-A13	-87	S100A1	protein S100-A1	-1041	NA	NA	NA	NA	NA	NA	NA	NA	NA	NA	NA	NA	S100A13	FALSE	S100A13
chr1:154127462-154127463	chr1	154127462	154127463	cg00006626	TRUE	FALSE	FALSE	TRUE	FALSE	NUP210L	nuclear pore membrane glycoprotein 210-like isoform 2 precursor	130	NA	NA	NA	NA	NA	NA	TPM3	tropomyosin alpha-3 chain isoform Tpm3.2cy	317	NA	NA	NA	NA	NA	NA	NUP210L	FALSE	NUP210L
chr1:154238265-154238266	chr1	154238265	154238266	cg14859874	TRUE	TRUE	FALSE	TRUE	TRUE	NA	NA	NA	NA	NA	NA	NA	NA	NA	UBAP2L	ubiquitin-associated protein 2-like isoform b	2284	NA	NA	NA	NA	NA	NA	UBAP2L	FALSE	UBAP2L
chr1:156163844-156163845	chr1	156163844	156163845	cg25208724	FALSE	TRUE	TRUE	TRUE	TRUE	SLC25A44	solute carrier family 25 member 44 isoform 2	122	NA	NA	NA	NA	NA	NA	NA	NA	NA	NA	NA	NA	NA	NA	NA	SLC25A44	FALSE	SLC25A44
chr1:156163899-156163900	chr1	156163899	156163900	cg24450063	FALSE	TRUE	TRUE	TRUE	TRUE	SLC25A44	solute carrier family 25 member 44 isoform 2	177	NA	NA	NA	NA	NA	NA	NA	NA	NA	NA	NA	NA	NA	NA	NA	SLC25A44	FALSE	SLC25A44
chr1:156181616-156181617	chr1	156181616	156181617	cg19263494	TRUE	FALSE	FALSE	TRUE	FALSE	PMF1-BGLAP	PMF1-BGLAP protein isoform 4	-1162	PMF1	polyamine-modulated factor 1 isoform 2	-1162	NA	NA	NA	SLC25A44	solute carrier family 25 member 44 isoform 2	-971	NA	NA	NA	NA	NA	NA	SLC25A44	FALSE	PMF1-BGLAP
chr1:158223934-158223935	chr1	158223934	158223935	cg07950803	TRUE	FALSE	FALSE	TRUE	TRUE	CD1A	T-cell surface glycoprotein CD1a precursor	8	NA	NA	NA	NA	NA	NA	NA	NA	NA	NA	NA	NA	NA	NA	NA	CD1A	FALSE	CD1A
chr1:161008127-161008128	chr1	161008127	161008128	cg11578532	TRUE	FALSE	FALSE	TRUE	TRUE	TSTD1	thiosulfate sulfurtransferase/rhodanese-like domain-containing protein 1 isoform 1	647	NA	NA	NA	NA	NA	NA	TSTD1	thiosulfate sulfurtransferase/rhodanese-like domain-containing protein 1 isoform 1	-706	USF1	upstream stimulatory factor 1 isoform 2	913	NA	NA	NA	TSTD1	FALSE	TSTD1
chr1:161349116-161349117	chr1	161349116	161349117	cg25597117	TRUE	TRUE	TRUE	TRUE	TRUE	NA	NA	NA	NA	NA	NA	NA	NA	NA	NA	NA	NA	NA	NA	NA	NA	NA	NA		TRUE	0
chr1:161496726-161496727	chr1	161496726	161496727	cg26017915	TRUE	FALSE	FALSE	FALSE	FALSE	HSPA6	heat shock 70 kDa protein 6	2397	NA	NA	NA	NA	NA	NA	HSPA6	heat shock 70 kDa protein 6	39	NA	NA	NA	NA	NA	NA		FALSE	HSPA6
chr1:162467180-162467181	chr1	162467180	162467181	cg10967587	FALSE	TRUE	FALSE	TRUE	TRUE	UHMK1	serine/threonine-protein kinase Kist isoform 1	217	NA	NA	NA	NA	NA	NA	NA	NA	NA	NA	NA	NA	NA	NA	NA	UHMK1	FALSE	UHMK1
chr1:162467185-162467186	chr1	162467185	162467186	cg07175007	TRUE	TRUE	FALSE	TRUE	TRUE	UHMK1	serine/threonine-protein kinase Kist isoform 1	222	NA	NA	NA	NA	NA	NA	NA	NA	NA	NA	NA	NA	NA	NA	NA	UHMK1	FALSE	UHMK1
chr1:162467208-162467209	chr1	162467208	162467209	cg00859178	TRUE	TRUE	TRUE	TRUE	TRUE	UHMK1	serine/threonine-protein kinase Kist isoform 1	245	NA	NA	NA	NA	NA	NA	NA	NA	NA	NA	NA	NA	NA	NA	NA	UHMK1	FALSE	UHMK1
chr1:167509918-167509919	chr1	167509918	167509919	cg24693760	TRUE	TRUE	TRUE	TRUE	TRUE	NA	NA	NA	NA	NA	NA	NA	NA	NA	CREG1	protein CREG1 precursor	332	NA	NA	NA	NA	NA	NA		FALSE	CREG1
chr1:175376028-175376029	chr1	175376028	175376029	cg10331038	TRUE	FALSE	FALSE	TRUE	FALSE	NA	NA	NA	NA	NA	NA	NA	NA	NA	NA	NA	NA	NA	NA	NA	NA	NA	NA	TNR	FALSE	TNR
chr1:176873449-176873450	chr1	176873449	176873450	cg19504955	TRUE	FALSE	FALSE	TRUE	TRUE	NA	NA	NA	NA	NA	NA	NA	NA	NA	NA	NA	NA	NA	NA	NA	NA	NA	NA	ASTN1	FALSE	ASTN1
chr1:180923076-180923077	chr1	180923076	180923077	cg00579423	FALSE	TRUE	TRUE	TRUE	FALSE	NA	NA	NA	NA	NA	NA	NA	NA	NA	NA	NA	NA	NA	NA	NA	NA	NA	NA		TRUE	0
chr1:180923340-180923341	chr1	180923340	180923341	cg03058232	FALSE	TRUE	TRUE	TRUE	TRUE	NA	NA	NA	NA	NA	NA	NA	NA	NA	NA	NA	NA	NA	NA	NA	NA	NA	NA		TRUE	0
chr1:180923683-180923684	chr1	180923683	180923684	cg14027288	TRUE	FALSE	FALSE	TRUE	FALSE	NA	NA	NA	NA	NA	NA	NA	NA	NA	NA	NA	NA	NA	NA	NA	NA	NA	NA		TRUE	0
chr1:182921851-182921852	chr1	182921851	182921852	cg02710296	FALSE	TRUE	FALSE	TRUE	FALSE	SHCBP1L	SHC SH2 domain-binding protein 1-like protein	702	NA	NA	NA	NA	NA	NA	NA	NA	NA	NA	NA	NA	NA	NA	NA	SHCBP1L	FALSE	SHCBP1L
chr1:182921857-182921858	chr1	182921857	182921858	cg08787039	FALSE	TRUE	FALSE	TRUE	FALSE	SHCBP1L	SHC SH2 domain-binding protein 1-like protein	696	NA	NA	NA	NA	NA	NA	NA	NA	NA	NA	NA	NA	NA	NA	NA	SHCBP1L	FALSE	SHCBP1L
chr1:183623675-183623676	chr1	183623675	183623676	cg23961843	TRUE	TRUE	TRUE	TRUE	TRUE	APOBEC4	putative C->U-editing enzyme APOBEC-4	-1227	NA	NA	NA	NA	NA	NA	NA	NA	NA	NA	NA	NA	NA	NA	NA	RGL1	FALSE	APOBEC4
chr1:184319916-184319917	chr1	184319916	184319917	cg08658634	FALSE	TRUE	FALSE	FALSE	FALSE	NA	NA	NA	NA	NA	NA	NA	NA	NA	NA	NA	NA	NA	NA	NA	NA	NA	NA		TRUE	0
chr1:185373486-185373487	chr1	185373486	185373487	cg11066601	TRUE	FALSE	FALSE	TRUE	TRUE	NA	NA	NA	NA	NA	NA	NA	NA	NA	NA	NA	NA	NA	NA	NA	NA	NA	NA		TRUE	0
chr1:197893920-197893921	chr1	197893920	197893921	cg00114966	TRUE	TRUE	TRUE	TRUE	TRUE	NA	NA	NA	NA	NA	NA	NA	NA	NA	NA	NA	NA	NA	NA	NA	NA	NA	NA	LHX9	FALSE	LHX9
chr1:203275927-203275928	chr1	203275927	203275928	cg23371584	TRUE	FALSE	TRUE	TRUE	TRUE	BTG2	protein BTG2	1264	LINC01136		-1474	NA	NA	NA	BTG2	protein BTG2	-2802	NA	NA	NA	NA	NA	NA	BTG2	FALSE	BTG2
chr1:205818956-205818957	chr1	205818956	205818957	cg17178900	TRUE	TRUE	TRUE	TRUE	TRUE	PM20D1	probable carboxypeptidase PM20D1 precursor	320	NA	NA	NA	NA	NA	NA	NA	NA	NA	NA	NA	NA	NA	NA	NA	PM20D1	FALSE	PM20D1
chr1:205819251-205819252	chr1	205819251	205819252	cg14893161	TRUE	TRUE	TRUE	TRUE	TRUE	PM20D1	probable carboxypeptidase PM20D1 precursor	25	NA	NA	NA	NA	NA	NA	NA	NA	NA	NA	NA	NA	NA	NA	NA	PM20D1	FALSE	PM20D1
chr1:205819406-205819407	chr1	205819406	205819407	cg11965913	TRUE	TRUE	TRUE	TRUE	TRUE	PM20D1	probable carboxypeptidase PM20D1 precursor	-130	NA	NA	NA	NA	NA	NA	NA	NA	NA	NA	NA	NA	NA	NA	NA		FALSE	PM20D1
chr1:205819463-205819464	chr1	205819463	205819464	cg07167872	TRUE	TRUE	TRUE	TRUE	TRUE	PM20D1	probable carboxypeptidase PM20D1 precursor	-187	NA	NA	NA	NA	NA	NA	NA	NA	NA	NA	NA	NA	NA	NA	NA		FALSE	PM20D1
chr1:205819492-205819493	chr1	205819492	205819493	cg24503407	TRUE	TRUE	TRUE	TRUE	TRUE	PM20D1	probable carboxypeptidase PM20D1 precursor	-216	NA	NA	NA	NA	NA	NA	NA	NA	NA	NA	NA	NA	NA	NA	NA		FALSE	PM20D1
chr1:205819609-205819610	chr1	205819609	205819610	cg07157834	TRUE	TRUE	TRUE	TRUE	TRUE	PM20D1	probable carboxypeptidase PM20D1 precursor	-333	NA	NA	NA	NA	NA	NA	NA	NA	NA	NA	NA	NA	NA	NA	NA		FALSE	PM20D1
chr1:207669922-207669923	chr1	207669922	207669923	cg10021878	FALSE	TRUE	FALSE	FALSE	FALSE	CR1	complement receptor type 1 isoform F precursor	450	NA	NA	NA	NA	NA	NA	NA	NA	NA	NA	NA	NA	NA	NA	NA	CR1	FALSE	CR1
chr1:207843084-207843085	chr1	207843084	207843085	cg21106486	FALSE	TRUE	FALSE	TRUE	FALSE	NA	NA	NA	NA	NA	NA	NA	NA	NA	NA	NA	NA	NA	NA	NA	NA	NA	NA	CR1L	FALSE	CR1L
chr1:211675356-211675357	chr1	211675356	211675357	cg10512769	TRUE	FALSE	TRUE	TRUE	TRUE	NA	NA	NA	NA	NA	NA	NA	NA	NA	NA	NA	NA	NA	NA	NA	NA	NA	NA		TRUE	0
chr1:212209363-212209364	chr1	212209363	212209364	cg09077675	TRUE	FALSE	FALSE	TRUE	FALSE	INTS7	integrator complex subunit 7 isoform 4	-361	DTL	denticleless protein homolog isoform 1	469	NA	NA	NA	NA	NA	NA	NA	NA	NA	NA	NA	NA	DTL	FALSE	INTS7
chr1:218486027-218486028	chr1	218486027	218486028	cg12132508	TRUE	FALSE	FALSE	TRUE	FALSE	NA	NA	NA	NA	NA	NA	NA	NA	NA	NA	NA	NA	NA	NA	NA	NA	NA	NA	RRP15	FALSE	RRP15
chr1:226271799-226271800	chr1	226271799	226271800	cg16532282	TRUE	FALSE	FALSE	TRUE	TRUE	NA	NA	NA	NA	NA	NA	NA	NA	NA	NA	NA	NA	NA	NA	NA	NA	NA	NA		TRUE	0
chr1:227177885-227177886	chr1	227177885	227177886	cg10327440	TRUE	TRUE	TRUE	TRUE	TRUE	NA	NA	NA	NA	NA	NA	NA	NA	NA	CDC42BPA	serine/threonine-protein kinase MRCK alpha isoform B	-320	ADCK3	atypical kinase ADCK3, mitochondrial	2639	NA	NA	NA	CDC42BPA	FALSE	CDC42BPA
chr1:228075423-228075424	chr1	228075423	228075424	cg13092405	TRUE	FALSE	TRUE	TRUE	TRUE	NA	NA	NA	NA	NA	NA	NA	NA	NA	NA	NA	NA	NA	NA	NA	NA	NA	NA		TRUE	0
chr1:228075749-228075750	chr1	228075749	228075750	cg10962762	TRUE	FALSE	FALSE	TRUE	TRUE	NA	NA	NA	NA	NA	NA	NA	NA	NA	NA	NA	NA	NA	NA	NA	NA	NA	NA		TRUE	0
chr1:228291591-228291592	chr1	228291591	228291592	cg11953245	FALSE	TRUE	FALSE	FALSE	FALSE	C1orf35	multiple myeloma tumor-associated protein 2	-428	NA	NA	NA	NA	NA	NA	MRPL55	39S ribosomal protein L55, mitochondrial isoform a	2788	NA	NA	NA	NA	NA	NA		FALSE	C1orf35
chr1:228659093-228659094	chr1	228659093	228659094	cg11801727	FALSE	TRUE	FALSE	FALSE	FALSE	NA	NA	NA	NA	NA	NA	NA	NA	NA	NA	NA	NA	NA	NA	NA	NA	NA	NA		TRUE	0
chr1:228743131-228743132	chr1	228743131	228743132	cg22700015	TRUE	TRUE	FALSE	FALSE	FALSE	MIR7641-2		2963	NA	NA	NA	NA	NA	NA	MIR7641-2		2913	NA	NA	NA	NA	NA	NA		FALSE	MIR7641-2
chr1:228785987-228785988	chr1	228785987	228785988	cg01525538	TRUE	FALSE	FALSE	FALSE	FALSE	NA	NA	NA	NA	NA	NA	NA	NA	NA	DUSP5P1		-2172	NA	NA	NA	NA	NA	NA	DUSP5P1,RHOU	FALSE	DUSP5P1
chr1:228785992-228785993	chr1	228785992	228785993	cg16732787	TRUE	FALSE	FALSE	FALSE	FALSE	NA	NA	NA	NA	NA	NA	NA	NA	NA	DUSP5P1		-2167	NA	NA	NA	NA	NA	NA	DUSP5P1,RHOU	FALSE	DUSP5P1
chr1:229706215-229706216	chr1	229706215	229706216	cg26362491	TRUE	FALSE	FALSE	TRUE	TRUE	NA	NA	NA	NA	NA	NA	NA	NA	NA	NA	NA	NA	NA	NA	NA	NA	NA	NA		TRUE	0
chr1:230256394-230256395	chr1	230256394	230256395	cg23677911	FALSE	TRUE	FALSE	TRUE	FALSE	NA	NA	NA	NA	NA	NA	NA	NA	NA	NA	NA	NA	NA	NA	NA	NA	NA	NA	GALNT2	FALSE	GALNT2
chr1:230468464-230468465	chr1	230468464	230468465	cg03217880	TRUE	FALSE	FALSE	TRUE	TRUE	NA	NA	NA	NA	NA	NA	NA	NA	NA	NA	NA	NA	NA	NA	NA	NA	NA	NA	PGBD5	FALSE	PGBD5
chr1:234041456-234041457	chr1	234041456	234041457	cg20784768	FALSE	TRUE	FALSE	TRUE	FALSE	SLC35F3	putative thiamine transporter SLC35F3 isoform 1	999	NA	NA	NA	NA	NA	NA	NA	NA	NA	NA	NA	NA	NA	NA	NA	SLC35F3	FALSE	SLC35F3
chr1:234367322-234367323	chr1	234367322	234367323	cg04143909	TRUE	TRUE	FALSE	FALSE	FALSE	NA	NA	NA	NA	NA	NA	NA	NA	NA	NA	NA	NA	NA	NA	NA	NA	NA	NA	SLC35F3	FALSE	SLC35F3
chr1:240118350-240118351	chr1	240118350	240118351	cg01567173	TRUE	TRUE	TRUE	TRUE	TRUE	NA	NA	NA	NA	NA	NA	NA	NA	NA	NA	NA	NA	NA	NA	NA	NA	NA	NA		TRUE	0
chr1:240569726-240569727	chr1	240569726	240569727	cg12804283	FALSE	TRUE	FALSE	TRUE	FALSE	NA	NA	NA	NA	NA	NA	NA	NA	NA	NA	NA	NA	NA	NA	NA	NA	NA	NA	FMN2	FALSE	FMN2
chr1:240656217-240656218	chr1	240656217	240656218	cg25623271	FALSE	TRUE	FALSE	FALSE	FALSE	NA	NA	NA	NA	NA	NA	NA	NA	NA	NA	NA	NA	NA	NA	NA	NA	NA	NA	GREM2,MIR1273E	FALSE	GREM2,MIR1273E
chr1:240656586-240656587	chr1	240656586	240656587	cg22879626	TRUE	FALSE	FALSE	FALSE	FALSE	NA	NA	NA	NA	NA	NA	NA	NA	NA	NA	NA	NA	NA	NA	NA	NA	NA	NA	GREM2,MIR1273E	FALSE	GREM2,MIR1273E
chr1:240656737-240656738	chr1	240656737	240656738	cg00081729	FALSE	TRUE	FALSE	FALSE	FALSE	NA	NA	NA	NA	NA	NA	NA	NA	NA	NA	NA	NA	NA	NA	NA	NA	NA	NA	GREM2,MIR1273E	FALSE	GREM2,MIR1273E
chr1:242220475-242220476	chr1	242220475	242220476	cg09361966	TRUE	TRUE	FALSE	TRUE	FALSE	NA	NA	NA	NA	NA	NA	NA	NA	NA	NA	NA	NA	NA	NA	NA	NA	NA	NA		TRUE	0
chr1:243053673-243053674	chr1	243053673	243053674	cg12691488	FALSE	TRUE	FALSE	FALSE	FALSE	NA	NA	NA	NA	NA	NA	NA	NA	NA	NA	NA	NA	NA	NA	NA	NA	NA	NA		TRUE	0
chr1:243264842-243264843	chr1	243264842	243264843	cg24502334	TRUE	TRUE	FALSE	TRUE	TRUE	LINC01347		204	NA	NA	NA	NA	NA	NA	NA	NA	NA	NA	NA	NA	NA	NA	NA	LINC01347	FALSE	LINC01347
chr1:243265016-243265017	chr1	243265016	243265017	cg02356786	TRUE	TRUE	FALSE	TRUE	TRUE	LINC01347		30	NA	NA	NA	NA	NA	NA	NA	NA	NA	NA	NA	NA	NA	NA	NA	LINC01347	FALSE	LINC01347
chr1:245851802-245851803	chr1	245851802	245851803	cg07953201	TRUE	FALSE	FALSE	FALSE	FALSE	NA	NA	NA	NA	NA	NA	NA	NA	NA	NA	NA	NA	NA	NA	NA	NA	NA	NA	KIF26B	FALSE	KIF26B
chr1:246592123-246592124	chr1	246592123	246592124	cg24478129	TRUE	FALSE	FALSE	TRUE	TRUE	NA	NA	NA	NA	NA	NA	NA	NA	NA	NA	NA	NA	NA	NA	NA	NA	NA	NA	SMYD3	FALSE	SMYD3
chr1:246668601-246668602	chr1	246668601	246668602	cg04798314	TRUE	FALSE	FALSE	TRUE	TRUE	SMYD3	histone-lysine N-methyltransferase SMYD3 isoform 1	2043	NA	NA	NA	NA	NA	NA	NA	NA	NA	NA	NA	NA	NA	NA	NA	SMYD3	FALSE	SMYD3
chr1:246984573-246984574	chr1	246984573	246984574	cg00028022	TRUE	FALSE	FALSE	TRUE	TRUE	NA	NA	NA	NA	NA	NA	NA	NA	NA	NA	NA	NA	NA	NA	NA	NA	NA	NA		TRUE	0
chr1:247681584-247681585	chr1	247681584	247681585	cg18198730	TRUE	FALSE	FALSE	TRUE	TRUE	GCSAML	germinal center-associated signaling and motility-like protein isoform c	-169	NA	NA	NA	NA	NA	NA	NA	NA	NA	NA	NA	NA	NA	NA	NA	GCSAML	FALSE	GCSAML
chr1:247681781-247681782	chr1	247681781	247681782	cg11166453	TRUE	FALSE	FALSE	TRUE	TRUE	GCSAML	germinal center-associated signaling and motility-like protein isoform c	28	NA	NA	NA	NA	NA	NA	NA	NA	NA	NA	NA	NA	NA	NA	NA	GCSAML	FALSE	GCSAML
chr1:247694041-247694042	chr1	247694041	247694042	cg17545182	TRUE	TRUE	FALSE	TRUE	FALSE	GCSAML-AS1		65	NA	NA	NA	NA	NA	NA	OR2C3	olfactory receptor 2C3	-608	NA	NA	NA	NA	NA	NA	GCSAML-AS1,GCSAML,OR2C3	FALSE	GCSAML-AS1
chr1:247694271-247694272	chr1	247694271	247694272	cg12754571	TRUE	TRUE	FALSE	TRUE	FALSE	GCSAML-AS1		-165	OR2C3	olfactory receptor 2C3	2870	NA	NA	NA	OR2C3	olfactory receptor 2C3	-838	NA	NA	NA	NA	NA	NA	GCSAML,OR2C3	FALSE	GCSAML-AS1
chr1:247694275-247694276	chr1	247694275	247694276	cg12758973	TRUE	TRUE	FALSE	TRUE	FALSE	GCSAML-AS1		-169	OR2C3	olfactory receptor 2C3	2866	NA	NA	NA	OR2C3	olfactory receptor 2C3	-842	NA	NA	NA	NA	NA	NA	GCSAML,OR2C3	FALSE	GCSAML-AS1
chr1:247802739-247802740	chr1	247802739	247802740	cg02518135	FALSE	TRUE	FALSE	TRUE	FALSE	NA	NA	NA	NA	NA	NA	NA	NA	NA	NA	NA	NA	NA	NA	NA	NA	NA	NA		TRUE	0
chr1:248100228-248100229	chr1	248100228	248100229	cg09506600	TRUE	FALSE	FALSE	TRUE	TRUE	OR2L13	olfactory receptor 2L13	-102	NA	NA	NA	NA	NA	NA	NA	NA	NA	NA	NA	NA	NA	NA	NA		FALSE	OR2L13
chr1:248100276-248100277	chr1	248100276	248100277	cg08861456	TRUE	FALSE	FALSE	TRUE	FALSE	OR2L13	olfactory receptor 2L13	-54	NA	NA	NA	NA	NA	NA	NA	NA	NA	NA	NA	NA	NA	NA	NA		FALSE	OR2L13
chr1:248100407-248100408	chr1	248100407	248100408	cg08260406	TRUE	TRUE	FALSE	TRUE	FALSE	OR2L13	olfactory receptor 2L13	77	NA	NA	NA	NA	NA	NA	NA	NA	NA	NA	NA	NA	NA	NA	NA	OR2L13	FALSE	OR2L13
chr1:248100585-248100586	chr1	248100585	248100586	cg03748376	TRUE	TRUE	FALSE	TRUE	FALSE	OR2L13	olfactory receptor 2L13	255	NA	NA	NA	NA	NA	NA	NA	NA	NA	NA	NA	NA	NA	NA	NA	OR2L13	FALSE	OR2L13
chr1:248100591-248100592	chr1	248100591	248100592	cg00785941	TRUE	TRUE	FALSE	TRUE	FALSE	OR2L13	olfactory receptor 2L13	261	NA	NA	NA	NA	NA	NA	NA	NA	NA	NA	NA	NA	NA	NA	NA	OR2L13	FALSE	OR2L13
chr1:248100600-248100601	chr1	248100600	248100601	cg20507276	TRUE	TRUE	FALSE	TRUE	FALSE	OR2L13	olfactory receptor 2L13	270	NA	NA	NA	NA	NA	NA	NA	NA	NA	NA	NA	NA	NA	NA	NA	OR2L13	FALSE	OR2L13
chr1:248100614-248100615	chr1	248100614	248100615	cg08944170	TRUE	TRUE	FALSE	TRUE	TRUE	OR2L13	olfactory receptor 2L13	284	NA	NA	NA	NA	NA	NA	NA	NA	NA	NA	NA	NA	NA	NA	NA	OR2L13	FALSE	OR2L13
chr1:248758128-248758129	chr1	248758128	248758129	cg22673542	TRUE	FALSE	FALSE	TRUE	FALSE	OR2T10	olfactory receptor 2T10	-1059	NA	NA	NA	NA	NA	NA	OR2T10	olfactory receptor 2T10	-1998	NA	NA	NA	NA	NA	NA		FALSE	OR2T10
chr1:248790459-248790460	chr1	248790459	248790460	cg04836492	TRUE	FALSE	FALSE	FALSE	FALSE	OR2T11	olfactory receptor 2T11	-30	NA	NA	NA	NA	NA	NA	OR2T11	olfactory receptor 2T11	-981	NA	NA	NA	NA	NA	NA		FALSE	OR2T11
chr1:248791716-248791717	chr1	248791716	248791717	cg19367176	TRUE	FALSE	FALSE	TRUE	TRUE	OR2T11	olfactory receptor 2T11	-1287	NA	NA	NA	NA	NA	NA	OR2T11	olfactory receptor 2T11	-2238	NA	NA	NA	NA	NA	NA		FALSE	OR2T11
chr1:248855364-248855365	chr1	248855364	248855365	cg08121453	FALSE	TRUE	FALSE	FALSE	FALSE	NA	NA	NA	NA	NA	NA	NA	NA	NA	NA	NA	NA	NA	NA	NA	NA	NA	NA		TRUE	0
chr10:95289-95290	chr10	95289	95290	cg26448016	FALSE	TRUE	FALSE	TRUE	TRUE	TUBB8	tubulin beta-8 chain	-111	NA	NA	NA	NA	NA	NA	TUBB8	tubulin beta-8 chain	-2462	NA	NA	NA	NA	NA	NA		FALSE	TUBB8
chr10:464042-464043	chr10	464042	464043	cg26499095	TRUE	TRUE	FALSE	TRUE	TRUE	NA	NA	NA	NA	NA	NA	NA	NA	NA	NA	NA	NA	NA	NA	NA	NA	NA	NA	DIP2C	FALSE	DIP2C
chr10:464225-464226	chr10	464225	464226	cg05528280	TRUE	FALSE	FALSE	TRUE	FALSE	NA	NA	NA	NA	NA	NA	NA	NA	NA	NA	NA	NA	NA	NA	NA	NA	NA	NA	DIP2C	FALSE	DIP2C
chr10:831247-831248	chr10	831247	831248	cg01169559	TRUE	FALSE	FALSE	TRUE	FALSE	NA	NA	NA	NA	NA	NA	NA	NA	NA	NA	NA	NA	NA	NA	NA	NA	NA	NA		TRUE	0
chr10:835615-835616	chr10	835615	835616	cg26597838	TRUE	TRUE	TRUE	TRUE	TRUE	NA	NA	NA	NA	NA	NA	NA	NA	NA	NA	NA	NA	NA	NA	NA	NA	NA	NA		TRUE	0
chr10:1135600-1135601	chr10	1135600	1135601	cg08457232	TRUE	FALSE	FALSE	TRUE	TRUE	NA	NA	NA	NA	NA	NA	NA	NA	NA	NA	NA	NA	NA	NA	NA	NA	NA	NA	WDR37	FALSE	WDR37
chr10:1245586-1245587	chr10	1245586	1245587	cg14464133	TRUE	FALSE	FALSE	TRUE	TRUE	NA	NA	NA	NA	NA	NA	NA	NA	NA	NA	NA	NA	NA	NA	NA	NA	NA	NA	ADARB2	FALSE	ADARB2
chr10:1405193-1405194	chr10	1405193	1405194	cg12799314	TRUE	TRUE	FALSE	TRUE	FALSE	NA	NA	NA	NA	NA	NA	NA	NA	NA	NA	NA	NA	NA	NA	NA	NA	NA	NA	ADARB2	FALSE	ADARB2
chr10:1405937-1405938	chr10	1405937	1405938	cg22172057	TRUE	TRUE	FALSE	FALSE	FALSE	NA	NA	NA	NA	NA	NA	NA	NA	NA	NA	NA	NA	NA	NA	NA	NA	NA	NA	ADARB2	FALSE	ADARB2
chr10:1815498-1815499	chr10	1815498	1815499	cg01239367	FALSE	TRUE	FALSE	TRUE	FALSE	NA	NA	NA	NA	NA	NA	NA	NA	NA	NA	NA	NA	NA	NA	NA	NA	NA	NA		TRUE	0
chr10:2357363-2357364	chr10	2357363	2357364	cg17246535	FALSE	TRUE	FALSE	TRUE	FALSE	LINC00701		-95	NA	NA	NA	NA	NA	NA	NA	NA	NA	NA	NA	NA	NA	NA	NA		FALSE	LINC00701
chr10:2543474-2543475	chr10	2543474	2543475	cg18171855	TRUE	FALSE	FALSE	TRUE	TRUE	NA	NA	NA	NA	NA	NA	NA	NA	NA	NA	NA	NA	NA	NA	NA	NA	NA	NA		TRUE	0
chr10:2543513-2543514	chr10	2543513	2543514	cg05625103	TRUE	FALSE	FALSE	TRUE	TRUE	NA	NA	NA	NA	NA	NA	NA	NA	NA	NA	NA	NA	NA	NA	NA	NA	NA	NA		TRUE	0
chr10:2543763-2543764	chr10	2543763	2543764	cg15501526	TRUE	TRUE	FALSE	TRUE	TRUE	NA	NA	NA	NA	NA	NA	NA	NA	NA	NA	NA	NA	NA	NA	NA	NA	NA	NA		TRUE	0
chr10:2978022-2978023	chr10	2978022	2978023	cg01477942	FALSE	TRUE	TRUE	TRUE	FALSE	NA	NA	NA	NA	NA	NA	NA	NA	NA	NA	NA	NA	NA	NA	NA	NA	NA	NA		TRUE	0
chr10:2978438-2978439	chr10	2978438	2978439	cg03961510	FALSE	TRUE	FALSE	TRUE	FALSE	NA	NA	NA	NA	NA	NA	NA	NA	NA	NA	NA	NA	NA	NA	NA	NA	NA	NA		TRUE	0
chr10:3169259-3169260	chr10	3169259	3169260	cg15087907	TRUE	FALSE	FALSE	TRUE	TRUE	NA	NA	NA	NA	NA	NA	NA	NA	NA	NA	NA	NA	NA	NA	NA	NA	NA	NA	PFKP	FALSE	PFKP
chr10:3372937-3372938	chr10	3372937	3372938	cg26490758	TRUE	FALSE	FALSE	TRUE	TRUE	NA	NA	NA	NA	NA	NA	NA	NA	NA	NA	NA	NA	NA	NA	NA	NA	NA	NA	LOC105376360	FALSE	LOC105376360
chr10:3598486-3598487	chr10	3598486	3598487	cg04398416	TRUE	FALSE	FALSE	TRUE	FALSE	NA	NA	NA	NA	NA	NA	NA	NA	NA	NA	NA	NA	NA	NA	NA	NA	NA	NA	LOC105376360	FALSE	LOC105376360
chr10:4076396-4076397	chr10	4076396	4076397	cg06309629	TRUE	FALSE	FALSE	FALSE	FALSE	NA	NA	NA	NA	NA	NA	NA	NA	NA	NA	NA	NA	NA	NA	NA	NA	NA	NA		TRUE	0
chr10:4892269-4892270	chr10	4892269	4892270	cg16260126	TRUE	FALSE	FALSE	TRUE	FALSE	NA	NA	NA	NA	NA	NA	NA	NA	NA	AKR1E2	1,5-anhydro-D-fructose reductase isoform 3	2018	NA	NA	NA	NA	NA	NA		FALSE	AKR1E2
chr10:5004250-5004251	chr10	5004250	5004251	cg07639198	TRUE	FALSE	FALSE	TRUE	FALSE	AKR1C1	aldo-keto reductase family 1 member C1	-1203	NA	NA	NA	NA	NA	NA	NA	NA	NA	NA	NA	NA	NA	NA	NA		FALSE	AKR1C1
chr10:5047487-5047488	chr10	5047487	5047488	cg04683516	TRUE	TRUE	FALSE	TRUE	FALSE	AKR1C2	aldo-keto reductase family 1 member C2 isoform 2	-1281	NA	NA	NA	NA	NA	NA	NA	NA	NA	NA	NA	NA	NA	NA	NA	AKR1C2	FALSE	AKR1C2
chr10:5523644-5523645	chr10	5523644	5523645	cg19882857	FALSE	TRUE	FALSE	TRUE	FALSE	NA	NA	NA	NA	NA	NA	NA	NA	NA	NA	NA	NA	NA	NA	NA	NA	NA	NA		TRUE	0
chr10:5688470-5688471	chr10	5688470	5688471	cg22851864	TRUE	FALSE	FALSE	TRUE	FALSE	NA	NA	NA	NA	NA	NA	NA	NA	NA	NA	NA	NA	NA	NA	NA	NA	NA	NA	ASB13	FALSE	ASB13
chr10:11784920-11784921	chr10	11784920	11784921	cg11103390	TRUE	FALSE	FALSE	TRUE	TRUE	ECHDC3	enoyl-CoA hydratase domain-containing protein 3, mitochondrial precursor	565	NA	NA	NA	NA	NA	NA	NA	NA	NA	NA	NA	NA	NA	NA	NA	ECHDC3	FALSE	ECHDC3
chr10:11861819-11861820	chr10	11861819	11861820	cg00387524	TRUE	FALSE	FALSE	TRUE	FALSE	NA	NA	NA	NA	NA	NA	NA	NA	NA	NA	NA	NA	NA	NA	NA	NA	NA	NA		TRUE	0
chr10:12085058-12085059	chr10	12085058	12085059	cg25858261	TRUE	FALSE	FALSE	TRUE	FALSE	UPF2	regulator of nonsense transcripts 2	111	NA	NA	NA	NA	NA	NA	NA	NA	NA	NA	NA	NA	NA	NA	NA	UPF2	FALSE	UPF2
chr10:13481846-13481847	chr10	13481846	13481847	cg12390516	FALSE	TRUE	TRUE	TRUE	TRUE	NA	NA	NA	NA	NA	NA	NA	NA	NA	BEND7	BEN domain-containing protein 7 isoform 2	1241	NA	NA	NA	NA	NA	NA	BEND7	FALSE	BEND7
chr10:19972179-19972180	chr10	19972179	19972180	cg14299044	TRUE	FALSE	FALSE	FALSE	FALSE	NA	NA	NA	NA	NA	NA	NA	NA	NA	NA	NA	NA	NA	NA	NA	NA	NA	NA	MALRD1	FALSE	MALRD1
chr10:27532245-27532246	chr10	27532245	27532246	cg14240646	TRUE	TRUE	TRUE	TRUE	TRUE	ACBD5	acyl-CoA-binding domain-containing protein 5 isoform 1	-1177	NA	NA	NA	NA	NA	NA	LRRC37A6P		2536	NA	NA	NA	NA	NA	NA		FALSE	ACBD5
chr10:27541418-27541419	chr10	27541418	27541419	cg15469871	FALSE	TRUE	FALSE	TRUE	FALSE	LRRC37A6P		-183	NA	NA	NA	NA	NA	NA	NA	NA	NA	NA	NA	NA	NA	NA	NA		FALSE	LRRC37A6P
chr10:27541626-27541627	chr10	27541626	27541627	cg03848129	FALSE	TRUE	FALSE	TRUE	FALSE	LRRC37A6P		-391	NA	NA	NA	NA	NA	NA	NA	NA	NA	NA	NA	NA	NA	NA	NA		FALSE	LRRC37A6P
chr10:27608719-27608720	chr10	27608719	27608720	cg25705717	TRUE	TRUE	TRUE	TRUE	TRUE	NA	NA	NA	NA	NA	NA	NA	NA	NA	NA	NA	NA	NA	NA	NA	NA	NA	NA		TRUE	0
chr10:27702774-27702775	chr10	27702774	27702775	cg02402587	TRUE	FALSE	FALSE	FALSE	FALSE	PTCHD3	patched domain-containing protein 3	523	NA	NA	NA	NA	NA	NA	NA	NA	NA	NA	NA	NA	NA	NA	NA	PTCHD3	FALSE	PTCHD3
chr10:29577743-29577744	chr10	29577743	29577744	cg03816081	TRUE	TRUE	FALSE	TRUE	TRUE	LYZL1	lysozyme-like protein 1	-246	NA	NA	NA	NA	NA	NA	NA	NA	NA	NA	NA	NA	NA	NA	NA		FALSE	LYZL1
chr10:31422673-31422674	chr10	31422673	31422674	cg18868178	TRUE	FALSE	FALSE	TRUE	FALSE	NA	NA	NA	NA	NA	NA	NA	NA	NA	NA	NA	NA	NA	NA	NA	NA	NA	NA		TRUE	0
chr10:35504007-35504008	chr10	35504007	35504008	cg12196389	TRUE	FALSE	TRUE	TRUE	TRUE	NA	NA	NA	NA	NA	NA	NA	NA	NA	CREM	cAMP-responsive element modulator isoform 16	2121	NA	NA	NA	NA	NA	NA		FALSE	CREM
chr10:37414736-37414737	chr10	37414736	37414737	cg17481476	FALSE	TRUE	FALSE	FALSE	FALSE	ANKRD30A	ankyrin repeat domain-containing protein 30A	-48	NA	NA	NA	NA	NA	NA	NA	NA	NA	NA	NA	NA	NA	NA	NA		FALSE	ANKRD30A
chr10:38069720-38069721	chr10	38069720	38069721	cg00561194	FALSE	TRUE	FALSE	FALSE	FALSE	NA	NA	NA	NA	NA	NA	NA	NA	NA	NA	NA	NA	NA	NA	NA	NA	NA	NA	ZNF248	FALSE	ZNF248
chr10:38299450-38299451	chr10	38299450	38299451	cg24602309	FALSE	TRUE	FALSE	FALSE	FALSE	ZNF33A	zinc finger protein 33A isoform b	-127	NA	NA	NA	NA	NA	NA	NA	NA	NA	NA	NA	NA	NA	NA	NA		FALSE	ZNF33A
chr10:42644887-42644888	chr10	42644887	42644888	cg15257565	TRUE	FALSE	FALSE	TRUE	FALSE	NA	NA	NA	NA	NA	NA	NA	NA	NA	NA	NA	NA	NA	NA	NA	NA	NA	NA		TRUE	0
chr10:42862876-42862877	chr10	42862876	42862877	cg16449687	TRUE	FALSE	FALSE	TRUE	FALSE	LOC441666		617	NA	NA	NA	NA	NA	NA	NA	NA	NA	NA	NA	NA	NA	NA	NA	LOC441666	FALSE	LOC441666
chr10:42863173-42863174	chr10	42863173	42863174	cg27119456	FALSE	TRUE	FALSE	TRUE	FALSE	LOC441666		320	NA	NA	NA	NA	NA	NA	NA	NA	NA	NA	NA	NA	NA	NA	NA	LOC441666	FALSE	LOC441666
chr10:42863508-42863509	chr10	42863508	42863509	cg24527560	TRUE	FALSE	TRUE	TRUE	TRUE	LOC441666		-15	NA	NA	NA	NA	NA	NA	NA	NA	NA	NA	NA	NA	NA	NA	NA		FALSE	LOC441666
chr10:42863539-42863540	chr10	42863539	42863540	cg24598948	TRUE	FALSE	TRUE	TRUE	TRUE	LOC441666		-46	NA	NA	NA	NA	NA	NA	NA	NA	NA	NA	NA	NA	NA	NA	NA		FALSE	LOC441666
chr10:42863550-42863551	chr10	42863550	42863551	cg24714864	TRUE	FALSE	TRUE	TRUE	TRUE	LOC441666		-57	NA	NA	NA	NA	NA	NA	NA	NA	NA	NA	NA	NA	NA	NA	NA		FALSE	LOC441666
chr10:42863594-42863595	chr10	42863594	42863595	cg01485177	TRUE	FALSE	TRUE	TRUE	TRUE	LOC441666		-101	NA	NA	NA	NA	NA	NA	NA	NA	NA	NA	NA	NA	NA	NA	NA		FALSE	LOC441666
chr10:43133692-43133693	chr10	43133692	43133693	cg10581256	FALSE	TRUE	FALSE	FALSE	FALSE	ZNF33B	zinc finger protein 33B isoform 2	593	NA	NA	NA	NA	NA	NA	NA	NA	NA	NA	NA	NA	NA	NA	NA	ZNF33B	FALSE	ZNF33B
chr10:43133994-43133995	chr10	43133994	43133995	cg03180457	FALSE	TRUE	FALSE	FALSE	FALSE	ZNF33B	zinc finger protein 33B isoform 2	291	NA	NA	NA	NA	NA	NA	NA	NA	NA	NA	NA	NA	NA	NA	NA	ZNF33B	FALSE	ZNF33B
chr10:43134100-43134101	chr10	43134100	43134101	cg24494556	FALSE	TRUE	FALSE	TRUE	FALSE	ZNF33B	zinc finger protein 33B isoform 2	185	NA	NA	NA	NA	NA	NA	NA	NA	NA	NA	NA	NA	NA	NA	NA	ZNF33B	FALSE	ZNF33B
chr10:43134302-43134303	chr10	43134302	43134303	cg10001458	FALSE	TRUE	FALSE	FALSE	FALSE	ZNF33B	zinc finger protein 33B isoform 2	-17	NA	NA	NA	NA	NA	NA	NA	NA	NA	NA	NA	NA	NA	NA	NA		FALSE	ZNF33B
chr10:43250800-43250801	chr10	43250800	43250801	cg17437770	TRUE	FALSE	FALSE	FALSE	FALSE	NA	NA	NA	NA	NA	NA	NA	NA	NA	NA	NA	NA	NA	NA	NA	NA	NA	NA		TRUE	0
chr10:43824469-43824470	chr10	43824469	43824470	cg16171213	FALSE	TRUE	FALSE	FALSE	FALSE	NA	NA	NA	NA	NA	NA	NA	NA	NA	NA	NA	NA	NA	NA	NA	NA	NA	NA		TRUE	0
chr10:43846376-43846377	chr10	43846376	43846377	cg06159404	TRUE	TRUE	FALSE	FALSE	FALSE	NA	NA	NA	NA	NA	NA	NA	NA	NA	NA	NA	NA	NA	NA	NA	NA	NA	NA		TRUE	0
chr10:44163067-44163068	chr10	44163067	44163068	cg25888561	FALSE	TRUE	FALSE	TRUE	FALSE	NA	NA	NA	NA	NA	NA	NA	NA	NA	NA	NA	NA	NA	NA	NA	NA	NA	NA	ZNF32-AS3	FALSE	ZNF32-AS3
chr10:44223934-44223935	chr10	44223934	44223935	cg26132114	TRUE	FALSE	FALSE	TRUE	FALSE	NA	NA	NA	NA	NA	NA	NA	NA	NA	NA	NA	NA	NA	NA	NA	NA	NA	NA		TRUE	0
chr10:44224014-44224015	chr10	44224014	44224015	cg24530234	TRUE	FALSE	FALSE	TRUE	FALSE	NA	NA	NA	NA	NA	NA	NA	NA	NA	NA	NA	NA	NA	NA	NA	NA	NA	NA		TRUE	0
chr10:45072520-45072521	chr10	45072520	45072521	cg02113055	TRUE	TRUE	FALSE	TRUE	TRUE	NA	NA	NA	NA	NA	NA	NA	NA	NA	NA	NA	NA	NA	NA	NA	NA	NA	NA		TRUE	0
chr10:47062881-47062882	chr10	47062881	47062882	cg24591913	TRUE	FALSE	FALSE	FALSE	FALSE	NA	NA	NA	NA	NA	NA	NA	NA	NA	NA	NA	NA	NA	NA	NA	NA	NA	NA		TRUE	0
chr10:47138177-47138178	chr10	47138177	47138178	cg08860011	TRUE	FALSE	FALSE	FALSE	FALSE	NA	NA	NA	NA	NA	NA	NA	NA	NA	NA	NA	NA	NA	NA	NA	NA	NA	NA	LINC00842	FALSE	LINC00842
chr10:54538505-54538506	chr10	54538505	54538506	cg03716984	TRUE	FALSE	FALSE	TRUE	TRUE	NA	NA	NA	NA	NA	NA	NA	NA	NA	NA	NA	NA	NA	NA	NA	NA	NA	NA		TRUE	0
chr10:65332833-65332834	chr10	65332833	65332834	cg22705835	TRUE	FALSE	FALSE	FALSE	FALSE	NA	NA	NA	NA	NA	NA	NA	NA	NA	NA	NA	NA	NA	NA	NA	NA	NA	NA	REEP3	FALSE	REEP3
chr10:65801432-65801433	chr10	65801432	65801433	cg05772155	TRUE	TRUE	FALSE	FALSE	FALSE	NA	NA	NA	NA	NA	NA	NA	NA	NA	NA	NA	NA	NA	NA	NA	NA	NA	NA		TRUE	0
chr10:71811927-71811928	chr10	71811927	71811928	cg18009000	FALSE	TRUE	TRUE	TRUE	TRUE	H2AFY2	core histone macro-H2A.2	-429	NA	NA	NA	NA	NA	NA	NA	NA	NA	NA	NA	NA	NA	NA	NA		FALSE	H2AFY2
chr10:71892787-71892788	chr10	71892787	71892788	cg01322555	TRUE	FALSE	FALSE	TRUE	TRUE	AIFM2	apoptosis-inducing factor 2	-97	NA	NA	NA	NA	NA	NA	NA	NA	NA	NA	NA	NA	NA	NA	NA		FALSE	AIFM2
chr10:82265445-82265446	chr10	82265445	82265446	cg16178415	TRUE	FALSE	FALSE	FALSE	FALSE	NA	NA	NA	NA	NA	NA	NA	NA	NA	NA	NA	NA	NA	NA	NA	NA	NA	NA	TSPAN14	FALSE	TSPAN14
chr10:82296072-82296073	chr10	82296072	82296073	cg09981929	TRUE	FALSE	FALSE	FALSE	FALSE	LOC101929574		-374	SH2D4B	SH2 domain-containing protein 4B isoform 1	-1585	NA	NA	NA	NA	NA	NA	NA	NA	NA	NA	NA	NA		FALSE	LOC101929574
chr10:85974172-85974173	chr10	85974172	85974173	cg00169964	FALSE	TRUE	FALSE	TRUE	TRUE	NA	NA	NA	NA	NA	NA	NA	NA	NA	NA	NA	NA	NA	NA	NA	NA	NA	NA	CDHR1	FALSE	CDHR1
chr10:88119089-88119090	chr10	88119089	88119090	cg07718471	TRUE	FALSE	FALSE	FALSE	FALSE	NA	NA	NA	NA	NA	NA	NA	NA	NA	NA	NA	NA	NA	NA	NA	NA	NA	NA	GRID1	FALSE	GRID1
chr10:88854588-88854589	chr10	88854588	88854589	cg00167275	FALSE	TRUE	FALSE	FALSE	FALSE	GLUD1	glutamate dehydrogenase 1, mitochondrial precursor	188	FAM35A	protein FAM35A	-364	NA	NA	NA	NA	NA	NA	NA	NA	NA	NA	NA	NA	GLUD1	FALSE	GLUD1
chr10:96990700-96990701	chr10	96990700	96990701	cg03269218	TRUE	FALSE	FALSE	TRUE	FALSE	NA	NA	NA	NA	NA	NA	NA	NA	NA	ACSM6	acyl-coenzyme A synthetase ACSM6, mitochondrial precursor	2014	NA	NA	NA	NA	NA	NA		FALSE	ACSM6
chr10:99338188-99338189	chr10	99338188	99338189	cg25604594	FALSE	TRUE	FALSE	TRUE	FALSE	NA	NA	NA	NA	NA	NA	NA	NA	NA	NA	NA	NA	NA	NA	NA	NA	NA	NA	ANKRD2	FALSE	ANKRD2
chr10:100004513-100004514	chr10	100004513	100004514	cg12715136	TRUE	FALSE	FALSE	FALSE	FALSE	NA	NA	NA	NA	NA	NA	NA	NA	NA	R3HCC1L	coiled-coil domain-containing protein R3HCC1L isoform 2	-141	LOXL4	lysyl oxidase homolog 4 precursor	2929	NA	NA	NA	R3HCC1L	FALSE	R3HCC1L
chr10:102111107-102111108	chr10	102111107	102111108	cg09797202	TRUE	FALSE	FALSE	TRUE	FALSE	NA	NA	NA	NA	NA	NA	NA	NA	NA	NA	NA	NA	NA	NA	NA	NA	NA	NA	SCD	FALSE	SCD
chr10:102391675-102391676	chr10	102391675	102391676	cg27052069	FALSE	TRUE	FALSE	TRUE	TRUE	NA	NA	NA	NA	NA	NA	NA	NA	NA	NA	NA	NA	NA	NA	NA	NA	NA	NA		TRUE	0
chr10:102778767-102778768	chr10	102778767	102778768	cg18171204	TRUE	FALSE	FALSE	FALSE	FALSE	NA	NA	NA	NA	NA	NA	NA	NA	NA	PDZD7	PDZ domain-containing protein 7 isoform 2	-1679	NA	NA	NA	NA	NA	NA	PDZD7	FALSE	PDZD7
chr10:104836989-104836990	chr10	104836989	104836990	cg13267776	TRUE	FALSE	FALSE	TRUE	FALSE	NA	NA	NA	NA	NA	NA	NA	NA	NA	CNNM2	metal transporter CNNM2 isoform 1	-1355	NA	NA	NA	NA	NA	NA	CNNM2	FALSE	CNNM2
chr10:111152929-111152930	chr10	111152929	111152930	cg06749524	TRUE	TRUE	TRUE	TRUE	TRUE	NA	NA	NA	NA	NA	NA	NA	NA	NA	NA	NA	NA	NA	NA	NA	NA	NA	NA		TRUE	0
chr10:111662876-111662877	chr10	111662876	111662877	cg00817464	TRUE	FALSE	TRUE	TRUE	TRUE	NA	NA	NA	NA	NA	NA	NA	NA	NA	NA	NA	NA	NA	NA	NA	NA	NA	NA	XPNPEP1	FALSE	XPNPEP1
chr10:118083818-118083819	chr10	118083818	118083819	cg26077897	FALSE	TRUE	FALSE	FALSE	FALSE	CCDC172	coiled-coil domain-containing protein 172	-121	NA	NA	NA	NA	NA	NA	NA	NA	NA	NA	NA	NA	NA	NA	NA		FALSE	CCDC172
chr10:118387207-118387208	chr10	118387207	118387208	cg18699744	FALSE	TRUE	FALSE	TRUE	FALSE	NA	NA	NA	NA	NA	NA	NA	NA	NA	NA	NA	NA	NA	NA	NA	NA	NA	NA	PNLIPRP2	FALSE	PNLIPRP2
chr10:120938213-120938214	chr10	120938213	120938214	cg17198722	TRUE	FALSE	FALSE	FALSE	FALSE	PRDX3	thioredoxin-dependent peroxide reductase, mitochondrial isoform c precursor	164	NA	NA	NA	NA	NA	NA	NA	NA	NA	NA	NA	NA	NA	NA	NA	PRDX3	FALSE	PRDX3
chr10:124578209-124578210	chr10	124578209	124578210	cg24508426	TRUE	FALSE	FALSE	FALSE	FALSE	NA	NA	NA	NA	NA	NA	NA	NA	NA	NA	NA	NA	NA	NA	NA	NA	NA	NA		TRUE	0
chr10:125751386-125751387	chr10	125751386	125751387	cg00502035	TRUE	FALSE	FALSE	FALSE	FALSE	NA	NA	NA	NA	NA	NA	NA	NA	NA	NA	NA	NA	NA	NA	NA	NA	NA	NA		TRUE	0
chr10:125751413-125751414	chr10	125751413	125751414	cg20250269	FALSE	TRUE	FALSE	TRUE	FALSE	NA	NA	NA	NA	NA	NA	NA	NA	NA	NA	NA	NA	NA	NA	NA	NA	NA	NA		TRUE	0
chr10:126599966-126599967	chr10	126599966	126599967	cg07906193	TRUE	FALSE	TRUE	TRUE	TRUE	NA	NA	NA	NA	NA	NA	NA	NA	NA	NA	NA	NA	NA	NA	NA	NA	NA	NA		TRUE	0
chr10:126704108-126704109	chr10	126704108	126704109	cg09127448	TRUE	FALSE	FALSE	TRUE	FALSE	NA	NA	NA	NA	NA	NA	NA	NA	NA	NA	NA	NA	NA	NA	NA	NA	NA	NA	CTBP2	FALSE	CTBP2
chr10:131412764-131412765	chr10	131412764	131412765	cg17686260	TRUE	FALSE	FALSE	TRUE	TRUE	NA	NA	NA	NA	NA	NA	NA	NA	NA	NA	NA	NA	NA	NA	NA	NA	NA	NA	MGMT	FALSE	MGMT
chr10:131843725-131843726	chr10	131843725	131843726	cg07366506	TRUE	TRUE	FALSE	TRUE	TRUE	NA	NA	NA	NA	NA	NA	NA	NA	NA	NA	NA	NA	NA	NA	NA	NA	NA	NA		TRUE	0
chr10:131843798-131843799	chr10	131843798	131843799	cg27102141	TRUE	FALSE	FALSE	TRUE	TRUE	NA	NA	NA	NA	NA	NA	NA	NA	NA	NA	NA	NA	NA	NA	NA	NA	NA	NA		TRUE	0
chr10:131989655-131989656	chr10	131989655	131989656	cg06406026	FALSE	TRUE	FALSE	TRUE	FALSE	NA	NA	NA	NA	NA	NA	NA	NA	NA	NA	NA	NA	NA	NA	NA	NA	NA	NA		TRUE	0
chr10:131989849-131989850	chr10	131989849	131989850	cg11372818	FALSE	TRUE	FALSE	TRUE	TRUE	NA	NA	NA	NA	NA	NA	NA	NA	NA	NA	NA	NA	NA	NA	NA	NA	NA	NA		TRUE	0
chr10:132100019-132100020	chr10	132100019	132100020	cg12765123	TRUE	TRUE	FALSE	TRUE	TRUE	NA	NA	NA	NA	NA	NA	NA	NA	NA	NA	NA	NA	NA	NA	NA	NA	NA	NA		TRUE	0
chr10:132882883-132882884	chr10	132882883	132882884	cg00722041	FALSE	TRUE	FALSE	TRUE	FALSE	NA	NA	NA	NA	NA	NA	NA	NA	NA	NA	NA	NA	NA	NA	NA	NA	NA	NA		TRUE	0
chr10:134165390-134165391	chr10	134165390	134165391	cg23771949	TRUE	TRUE	TRUE	TRUE	TRUE	NA	NA	NA	NA	NA	NA	NA	NA	NA	LRRC27	leucine-rich repeat-containing protein 27 isoform b	-1511	NA	NA	NA	NA	NA	NA	LRRC27	FALSE	LRRC27
chr10:134555280-134555281	chr10	134555280	134555281	cg27286337	TRUE	FALSE	TRUE	TRUE	TRUE	NA	NA	NA	NA	NA	NA	NA	NA	NA	NA	NA	NA	NA	NA	NA	NA	NA	NA	INPP5A	FALSE	INPP5A
chr10:134726771-134726772	chr10	134726771	134726772	cg12319143	TRUE	FALSE	TRUE	TRUE	TRUE	NA	NA	NA	NA	NA	NA	NA	NA	NA	NA	NA	NA	NA	NA	NA	NA	NA	NA	CFAP46	FALSE	CFAP46
chr10:134727319-134727320	chr10	134727319	134727320	cg22716280	TRUE	FALSE	TRUE	TRUE	TRUE	NA	NA	NA	NA	NA	NA	NA	NA	NA	NA	NA	NA	NA	NA	NA	NA	NA	NA	CFAP46	FALSE	CFAP46
chr10:134778467-134778468	chr10	134778467	134778468	cg24680439	TRUE	TRUE	FALSE	FALSE	FALSE	LINC01166		326	LINC01168		-570	LINC01167		-2726	NA	NA	NA	NA	NA	NA	NA	NA	NA	LINC01166	FALSE	LINC01166
chr10:134778648-134778649	chr10	134778648	134778649	cg02276826	TRUE	FALSE	FALSE	FALSE	FALSE	LINC01166		145	LINC01168		-389	LINC01167		-2907	NA	NA	NA	NA	NA	NA	NA	NA	NA	LINC01166	FALSE	LINC01166
chr10:134796949-134796950	chr10	134796949	134796950	cg11461825	TRUE	FALSE	FALSE	TRUE	TRUE	NA	NA	NA	NA	NA	NA	NA	NA	NA	NA	NA	NA	NA	NA	NA	NA	NA	NA		TRUE	0
chr10:134973778-134973779	chr10	134973778	134973779	cg24668570	TRUE	FALSE	FALSE	TRUE	TRUE	KNDC1	protein very KIND	-192	NA	NA	NA	NA	NA	NA	NA	NA	NA	NA	NA	NA	NA	NA	NA		FALSE	KNDC1
chr10:135122768-135122769	chr10	135122768	135122769	cg27332938	TRUE	FALSE	FALSE	TRUE	TRUE	TUBGCP2	gamma-tubulin complex component 2 isoform 2	-108	ZNF511	zinc finger protein 511	376	NA	NA	NA	NA	NA	NA	NA	NA	NA	NA	NA	NA	TUBGCP2,ZNF511	FALSE	TUBGCP2
chr10:135334122-135334123	chr10	135334122	135334123	cg24721873	TRUE	FALSE	FALSE	FALSE	FALSE	NA	NA	NA	NA	NA	NA	NA	NA	NA	NA	NA	NA	NA	NA	NA	NA	NA	NA		TRUE	0
chr10:135341528-135341529	chr10	135341528	135341529	cg13315147	TRUE	TRUE	FALSE	FALSE	FALSE	CYP2E1	cytochrome P450 2E1 precursor	662	NA	NA	NA	NA	NA	NA	NA	NA	NA	NA	NA	NA	NA	NA	NA	CYP2E1	FALSE	CYP2E1
chr10:135341870-135341871	chr10	135341870	135341871	cg19469447	FALSE	TRUE	FALSE	FALSE	FALSE	CYP2E1	cytochrome P450 2E1 precursor	1004	NA	NA	NA	NA	NA	NA	NA	NA	NA	NA	NA	NA	NA	NA	NA	CYP2E1	FALSE	CYP2E1
chr10:135341933-135341934	chr10	135341933	135341934	cg00321709	TRUE	TRUE	FALSE	FALSE	FALSE	CYP2E1	cytochrome P450 2E1 precursor	1067	NA	NA	NA	NA	NA	NA	NA	NA	NA	NA	NA	NA	NA	NA	NA	CYP2E1	FALSE	CYP2E1
chr10:135342936-135342937	chr10	135342936	135342937	cg18984983	TRUE	TRUE	FALSE	FALSE	FALSE	CYP2E1	cytochrome P450 2E1 precursor	2070	NA	NA	NA	NA	NA	NA	NA	NA	NA	NA	NA	NA	NA	NA	NA	CYP2E1	FALSE	CYP2E1
chr10:135343193-135343194	chr10	135343193	135343194	cg05194426	TRUE	TRUE	FALSE	FALSE	FALSE	CYP2E1	cytochrome P450 2E1 precursor	2327	NA	NA	NA	NA	NA	NA	NA	NA	NA	NA	NA	NA	NA	NA	NA	CYP2E1	FALSE	CYP2E1
chr10:135343248-135343249	chr10	135343248	135343249	cg11445109	TRUE	TRUE	FALSE	FALSE	FALSE	CYP2E1	cytochrome P450 2E1 precursor	2382	NA	NA	NA	NA	NA	NA	NA	NA	NA	NA	NA	NA	NA	NA	NA	CYP2E1	FALSE	CYP2E1
chr10:135436063-135436064	chr10	135436063	135436064	cg14291745	TRUE	FALSE	FALSE	FALSE	FALSE	NA	NA	NA	NA	NA	NA	NA	NA	NA	FRG2B	protein FRG2-like-1	2539	NA	NA	NA	NA	NA	NA		FALSE	FRG2B
chr11:358332-358333	chr11	358332	358333	cg09929763	TRUE	FALSE	FALSE	TRUE	TRUE	NA	NA	NA	NA	NA	NA	NA	NA	NA	NA	NA	NA	NA	NA	NA	NA	NA	NA		TRUE	0
chr11:358438-358439	chr11	358438	358439	cg11062778	TRUE	FALSE	FALSE	TRUE	FALSE	NA	NA	NA	NA	NA	NA	NA	NA	NA	NA	NA	NA	NA	NA	NA	NA	NA	NA		TRUE	0
chr11:396794-396795	chr11	396794	396795	cg25258098	TRUE	FALSE	FALSE	TRUE	FALSE	PKP3	plakophilin-3 isoform PKP3a	2612	NA	NA	NA	NA	NA	NA	NA	NA	NA	NA	NA	NA	NA	NA	NA	PKP3	FALSE	PKP3
chr11:397077-397078	chr11	397077	397078	cg01794156	TRUE	FALSE	FALSE	TRUE	FALSE	PKP3	plakophilin-3 isoform PKP3a	2895	NA	NA	NA	NA	NA	NA	NA	NA	NA	NA	NA	NA	NA	NA	NA	PKP3	FALSE	PKP3
chr11:400385-400386	chr11	400385	400386	cg17165241	TRUE	TRUE	TRUE	TRUE	TRUE	NA	NA	NA	NA	NA	NA	NA	NA	NA	NA	NA	NA	NA	NA	NA	NA	NA	NA	PKP3	FALSE	PKP3
chr11:638404-638405	chr11	638404	638405	cg03909863	TRUE	FALSE	FALSE	TRUE	FALSE	DRD4	D(4) dopamine receptor	1100	NA	NA	NA	NA	NA	NA	DRD4	D(4) dopamine receptor	-2301	NA	NA	NA	NA	NA	NA	DRD4	FALSE	DRD4
chr11:783889-783890	chr11	783889	783890	cg01741372	TRUE	FALSE	TRUE	TRUE	TRUE	NA	NA	NA	NA	NA	NA	NA	NA	NA	LOC171391		-395	NA	NA	NA	NA	NA	NA	LOC171391	FALSE	LOC171391
chr11:980039-980040	chr11	980039	980040	cg11406765	TRUE	FALSE	FALSE	TRUE	TRUE	NA	NA	NA	NA	NA	NA	NA	NA	NA	NA	NA	NA	NA	NA	NA	NA	NA	NA	AP2A2	FALSE	AP2A2
chr11:1078956-1078957	chr11	1078956	1078957	cg07647179	TRUE	FALSE	FALSE	TRUE	FALSE	NA	NA	NA	NA	NA	NA	NA	NA	NA	NA	NA	NA	NA	NA	NA	NA	NA	NA	MUC2	FALSE	MUC2
chr11:1283946-1283947	chr11	1283946	1283947	cg01274643	TRUE	TRUE	FALSE	TRUE	FALSE	NA	NA	NA	NA	NA	NA	NA	NA	NA	MUC5B	mucin-5B precursor	540	NA	NA	NA	NA	NA	NA		FALSE	MUC5B
chr11:1283970-1283971	chr11	1283970	1283971	cg15363314	TRUE	TRUE	FALSE	TRUE	FALSE	NA	NA	NA	NA	NA	NA	NA	NA	NA	MUC5B	mucin-5B precursor	564	NA	NA	NA	NA	NA	NA		FALSE	MUC5B
chr11:2187921-2187922	chr11	2187921	2187922	cg21191514	TRUE	FALSE	FALSE	TRUE	FALSE	NA	NA	NA	NA	NA	NA	NA	NA	NA	TH	tyrosine 3-monooxygenase isoform b	-2763	NA	NA	NA	NA	NA	NA	TH	FALSE	TH
chr11:2721243-2721244	chr11	2721243	2721244	cg12077660	FALSE	TRUE	FALSE	FALSE	FALSE	KCNQ1OT1		-15	NA	NA	NA	NA	NA	NA	NA	NA	NA	NA	NA	NA	NA	NA	NA	KCNQ1	FALSE	KCNQ1OT1
chr11:4415193-4415194	chr11	4415193	4415194	cg08577913	TRUE	FALSE	FALSE	TRUE	FALSE	TRIM21	E3 ubiquitin-protein ligase TRIM21	-267	NA	NA	NA	NA	NA	NA	NA	NA	NA	NA	NA	NA	NA	NA	NA		FALSE	TRIM21
chr11:4977924-4977925	chr11	4977924	4977925	cg07589078	TRUE	FALSE	FALSE	TRUE	TRUE	OR51A2	olfactory receptor 51A2	-981	NA	NA	NA	NA	NA	NA	OR51A2	olfactory receptor 51A2	-1923	NA	NA	NA	NA	NA	NA		FALSE	OR51A2
chr11:6291951-6291952	chr11	6291951	6291952	cg26313599	TRUE	FALSE	FALSE	FALSE	FALSE	NA	NA	NA	NA	NA	NA	NA	NA	NA	CCKBR	gastrin/cholecystokinin type B receptor	-1406	NA	NA	NA	NA	NA	NA	CCKBR	FALSE	CCKBR
chr11:6292311-6292312	chr11	6292311	6292312	cg04585209	TRUE	FALSE	FALSE	FALSE	FALSE	NA	NA	NA	NA	NA	NA	NA	NA	NA	CCKBR	gastrin/cholecystokinin type B receptor	-1046	NA	NA	NA	NA	NA	NA	CCKBR	FALSE	CCKBR
chr11:6292490-6292491	chr11	6292490	6292491	cg18706028	TRUE	TRUE	FALSE	FALSE	FALSE	NA	NA	NA	NA	NA	NA	NA	NA	NA	CCKBR	gastrin/cholecystokinin type B receptor	-867	NA	NA	NA	NA	NA	NA	CCKBR	FALSE	CCKBR
chr11:6292511-6292512	chr11	6292511	6292512	cg26700447	TRUE	TRUE	FALSE	FALSE	FALSE	NA	NA	NA	NA	NA	NA	NA	NA	NA	CCKBR	gastrin/cholecystokinin type B receptor	-846	NA	NA	NA	NA	NA	NA	CCKBR	FALSE	CCKBR
chr11:6592066-6592067	chr11	6592066	6592067	cg11185456	TRUE	FALSE	TRUE	TRUE	TRUE	NA	NA	NA	NA	NA	NA	NA	NA	NA	DNHD1	dynein heavy chain domain-containing protein 1 isoform 1	-1188	NA	NA	NA	NA	NA	NA	DNHD1	FALSE	DNHD1
chr11:6592297-6592298	chr11	6592297	6592298	cg24637308	TRUE	FALSE	TRUE	TRUE	TRUE	NA	NA	NA	NA	NA	NA	NA	NA	NA	DNHD1	dynein heavy chain domain-containing protein 1 isoform 1	-957	NA	NA	NA	NA	NA	NA	DNHD1	FALSE	DNHD1
chr11:6592585-6592586	chr11	6592585	6592586	cg01833234	TRUE	FALSE	TRUE	TRUE	TRUE	NA	NA	NA	NA	NA	NA	NA	NA	NA	DNHD1	dynein heavy chain domain-containing protein 1 isoform 1	-669	NA	NA	NA	NA	NA	NA	DNHD1	FALSE	DNHD1
chr11:6592745-6592746	chr11	6592745	6592746	cg10208301	TRUE	FALSE	TRUE	TRUE	TRUE	NA	NA	NA	NA	NA	NA	NA	NA	NA	DNHD1	dynein heavy chain domain-containing protein 1 isoform 1	-509	NA	NA	NA	NA	NA	NA	DNHD1	FALSE	DNHD1
chr11:7092719-7092720	chr11	7092719	7092720	cg07103673	TRUE	FALSE	FALSE	TRUE	TRUE	NA	NA	NA	NA	NA	NA	NA	NA	NA	NLRP14	NACHT, LRR and PYD domains-containing protein 14	-38	NA	NA	NA	NA	NA	NA	NLRP14	FALSE	NLRP14
chr11:8931708-8931709	chr11	8931708	8931709	cg21881798	FALSE	TRUE	FALSE	TRUE	TRUE	ST5	suppression of tumorigenicity 5 protein isoform 1	790	AKIP1	A-kinase-interacting protein 1 isoform a	-992	NA	NA	NA	NA	NA	NA	NA	NA	NA	NA	NA	NA	ST5	FALSE	ST5
chr11:9386451-9386452	chr11	9386451	9386452	cg13070366	TRUE	FALSE	FALSE	TRUE	TRUE	NA	NA	NA	NA	NA	NA	NA	NA	NA	NA	NA	NA	NA	NA	NA	NA	NA	NA		TRUE	0
chr11:10476529-10476530	chr11	10476529	10476530	cg01116568	TRUE	FALSE	FALSE	FALSE	FALSE	AMPD3	AMP deaminase 3 isoform 1B	-136	NA	NA	NA	NA	NA	NA	NA	NA	NA	NA	NA	NA	NA	NA	NA	AMPD3	FALSE	AMPD3
chr11:11642133-11642134	chr11	11642133	11642134	cg17074339	FALSE	TRUE	FALSE	TRUE	FALSE	GALNT18	polypeptide N-acetylgalactosaminyltransferase 18	1428	NA	NA	NA	NA	NA	NA	NA	NA	NA	NA	NA	NA	NA	NA	NA	GALNT18	FALSE	GALNT18
chr11:12159762-12159763	chr11	12159762	12159763	cg19347782	TRUE	FALSE	FALSE	TRUE	TRUE	MICAL2	protein-methionine sulfoxide oxidase MICAL2 isoform b	-174	NA	NA	NA	NA	NA	NA	NA	NA	NA	NA	NA	NA	NA	NA	NA	MICAL2	FALSE	MICAL2
chr11:14281011-14281012	chr11	14281011	14281012	cg02886208	TRUE	FALSE	FALSE	TRUE	FALSE	NA	NA	NA	NA	NA	NA	NA	NA	NA	NA	NA	NA	NA	NA	NA	NA	NA	NA	SPON1	FALSE	SPON1
chr11:18141625-18141626	chr11	18141625	18141626	cg05304057	TRUE	FALSE	FALSE	FALSE	FALSE	MRGPRX3	mas-related G-protein coupled receptor member X3	-876	NA	NA	NA	NA	NA	NA	NA	NA	NA	NA	NA	NA	NA	NA	NA		FALSE	MRGPRX3
chr11:18433500-18433501	chr11	18433500	18433501	cg07093428	TRUE	FALSE	FALSE	TRUE	TRUE	LDHC	L-lactate dehydrogenase C chain	-352	NA	NA	NA	NA	NA	NA	NA	NA	NA	NA	NA	NA	NA	NA	NA		FALSE	LDHC
chr11:18433554-18433555	chr11	18433554	18433555	cg19767548	TRUE	FALSE	TRUE	TRUE	TRUE	LDHC	L-lactate dehydrogenase C chain	-298	NA	NA	NA	NA	NA	NA	NA	NA	NA	NA	NA	NA	NA	NA	NA		FALSE	LDHC
chr11:18433564-18433565	chr11	18433564	18433565	cg14332815	TRUE	FALSE	TRUE	TRUE	TRUE	LDHC	L-lactate dehydrogenase C chain	-288	NA	NA	NA	NA	NA	NA	NA	NA	NA	NA	NA	NA	NA	NA	NA		FALSE	LDHC
chr11:18433683-18433684	chr11	18433683	18433684	cg11821245	TRUE	FALSE	TRUE	TRUE	TRUE	LDHC	L-lactate dehydrogenase C chain	-169	NA	NA	NA	NA	NA	NA	NA	NA	NA	NA	NA	NA	NA	NA	NA		FALSE	LDHC
chr11:18434015-18434016	chr11	18434015	18434016	cg05740244	TRUE	FALSE	FALSE	TRUE	TRUE	LDHC	L-lactate dehydrogenase C chain	163	NA	NA	NA	NA	NA	NA	NA	NA	NA	NA	NA	NA	NA	NA	NA	LDHC	FALSE	LDHC
chr11:18434354-18434355	chr11	18434354	18434355	cg07415359	TRUE	FALSE	FALSE	TRUE	TRUE	LDHC	L-lactate dehydrogenase C chain	502	NA	NA	NA	NA	NA	NA	NA	NA	NA	NA	NA	NA	NA	NA	NA	LDHC	FALSE	LDHC
chr11:18477280-18477281	chr11	18477280	18477281	cg14813083	TRUE	FALSE	FALSE	TRUE	FALSE	LDHAL6A	L-lactate dehydrogenase A-like 6A	-93	NA	NA	NA	NA	NA	NA	NA	NA	NA	NA	NA	NA	NA	NA	NA		FALSE	LDHAL6A
chr11:18477534-18477535	chr11	18477534	18477535	cg15463284	TRUE	FALSE	FALSE	TRUE	FALSE	LDHAL6A	L-lactate dehydrogenase A-like 6A	161	NA	NA	NA	NA	NA	NA	NA	NA	NA	NA	NA	NA	NA	NA	NA	LDHAL6A	FALSE	LDHAL6A
chr11:19138243-19138244	chr11	19138243	19138244	cg14409029	TRUE	TRUE	FALSE	TRUE	TRUE	ZDHHC13	palmitoyltransferase ZDHHC13 isoform 1	-448	NA	NA	NA	NA	NA	NA	NA	NA	NA	NA	NA	NA	NA	NA	NA		FALSE	ZDHHC13
chr11:20384886-20384887	chr11	20384886	20384887	cg24426391	TRUE	TRUE	FALSE	TRUE	TRUE	HTATIP2	oxidoreductase HTATIP2 isoform c	-344	NA	NA	NA	NA	NA	NA	NA	NA	NA	NA	NA	NA	NA	NA	NA		FALSE	HTATIP2
chr11:30344200-30344201	chr11	30344200	30344201	cg06241208	TRUE	FALSE	TRUE	TRUE	TRUE	ARL14EP	ARL14 effector protein	-445	NA	NA	NA	NA	NA	NA	NA	NA	NA	NA	NA	NA	NA	NA	NA		FALSE	ARL14EP
chr11:43094025-43094026	chr11	43094025	43094026	cg03447554	TRUE	FALSE	FALSE	TRUE	TRUE	NA	NA	NA	NA	NA	NA	NA	NA	NA	NA	NA	NA	NA	NA	NA	NA	NA	NA		TRUE	0
chr11:46389249-46389250	chr11	46389249	46389250	cg12856521	TRUE	TRUE	FALSE	FALSE	FALSE	NA	NA	NA	NA	NA	NA	NA	NA	NA	NA	NA	NA	NA	NA	NA	NA	NA	NA	DGKZ	FALSE	DGKZ
chr11:50239550-50239551	chr11	50239550	50239551	cg09667753	TRUE	FALSE	FALSE	TRUE	TRUE	NA	NA	NA	NA	NA	NA	NA	NA	NA	LOC441601		-552	NA	NA	NA	NA	NA	NA	LOC441601	FALSE	LOC441601
chr11:50257496-50257497	chr11	50257496	50257497	cg02254774	FALSE	TRUE	FALSE	TRUE	TRUE	LOC441601		137	NA	NA	NA	NA	NA	NA	NA	NA	NA	NA	NA	NA	NA	NA	NA	LOC441601	FALSE	LOC441601
chr11:55134268-55134269	chr11	55134268	55134269	cg14716792	FALSE	TRUE	FALSE	FALSE	FALSE	OR4A15	olfactory receptor 4A15	-1091	NA	NA	NA	NA	NA	NA	OR4A15	olfactory receptor 4A15	-2126	NA	NA	NA	NA	NA	NA		FALSE	OR4A15
chr11:57159174-57159175	chr11	57159174	57159175	cg15971518	TRUE	FALSE	TRUE	TRUE	TRUE	PRG2	bone marrow proteoglycan isoform 1 preproprotein	-1044	NA	NA	NA	NA	NA	NA	NA	NA	NA	NA	NA	NA	NA	NA	NA		FALSE	PRG2
chr11:58598239-58598240	chr11	58598239	58598240	cg02220129	TRUE	FALSE	FALSE	TRUE	TRUE	NA	NA	NA	NA	NA	NA	NA	NA	NA	NA	NA	NA	NA	NA	NA	NA	NA	NA		TRUE	0
chr11:58598338-58598339	chr11	58598338	58598339	cg11909574	TRUE	FALSE	FALSE	TRUE	TRUE	NA	NA	NA	NA	NA	NA	NA	NA	NA	NA	NA	NA	NA	NA	NA	NA	NA	NA		TRUE	0
chr11:58598444-58598445	chr11	58598444	58598445	cg04819497	TRUE	FALSE	FALSE	TRUE	FALSE	NA	NA	NA	NA	NA	NA	NA	NA	NA	NA	NA	NA	NA	NA	NA	NA	NA	NA		TRUE	0
chr11:58612087-58612088	chr11	58612087	58612088	cg18551877	TRUE	FALSE	FALSE	TRUE	TRUE	GLYATL2	glycine N-acyltransferase-like protein 2	-90	NA	NA	NA	NA	NA	NA	NA	NA	NA	NA	NA	NA	NA	NA	NA		FALSE	GLYATL2
chr11:58668068-58668069	chr11	58668068	58668069	cg11229864	TRUE	FALSE	TRUE	TRUE	TRUE	NA	NA	NA	NA	NA	NA	NA	NA	NA	NA	NA	NA	NA	NA	NA	NA	NA	NA		TRUE	0
chr11:58830355-58830356	chr11	58830355	58830356	cg00735023	TRUE	FALSE	FALSE	TRUE	FALSE	NA	NA	NA	NA	NA	NA	NA	NA	NA	NA	NA	NA	NA	NA	NA	NA	NA	NA		TRUE	0
chr11:60414689-60414690	chr11	60414689	60414690	cg17588350	TRUE	FALSE	FALSE	TRUE	FALSE	NA	NA	NA	NA	NA	NA	NA	NA	NA	NA	NA	NA	NA	NA	NA	NA	NA	NA	LINC00301	FALSE	LINC00301
chr11:60414767-60414768	chr11	60414767	60414768	cg19431051	TRUE	FALSE	FALSE	TRUE	FALSE	NA	NA	NA	NA	NA	NA	NA	NA	NA	NA	NA	NA	NA	NA	NA	NA	NA	NA	LINC00301	FALSE	LINC00301
chr11:60619955-60619956	chr11	60619955	60619956	cg12528056	TRUE	FALSE	FALSE	TRUE	FALSE	NA	NA	NA	NA	NA	NA	NA	NA	NA	CCDC86	coiled-coil domain-containing protein 86	1394	PTGDR2	prostaglandin D2 receptor 2	-1558	NA	NA	NA	PTGDR2	FALSE	CCDC86
chr11:61425222-61425223	chr11	61425222	61425223	cg09147119	TRUE	FALSE	FALSE	TRUE	TRUE	NA	NA	NA	NA	NA	NA	NA	NA	NA	NA	NA	NA	NA	NA	NA	NA	NA	NA		TRUE	0
chr11:64219570-64219571	chr11	64219570	64219571	cg12644659	FALSE	TRUE	FALSE	TRUE	FALSE	NA	NA	NA	NA	NA	NA	NA	NA	NA	LOC100996455		442	NA	NA	NA	NA	NA	NA		FALSE	LOC100996455
chr11:64329640-64329641	chr11	64329640	64329641	cg23361590	TRUE	FALSE	FALSE	FALSE	FALSE	NA	NA	NA	NA	NA	NA	NA	NA	NA	NA	NA	NA	NA	NA	NA	NA	NA	NA	SLC22A11	FALSE	SLC22A11
chr11:65190198-65190199	chr11	65190198	65190199	cg24745327	TRUE	FALSE	FALSE	FALSE	FALSE	NEAT1		-70	NA	NA	NA	NA	NA	NA	NA	NA	NA	NA	NA	NA	NA	NA	NA		FALSE	NEAT1
chr11:65415260-65415261	chr11	65415260	65415261	cg20450318	TRUE	FALSE	FALSE	TRUE	TRUE	MIR4489		-1402	NA	NA	NA	NA	NA	NA	MIR4489		-1464	NA	NA	NA	NA	NA	NA	SIPA1	FALSE	MIR4489
chr11:65554678-65554679	chr11	65554678	65554679	cg08755490	TRUE	TRUE	FALSE	TRUE	TRUE	OVOL1	putative transcription factor Ovo-like 1	174	MIR1234		-194	NA	NA	NA	MIR1234		-214	OVOL1-AS1		1793	NA	NA	NA	OVOL1	FALSE	OVOL1
chr11:66035942-66035943	chr11	66035942	66035943	cg04592747	FALSE	TRUE	FALSE	FALSE	FALSE	RAB1B	ras-related protein Rab-1B	-113	NA	NA	NA	NA	NA	NA	KLC2	kinesin light chain 2 isoform 1	610	NA	NA	NA	NA	NA	NA		FALSE	RAB1B
chr11:66326798-66326799	chr11	66326798	66326799	cg05475524	FALSE	TRUE	FALSE	FALSE	FALSE	NA	NA	NA	NA	NA	NA	NA	NA	NA	NA	NA	NA	NA	NA	NA	NA	NA	NA	ACTN3	FALSE	ACTN3
chr11:66362959-66362960	chr11	66362959	66362960	cg24851651	TRUE	FALSE	TRUE	TRUE	TRUE	CCS	copper chaperone for superoxide dismutase	2270	CCDC87	coiled-coil domain-containing protein 87	-2405	NA	NA	NA	NA	NA	NA	NA	NA	NA	NA	NA	NA	CCS	FALSE	CCS
chr11:67383545-67383546	chr11	67383545	67383546	cg00290607	TRUE	TRUE	TRUE	TRUE	TRUE	DOC2GP		-410	NA	NA	NA	NA	NA	NA	DOC2GP		-2551	NA	NA	NA	NA	NA	NA		FALSE	DOC2GP
chr11:67383651-67383652	chr11	67383651	67383652	cg23188684	TRUE	FALSE	TRUE	TRUE	TRUE	DOC2GP		-516	NA	NA	NA	NA	NA	NA	DOC2GP		-2657	NA	NA	NA	NA	NA	NA		FALSE	DOC2GP
chr11:67764320-67764321	chr11	67764320	67764321	cg24974729	TRUE	FALSE	TRUE	TRUE	TRUE	NA	NA	NA	NA	NA	NA	NA	NA	NA	NA	NA	NA	NA	NA	NA	NA	NA	NA	UNC93B1	FALSE	UNC93B1
chr11:68495403-68495404	chr11	68495403	68495404	cg07326602	TRUE	FALSE	FALSE	TRUE	TRUE	NA	NA	NA	NA	NA	NA	NA	NA	NA	NA	NA	NA	NA	NA	NA	NA	NA	NA	MTL5	FALSE	MTL5
chr11:68637568-68637569	chr11	68637568	68637569	cg04772025	TRUE	FALSE	TRUE	TRUE	TRUE	NA	NA	NA	NA	NA	NA	NA	NA	NA	NA	NA	NA	NA	NA	NA	NA	NA	NA		TRUE	0
chr11:69982996-69982997	chr11	69982996	69982997	cg11157765	TRUE	FALSE	FALSE	TRUE	TRUE	NA	NA	NA	NA	NA	NA	NA	NA	NA	NA	NA	NA	NA	NA	NA	NA	NA	NA	ANO1	FALSE	ANO1
chr11:71200489-71200490	chr11	71200489	71200490	cg09776041	TRUE	FALSE	FALSE	TRUE	TRUE	NA	NA	NA	NA	NA	NA	NA	NA	NA	NA	NA	NA	NA	NA	NA	NA	NA	NA	NADSYN1	FALSE	NADSYN1
chr11:71313750-71313751	chr11	71313750	71313751	cg25801502	TRUE	FALSE	FALSE	FALSE	FALSE	NA	NA	NA	NA	NA	NA	NA	NA	NA	NA	NA	NA	NA	NA	NA	NA	NA	NA		TRUE	0
chr11:71524500-71524501	chr11	71524500	71524501	cg20835708	FALSE	TRUE	FALSE	TRUE	TRUE	ALG1L9P		405	NA	NA	NA	NA	NA	NA	ZNF705E	putative zinc finger protein 705E	590	NA	NA	NA	NA	NA	NA	ALG1L9P	FALSE	ALG1L9P
chr11:73668757-73668758	chr11	73668757	73668758	cg04044120	TRUE	FALSE	FALSE	TRUE	FALSE	NA	NA	NA	NA	NA	NA	NA	NA	NA	NA	NA	NA	NA	NA	NA	NA	NA	NA	DNAJB13	FALSE	DNAJB13
chr11:75139390-75139391	chr11	75139390	75139391	cg06329735	TRUE	TRUE	FALSE	FALSE	FALSE	KLHL35	kelch-like protein 35	2284	NA	NA	NA	NA	NA	NA	NA	NA	NA	NA	NA	NA	NA	NA	NA	KLHL35	FALSE	KLHL35
chr11:75139544-75139545	chr11	75139544	75139545	cg05353869	TRUE	TRUE	FALSE	FALSE	FALSE	KLHL35	kelch-like protein 35	2130	NA	NA	NA	NA	NA	NA	NA	NA	NA	NA	NA	NA	NA	NA	NA	KLHL35	FALSE	KLHL35
chr11:75139680-75139681	chr11	75139680	75139681	cg04231094	TRUE	FALSE	FALSE	FALSE	FALSE	KLHL35	kelch-like protein 35	1994	NA	NA	NA	NA	NA	NA	NA	NA	NA	NA	NA	NA	NA	NA	NA	KLHL35	FALSE	KLHL35
chr11:75139736-75139737	chr11	75139736	75139737	cg10909185	TRUE	TRUE	FALSE	FALSE	FALSE	KLHL35	kelch-like protein 35	1938	NA	NA	NA	NA	NA	NA	NA	NA	NA	NA	NA	NA	NA	NA	NA	KLHL35	FALSE	KLHL35
chr11:76751369-76751370	chr11	76751369	76751370	cg04058752	FALSE	TRUE	FALSE	FALSE	FALSE	NA	NA	NA	NA	NA	NA	NA	NA	NA	B3GNT6	UDP-GlcNAc:betaGal beta-1,3-N-acetylglucosaminyltransferase 6	-1636	NA	NA	NA	NA	NA	NA	B3GNT6	FALSE	B3GNT6
chr11:77299962-77299963	chr11	77299962	77299963	cg04518186	TRUE	FALSE	FALSE	TRUE	TRUE	AQP11	aquaporin-11	-717	NA	NA	NA	NA	NA	NA	NA	NA	NA	NA	NA	NA	NA	NA	NA		FALSE	AQP11
chr11:77773924-77773925	chr11	77773924	77773925	cg09721595	TRUE	FALSE	TRUE	TRUE	TRUE	THRSP	thyroid hormone-inducible hepatic protein	-982	NA	NA	NA	NA	NA	NA	NA	NA	NA	NA	NA	NA	NA	NA	NA	NDUFC2-KCTD14,RNU6-83P	FALSE	THRSP
chr11:78614522-78614523	chr11	78614522	78614523	cg13228701	FALSE	TRUE	FALSE	FALSE	FALSE	NA	NA	NA	NA	NA	NA	NA	NA	NA	NA	NA	NA	NA	NA	NA	NA	NA	NA	TENM4	FALSE	TENM4
chr11:85645743-85645744	chr11	85645743	85645744	cg01202519	FALSE	TRUE	FALSE	FALSE	FALSE	NA	NA	NA	NA	NA	NA	NA	NA	NA	NA	NA	NA	NA	NA	NA	NA	NA	NA		TRUE	0
chr11:86500154-86500155	chr11	86500154	86500155	cg21566416	TRUE	FALSE	FALSE	FALSE	FALSE	PRSS23	serine protease 23 isoform c precursor	-1946	NA	NA	NA	NA	NA	NA	NA	NA	NA	NA	NA	NA	NA	NA	NA		FALSE	PRSS23
chr11:89956704-89956705	chr11	89956704	89956705	cg26138821	FALSE	TRUE	TRUE	TRUE	TRUE	CHORDC1	cysteine and histidine-rich domain-containing protein 1 isoform a	-172	NA	NA	NA	NA	NA	NA	NA	NA	NA	NA	NA	NA	NA	NA	NA		FALSE	CHORDC1
chr11:92702912-92702913	chr11	92702912	92702913	cg07609862	FALSE	TRUE	FALSE	FALSE	FALSE	MTNR1B	melatonin receptor type 1B	124	NA	NA	NA	NA	NA	NA	NA	NA	NA	NA	NA	NA	NA	NA	NA	MTNR1B	FALSE	MTNR1B
chr11:94525186-94525187	chr11	94525186	94525187	cg00489066	TRUE	FALSE	FALSE	FALSE	FALSE	NA	NA	NA	NA	NA	NA	NA	NA	NA	NA	NA	NA	NA	NA	NA	NA	NA	NA	AMOTL1	FALSE	AMOTL1
chr11:96036104-96036105	chr11	96036104	96036105	cg03406626	TRUE	FALSE	FALSE	TRUE	TRUE	NA	NA	NA	NA	NA	NA	NA	NA	NA	NA	NA	NA	NA	NA	NA	NA	NA	NA	MAML2	FALSE	MAML2
chr11:101341554-101341555	chr11	101341554	101341555	cg03942599	TRUE	FALSE	TRUE	TRUE	FALSE	NA	NA	NA	NA	NA	NA	NA	NA	NA	NA	NA	NA	NA	NA	NA	NA	NA	NA	TRPC6	FALSE	TRPC6
chr11:107461585-107461586	chr11	107461585	107461586	cg22355889	TRUE	TRUE	TRUE	TRUE	TRUE	ELMOD1	ELMO domain-containing protein 1 isoform 1	-231	LOC643923		-885	NA	NA	NA	LOC643923		-2364	NA	NA	NA	NA	NA	NA		FALSE	ELMOD1
chr11:111957396-111957397	chr11	111957396	111957397	cg14774438	TRUE	TRUE	FALSE	FALSE	FALSE	TIMM8B	mitochondrial import inner membrane translocase subunit Tim8 B	126	SDHD	succinate dehydrogenase [ubiquinone] cytochrome b small subunit, mitochondrial isoform a precursor	-151	NA	NA	NA	C11orf57	uncharacterized protein C11orf57 isoform b	1522	TIMM8B	mitochondrial import inner membrane translocase subunit Tim8 B	-1858	NA	NA	NA	TIMM8B	FALSE	TIMM8B
chr11:112832547-112832548	chr11	112832547	112832548	cg10980774	TRUE	FALSE	FALSE	FALSE	FALSE	NCAM1	neural cell adhesion molecule 1 isoform 1 precursor	579	LOC101928847		1635	NA	NA	NA	LOC101928847		-2545	NA	NA	NA	NA	NA	NA	LOC101928847,NCAM1	FALSE	NCAM1
chr11:113659931-113659932	chr11	113659931	113659932	cg27661571	FALSE	TRUE	FALSE	FALSE	FALSE	NA	NA	NA	NA	NA	NA	NA	NA	NA	NA	NA	NA	NA	NA	NA	NA	NA	NA		TRUE	0
chr11:113929287-113929288	chr11	113929287	113929288	cg09593860	TRUE	FALSE	FALSE	TRUE	FALSE	ZBTB16	zinc finger and BTB domain-containing protein 16	-1143	NA	NA	NA	NA	NA	NA	NA	NA	NA	NA	NA	NA	NA	NA	NA		FALSE	ZBTB16
chr11:117748187-117748188	chr11	117748187	117748188	cg03821689	FALSE	TRUE	FALSE	TRUE	TRUE	FXYD6	FXYD domain-containing ion transport regulator 6 precursor	14	FXYD6-FXYD2	FXYD6-FXYD2 read-through protein isoform 2 precursor	-441	NA	NA	NA	NA	NA	NA	NA	NA	NA	NA	NA	NA	FXYD6	FALSE	FXYD6
chr11:118842413-118842414	chr11	118842413	118842414	cg07780348	FALSE	TRUE	FALSE	TRUE	FALSE	FOXR1	forkhead box protein R1	-3	NA	NA	NA	NA	NA	NA	NA	NA	NA	NA	NA	NA	NA	NA	NA		FALSE	FOXR1
chr11:118842484-118842485	chr11	118842484	118842485	cg05940452	FALSE	TRUE	FALSE	TRUE	FALSE	FOXR1	forkhead box protein R1	68	NA	NA	NA	NA	NA	NA	NA	NA	NA	NA	NA	NA	NA	NA	NA	FOXR1	FALSE	FOXR1
chr11:120856801-120856802	chr11	120856801	120856802	cg15174564	FALSE	TRUE	FALSE	FALSE	FALSE	NA	NA	NA	NA	NA	NA	NA	NA	NA	GRIK4	glutamate receptor ionotropic, kainate 4 isoform 1 precursor	-2712	NA	NA	NA	NA	NA	NA	GRIK4	FALSE	GRIK4
chr11:122376861-122376862	chr11	122376861	122376862	cg20905796	TRUE	FALSE	FALSE	TRUE	TRUE	NA	NA	NA	NA	NA	NA	NA	NA	NA	NA	NA	NA	NA	NA	NA	NA	NA	NA		TRUE	0
chr11:124932624-124932625	chr11	124932624	124932625	cg11537406	TRUE	FALSE	FALSE	TRUE	FALSE	SLC37A2	sugar phosphate exchanger 2 isoform 2	-388	NA	NA	NA	NA	NA	NA	NA	NA	NA	NA	NA	NA	NA	NA	NA		FALSE	SLC37A2
chr11:130201322-130201323	chr11	130201322	130201323	cg19097082	FALSE	TRUE	FALSE	FALSE	FALSE	NA	NA	NA	NA	NA	NA	NA	NA	NA	NA	NA	NA	NA	NA	NA	NA	NA	NA		TRUE	0
chr11:130653826-130653827	chr11	130653826	130653827	cg03367643	TRUE	FALSE	FALSE	TRUE	TRUE	NA	NA	NA	NA	NA	NA	NA	NA	NA	NA	NA	NA	NA	NA	NA	NA	NA	NA		TRUE	0
chr11:132951861-132951862	chr11	132951861	132951862	cg22629528	FALSE	TRUE	FALSE	TRUE	FALSE	NA	NA	NA	NA	NA	NA	NA	NA	NA	NA	NA	NA	NA	NA	NA	NA	NA	NA	OPCML	FALSE	OPCML
chr11:133658009-133658010	chr11	133658009	133658010	cg11395954	TRUE	FALSE	FALSE	TRUE	TRUE	NA	NA	NA	NA	NA	NA	NA	NA	NA	NA	NA	NA	NA	NA	NA	NA	NA	NA	LOC646522	FALSE	LOC646522
chr11:133658113-133658114	chr11	133658113	133658114	cg10486069	TRUE	TRUE	FALSE	TRUE	TRUE	NA	NA	NA	NA	NA	NA	NA	NA	NA	NA	NA	NA	NA	NA	NA	NA	NA	NA	LOC646522	FALSE	LOC646522
chr11:133703094-133703095	chr11	133703094	133703095	cg06766960	TRUE	FALSE	TRUE	TRUE	TRUE	NA	NA	NA	NA	NA	NA	NA	NA	NA	NA	NA	NA	NA	NA	NA	NA	NA	NA		TRUE	0
chr11:133789110-133789111	chr11	133789110	133789111	cg06067394	TRUE	FALSE	FALSE	TRUE	FALSE	NA	NA	NA	NA	NA	NA	NA	NA	NA	NA	NA	NA	NA	NA	NA	NA	NA	NA	IGSF9B	FALSE	IGSF9B
chr11:133800913-133800914	chr11	133800913	133800914	cg18057887	TRUE	FALSE	FALSE	TRUE	FALSE	NA	NA	NA	NA	NA	NA	NA	NA	NA	NA	NA	NA	NA	NA	NA	NA	NA	NA	IGSF9B	FALSE	IGSF9B
chr11:134394189-134394190	chr11	134394189	134394190	cg07010222	TRUE	FALSE	FALSE	TRUE	FALSE	NA	NA	NA	NA	NA	NA	NA	NA	NA	NA	NA	NA	NA	NA	NA	NA	NA	NA		TRUE	0
chr11:134608598-134608599	chr11	134608598	134608599	cg02275226	TRUE	FALSE	FALSE	TRUE	TRUE	NA	NA	NA	NA	NA	NA	NA	NA	NA	NA	NA	NA	NA	NA	NA	NA	NA	NA		TRUE	0
chr12:297831-297832	chr12	297831	297832	cg19778375	TRUE	FALSE	FALSE	TRUE	TRUE	NA	NA	NA	NA	NA	NA	NA	NA	NA	SLC6A12	sodium- and chloride-dependent betaine transporter	1411	NA	NA	NA	NA	NA	NA		FALSE	SLC6A12
chr12:312592-312593	chr12	312592	312593	cg07866725	FALSE	TRUE	FALSE	FALSE	FALSE	LOC101929384		-218	NA	NA	NA	NA	NA	NA	LOC101929384		-1667	NA	NA	NA	NA	NA	NA	SLC6A12	FALSE	LOC101929384
chr12:312595-312596	chr12	312595	312596	cg05860956	FALSE	TRUE	FALSE	FALSE	FALSE	LOC101929384		-215	NA	NA	NA	NA	NA	NA	LOC101929384		-1664	NA	NA	NA	NA	NA	NA	SLC6A12	FALSE	LOC101929384
chr12:740338-740339	chr12	740338	740339	cg01201512	TRUE	FALSE	TRUE	TRUE	FALSE	LOC100049716		282	NA	NA	NA	NA	NA	NA	NA	NA	NA	NA	NA	NA	NA	NA	NA	NINJ2,LOC100049716	FALSE	LOC100049716
chr12:1192425-1192426	chr12	1192425	1192426	cg07813377	TRUE	FALSE	FALSE	TRUE	TRUE	NA	NA	NA	NA	NA	NA	NA	NA	NA	NA	NA	NA	NA	NA	NA	NA	NA	NA	ERC1	FALSE	ERC1
chr12:2017093-2017094	chr12	2017093	2017094	cg11957400	FALSE	TRUE	FALSE	FALSE	FALSE	NA	NA	NA	NA	NA	NA	NA	NA	NA	NA	NA	NA	NA	NA	NA	NA	NA	NA	CACNA2D4	FALSE	CACNA2D4
chr12:2017134-2017135	chr12	2017134	2017135	cg24856673	FALSE	TRUE	FALSE	FALSE	FALSE	NA	NA	NA	NA	NA	NA	NA	NA	NA	NA	NA	NA	NA	NA	NA	NA	NA	NA	CACNA2D4	FALSE	CACNA2D4
chr12:2031417-2031418	chr12	2031417	2031418	cg08762603	TRUE	FALSE	FALSE	TRUE	FALSE	NA	NA	NA	NA	NA	NA	NA	NA	NA	NA	NA	NA	NA	NA	NA	NA	NA	NA		TRUE	0
chr12:3563899-3563900	chr12	3563899	3563900	cg10104252	TRUE	FALSE	FALSE	TRUE	TRUE	NA	NA	NA	NA	NA	NA	NA	NA	NA	NA	NA	NA	NA	NA	NA	NA	NA	NA	PRMT8	FALSE	PRMT8
chr12:4958491-4958492	chr12	4958491	4958492	cg11791577	TRUE	FALSE	FALSE	TRUE	TRUE	NA	NA	NA	NA	NA	NA	NA	NA	NA	KCNA6	potassium voltage-gated channel subfamily A member 6	-1787	NA	NA	NA	NA	NA	NA	KCNA6	FALSE	KCNA6
chr12:6420034-6420035	chr12	6420034	6420035	cg20667825	TRUE	FALSE	FALSE	FALSE	FALSE	PLEKHG6	pleckstrin homology domain-containing family G member 6 isoform b	-64	NA	NA	NA	NA	NA	NA	NA	NA	NA	NA	NA	NA	NA	NA	NA	PLEKHG6	FALSE	PLEKHG6
chr12:6818384-6818385	chr12	6818384	6818385	cg23877043	TRUE	FALSE	FALSE	FALSE	FALSE	NA	NA	NA	NA	NA	NA	NA	NA	NA	NA	NA	NA	NA	NA	NA	NA	NA	NA		TRUE	0
chr12:7781004-7781005	chr12	7781004	7781005	cg16874583	TRUE	FALSE	FALSE	TRUE	FALSE	NA	NA	NA	NA	NA	NA	NA	NA	NA	NA	NA	NA	NA	NA	NA	NA	NA	NA		TRUE	0
chr12:7781169-7781170	chr12	7781169	7781170	cg14906510	TRUE	TRUE	FALSE	TRUE	FALSE	NA	NA	NA	NA	NA	NA	NA	NA	NA	NA	NA	NA	NA	NA	NA	NA	NA	NA		TRUE	0
chr12:7781431-7781432	chr12	7781431	7781432	cg09651654	TRUE	FALSE	FALSE	TRUE	TRUE	NA	NA	NA	NA	NA	NA	NA	NA	NA	NA	NA	NA	NA	NA	NA	NA	NA	NA		TRUE	0
chr12:8717487-8717488	chr12	8717487	8717488	cg14108567	TRUE	FALSE	FALSE	TRUE	FALSE	NA	NA	NA	NA	NA	NA	NA	NA	NA	NA	NA	NA	NA	NA	NA	NA	NA	NA		TRUE	0
chr12:10096118-10096119	chr12	10096118	10096119	cg19651757	TRUE	FALSE	FALSE	TRUE	FALSE	LOC100506159		-24	NA	NA	NA	NA	NA	NA	NA	NA	NA	NA	NA	NA	NA	NA	NA		FALSE	LOC100506159
chr12:10096152-10096153	chr12	10096152	10096153	cg24299306	TRUE	FALSE	FALSE	TRUE	FALSE	LOC100506159		-58	NA	NA	NA	NA	NA	NA	NA	NA	NA	NA	NA	NA	NA	NA	NA		FALSE	LOC100506159
chr12:11080457-11080458	chr12	11080457	11080458	cg20188490	TRUE	FALSE	TRUE	TRUE	TRUE	PRH2	salivary acidic proline-rich phosphoprotein 1/2 precursor	-1376	NA	NA	NA	NA	NA	NA	NA	NA	NA	NA	NA	NA	NA	NA	NA	PRH1-PRR4,PRH1	FALSE	PRH2
chr12:11548019-11548020	chr12	11548019	11548020	cg25373614	TRUE	FALSE	TRUE	TRUE	TRUE	PRB2	basic salivary proline-rich protein 2 precursor	479	NA	NA	NA	NA	NA	NA	NA	NA	NA	NA	NA	NA	NA	NA	NA	PRB2	FALSE	PRB2
chr12:11700489-11700490	chr12	11700489	11700490	cg06202470	TRUE	FALSE	FALSE	TRUE	TRUE	LINC01252		-474	NA	NA	NA	NA	NA	NA	NA	NA	NA	NA	NA	NA	NA	NA	NA		FALSE	LINC01252
chr12:14518548-14518549	chr12	14518548	14518549	cg19789919	TRUE	TRUE	FALSE	FALSE	FALSE	ATF7IP	activating transcription factor 7-interacting protein 1 isoform 3	-17	NA	NA	NA	NA	NA	NA	NA	NA	NA	NA	NA	NA	NA	NA	NA		FALSE	ATF7IP
chr12:19936477-19936478	chr12	19936477	19936478	cg00697301	FALSE	TRUE	FALSE	TRUE	FALSE	NA	NA	NA	NA	NA	NA	NA	NA	NA	NA	NA	NA	NA	NA	NA	NA	NA	NA		TRUE	0
chr12:19936611-19936612	chr12	19936611	19936612	cg07238058	FALSE	TRUE	FALSE	TRUE	FALSE	NA	NA	NA	NA	NA	NA	NA	NA	NA	NA	NA	NA	NA	NA	NA	NA	NA	NA		TRUE	0
chr12:25454990-25454991	chr12	25454990	25454991	cg25134647	TRUE	TRUE	FALSE	TRUE	TRUE	NA	NA	NA	NA	NA	NA	NA	NA	NA	NA	NA	NA	NA	NA	NA	NA	NA	NA		TRUE	0
chr12:26801163-26801164	chr12	26801163	26801164	cg15828915	TRUE	FALSE	FALSE	TRUE	TRUE	NA	NA	NA	NA	NA	NA	NA	NA	NA	NA	NA	NA	NA	NA	NA	NA	NA	NA	ITPR2	FALSE	ITPR2
chr12:29090040-29090041	chr12	29090040	29090041	cg13679842	TRUE	FALSE	FALSE	TRUE	TRUE	NA	NA	NA	NA	NA	NA	NA	NA	NA	NA	NA	NA	NA	NA	NA	NA	NA	NA		TRUE	0
chr12:31272112-31272113	chr12	31272112	31272113	cg17292337	FALSE	TRUE	FALSE	FALSE	FALSE	NA	NA	NA	NA	NA	NA	NA	NA	NA	NA	NA	NA	NA	NA	NA	NA	NA	NA		TRUE	0
chr12:31272114-31272115	chr12	31272114	31272115	cg10317314	FALSE	TRUE	FALSE	FALSE	FALSE	NA	NA	NA	NA	NA	NA	NA	NA	NA	NA	NA	NA	NA	NA	NA	NA	NA	NA		TRUE	0
chr12:31272119-31272120	chr12	31272119	31272120	cg14687298	FALSE	TRUE	FALSE	FALSE	FALSE	NA	NA	NA	NA	NA	NA	NA	NA	NA	NA	NA	NA	NA	NA	NA	NA	NA	NA		TRUE	0
chr12:31272865-31272866	chr12	31272865	31272866	cg08537890	TRUE	TRUE	FALSE	FALSE	FALSE	NA	NA	NA	NA	NA	NA	NA	NA	NA	NA	NA	NA	NA	NA	NA	NA	NA	NA		TRUE	0
chr12:34514461-34514462	chr12	34514461	34514462	cg19787556	FALSE	TRUE	FALSE	FALSE	FALSE	NA	NA	NA	NA	NA	NA	NA	NA	NA	NA	NA	NA	NA	NA	NA	NA	NA	NA		TRUE	0
chr12:34538786-34538787	chr12	34538786	34538787	cg27019122	TRUE	FALSE	FALSE	FALSE	FALSE	NA	NA	NA	NA	NA	NA	NA	NA	NA	NA	NA	NA	NA	NA	NA	NA	NA	NA		TRUE	0
chr12:34752829-34752830	chr12	34752829	34752830	cg03786043	FALSE	TRUE	FALSE	FALSE	FALSE	NA	NA	NA	NA	NA	NA	NA	NA	NA	NA	NA	NA	NA	NA	NA	NA	NA	NA		TRUE	0
chr12:34758307-34758308	chr12	34758307	34758308	cg20353489	FALSE	TRUE	FALSE	FALSE	FALSE	NA	NA	NA	NA	NA	NA	NA	NA	NA	NA	NA	NA	NA	NA	NA	NA	NA	NA		TRUE	0
chr12:38545085-38545086	chr12	38545085	38545086	cg08037478	FALSE	TRUE	FALSE	FALSE	FALSE	NA	NA	NA	NA	NA	NA	NA	NA	NA	NA	NA	NA	NA	NA	NA	NA	NA	NA		TRUE	0
chr12:39538604-39538605	chr12	39538604	39538605	cg03562770	FALSE	TRUE	FALSE	TRUE	FALSE	NA	NA	NA	NA	NA	NA	NA	NA	NA	NA	NA	NA	NA	NA	NA	NA	NA	NA		TRUE	0
chr12:39538854-39538855	chr12	39538854	39538855	cg20762480	FALSE	TRUE	FALSE	TRUE	FALSE	NA	NA	NA	NA	NA	NA	NA	NA	NA	NA	NA	NA	NA	NA	NA	NA	NA	NA		TRUE	0
chr12:48336164-48336165	chr12	48336164	48336165	cg20731937	TRUE	FALSE	TRUE	TRUE	TRUE	NA	NA	NA	NA	NA	NA	NA	NA	NA	NA	NA	NA	NA	NA	NA	NA	NA	NA		TRUE	0
chr12:48727676-48727677	chr12	48727676	48727677	cg09187865	TRUE	FALSE	FALSE	TRUE	FALSE	NA	NA	NA	NA	NA	NA	NA	NA	NA	NA	NA	NA	NA	NA	NA	NA	NA	NA		TRUE	0
chr12:50523625-50523626	chr12	50523625	50523626	cg09918394	FALSE	TRUE	TRUE	TRUE	FALSE	NA	NA	NA	NA	NA	NA	NA	NA	NA	CERS5	ceramide synthase 5 isoform 2	-537	NA	NA	NA	NA	NA	NA	CERS5	FALSE	CERS5
chr12:51786489-51786490	chr12	51786489	51786490	cg15127250	TRUE	FALSE	FALSE	TRUE	FALSE	GALNT6	polypeptide N-acetylgalactosaminyltransferase 6	-1289	SLC4A8	electroneutral sodium bicarbonate exchanger 1 isoform f	1389	NA	NA	NA	NA	NA	NA	NA	NA	NA	NA	NA	NA	SLC4A8	FALSE	GALNT6
chr12:52281676-52281677	chr12	52281676	52281677	cg19974223	FALSE	TRUE	FALSE	TRUE	FALSE	ANKRD33	ankyrin repeat domain-containing protein 33 isoform 1	-116	NA	NA	NA	NA	NA	NA	NA	NA	NA	NA	NA	NA	NA	NA	NA		FALSE	ANKRD33
chr12:52281810-52281811	chr12	52281810	52281811	cg19948393	FALSE	TRUE	FALSE	TRUE	FALSE	ANKRD33	ankyrin repeat domain-containing protein 33 isoform 1	18	NA	NA	NA	NA	NA	NA	NA	NA	NA	NA	NA	NA	NA	NA	NA	ANKRD33	FALSE	ANKRD33
chr12:52281901-52281902	chr12	52281901	52281902	cg04349021	FALSE	TRUE	FALSE	FALSE	FALSE	ANKRD33	ankyrin repeat domain-containing protein 33 isoform 1	109	NA	NA	NA	NA	NA	NA	NA	NA	NA	NA	NA	NA	NA	NA	NA	ANKRD33	FALSE	ANKRD33
chr12:53270239-53270240	chr12	53270239	53270240	cg06553033	FALSE	TRUE	TRUE	TRUE	FALSE	NA	NA	NA	NA	NA	NA	NA	NA	NA	NA	NA	NA	NA	NA	NA	NA	NA	NA		TRUE	0
chr12:55248207-55248208	chr12	55248207	55248208	cg16387046	TRUE	FALSE	TRUE	TRUE	TRUE	MUCL1	mucin-like protein 1 precursor	-91	NA	NA	NA	NA	NA	NA	NA	NA	NA	NA	NA	NA	NA	NA	NA		FALSE	MUCL1
chr12:57040204-57040205	chr12	57040204	57040205	cg06679265	TRUE	FALSE	FALSE	FALSE	FALSE	ATP5B	ATP synthase subunit beta, mitochondrial precursor	-352	SNORD59A		-1319	SNORD59B		-2666	SNORD59A		-1394	SNORD59B		-2741	NA	NA	NA		FALSE	ATP5B
chr12:57623095-57623096	chr12	57623095	57623096	cg12988522	TRUE	FALSE	FALSE	TRUE	FALSE	SHMT2		-260	NA	NA	NA	NA	NA	NA	NXPH4	neurexophilin-4 precursor	2863	NA	NA	NA	NA	NA	NA		FALSE	SHMT2
chr12:64310433-64310434	chr12	64310433	64310434	cg06943073	TRUE	FALSE	FALSE	TRUE	FALSE	NA	NA	NA	NA	NA	NA	NA	NA	NA	NA	NA	NA	NA	NA	NA	NA	NA	NA	SRGAP1	FALSE	SRGAP1
chr12:69725435-69725436	chr12	69725435	69725436	cg22375663	FALSE	TRUE	FALSE	TRUE	TRUE	NA	NA	NA	NA	NA	NA	NA	NA	NA	NA	NA	NA	NA	NA	NA	NA	NA	NA		TRUE	0
chr12:79816965-79816966	chr12	79816965	79816966	cg11340603	TRUE	FALSE	FALSE	FALSE	FALSE	NA	NA	NA	NA	NA	NA	NA	NA	NA	NA	NA	NA	NA	NA	NA	NA	NA	NA	SYT1	FALSE	SYT1
chr12:80104799-80104800	chr12	80104799	80104800	cg22171314	FALSE	TRUE	FALSE	FALSE	FALSE	NA	NA	NA	NA	NA	NA	NA	NA	NA	NA	NA	NA	NA	NA	NA	NA	NA	NA		TRUE	0
chr12:95226993-95226994	chr12	95226993	95226994	cg08922308	TRUE	FALSE	TRUE	TRUE	TRUE	MIR492		-1180	KRT19P2		-1236	NA	NA	NA	MIR492		-1296	KRT19P2		-1811	NA	NA	NA		FALSE	MIR492
chr12:95869602-95869603	chr12	95869602	95869603	cg07805603	TRUE	TRUE	FALSE	TRUE	TRUE	METAP2	methionine aminopeptidase 2	1781	NA	NA	NA	NA	NA	NA	NA	NA	NA	NA	NA	NA	NA	NA	NA	METAP2	FALSE	METAP2
chr12:101112277-101112278	chr12	101112277	101112278	cg15975750	TRUE	FALSE	FALSE	TRUE	FALSE	NA	NA	NA	NA	NA	NA	NA	NA	NA	NA	NA	NA	NA	NA	NA	NA	NA	NA		TRUE	0
chr12:104359732-104359733	chr12	104359732	104359733	cg03923277	TRUE	TRUE	FALSE	FALSE	FALSE	TDG	G/T mismatch-specific thymine DNA glycosylase	140	NA	NA	NA	NA	NA	NA	NA	NA	NA	NA	NA	NA	NA	NA	NA	TDG	FALSE	TDG
chr12:105089508-105089509	chr12	105089508	105089509	cg07696842	TRUE	FALSE	TRUE	TRUE	TRUE	NA	NA	NA	NA	NA	NA	NA	NA	NA	NA	NA	NA	NA	NA	NA	NA	NA	NA	CHST11	FALSE	CHST11
chr12:108078835-108078836	chr12	108078835	108078836	cg25345738	TRUE	FALSE	FALSE	TRUE	TRUE	PWP1	periodic tryptophan protein 1 homolog	-754	NA	NA	NA	NA	NA	NA	NA	NA	NA	NA	NA	NA	NA	NA	NA		FALSE	PWP1
chr12:113830907-113830908	chr12	113830907	113830908	cg19516733	FALSE	TRUE	FALSE	FALSE	FALSE	NA	NA	NA	NA	NA	NA	NA	NA	NA	SDS	L-serine dehydratase/L-threonine deaminase	-657	NA	NA	NA	NA	NA	NA	SDS	FALSE	SDS
chr12:116796562-116796563	chr12	116796562	116796563	cg27656459	TRUE	FALSE	FALSE	TRUE	TRUE	NA	NA	NA	NA	NA	NA	NA	NA	NA	NA	NA	NA	NA	NA	NA	NA	NA	NA		TRUE	0
chr12:119594454-119594455	chr12	119594454	119594455	cg11258452	FALSE	TRUE	FALSE	FALSE	FALSE	NA	NA	NA	NA	NA	NA	NA	NA	NA	NA	NA	NA	NA	NA	NA	NA	NA	NA	SRRM4	FALSE	SRRM4
chr12:122356598-122356599	chr12	122356598	122356599	cg21016266	TRUE	FALSE	TRUE	TRUE	TRUE	WDR66	WD repeat-containing protein 66 isoform 2	136	NA	NA	NA	NA	NA	NA	PSMD9	26S proteasome non-ATPase regulatory subunit 9 isoform 2	827	NA	NA	NA	NA	NA	NA	WDR66	FALSE	WDR66
chr12:123009494-123009495	chr12	123009494	123009495	cg23029597	TRUE	FALSE	TRUE	TRUE	TRUE	RSRC2		2066	KNTC1	kinetochore-associated protein 1	-2314	NA	NA	NA	NA	NA	NA	NA	NA	NA	NA	NA	NA	RSRC2	FALSE	RSRC2
chr12:123012351-123012352	chr12	123012351	123012352	cg17858911	FALSE	TRUE	FALSE	FALSE	FALSE	KNTC1	kinetochore-associated protein 1	543	RSRC2		-791	NA	NA	NA	NA	NA	NA	NA	NA	NA	NA	NA	NA	KNTC1	FALSE	KNTC1
chr12:123349952-123349953	chr12	123349952	123349953	cg16953816	TRUE	FALSE	TRUE	TRUE	TRUE	NA	NA	NA	NA	NA	NA	NA	NA	NA	VPS37B	vacuolar protein sorting-associated protein 37B	-78	HIP1R	huntingtin-interacting protein 1-related protein isoform 1	2445	NA	NA	NA	VPS37B	FALSE	VPS37B
chr12:124733846-124733847	chr12	124733846	124733847	cg20000602	TRUE	FALSE	FALSE	TRUE	TRUE	NA	NA	NA	NA	NA	NA	NA	NA	NA	NA	NA	NA	NA	NA	NA	NA	NA	NA	ZNF664-FAM101A	FALSE	ZNF664-FAM101A
chr12:124780809-124780810	chr12	124780809	124780810	cg20337996	TRUE	FALSE	FALSE	TRUE	FALSE	NA	NA	NA	NA	NA	NA	NA	NA	NA	NA	NA	NA	NA	NA	NA	NA	NA	NA	FAM101A,ZNF664-FAM101A	FALSE	FAM101A,ZNF664-FAM101A
chr12:125349072-125349073	chr12	125349072	125349073	cg17878881	FALSE	TRUE	FALSE	FALSE	FALSE	SCARB1	scavenger receptor class B member 1 isoform 1	-553	NA	NA	NA	NA	NA	NA	NA	NA	NA	NA	NA	NA	NA	NA	NA		FALSE	SCARB1
chr12:125383138-125383139	chr12	125383138	125383139	cg06300469	TRUE	FALSE	TRUE	TRUE	TRUE	NA	NA	NA	NA	NA	NA	NA	NA	NA	NA	NA	NA	NA	NA	NA	NA	NA	NA		TRUE	0
chr12:125411922-125411923	chr12	125411922	125411923	cg07877257	TRUE	TRUE	FALSE	FALSE	FALSE	NA	NA	NA	NA	NA	NA	NA	NA	NA	NA	NA	NA	NA	NA	NA	NA	NA	NA		TRUE	0
chr12:127631198-127631199	chr12	127631198	127631199	cg25825627	TRUE	FALSE	FALSE	TRUE	FALSE	NA	NA	NA	NA	NA	NA	NA	NA	NA	NA	NA	NA	NA	NA	NA	NA	NA	NA		TRUE	0
chr12:127650901-127650902	chr12	127650901	127650902	cg25097398	TRUE	FALSE	FALSE	FALSE	FALSE	NA	NA	NA	NA	NA	NA	NA	NA	NA	NA	NA	NA	NA	NA	NA	NA	NA	NA		TRUE	0
chr12:129282057-129282058	chr12	129282057	129282058	cg09035930	TRUE	FALSE	TRUE	TRUE	TRUE	NA	NA	NA	NA	NA	NA	NA	NA	NA	NA	NA	NA	NA	NA	NA	NA	NA	NA	SLC15A4	FALSE	SLC15A4
chr12:129444671-129444672	chr12	129444671	129444672	cg02763002	TRUE	FALSE	FALSE	TRUE	TRUE	NA	NA	NA	NA	NA	NA	NA	NA	NA	NA	NA	NA	NA	NA	NA	NA	NA	NA	GLT1D1	FALSE	GLT1D1
chr12:129554587-129554588	chr12	129554587	129554588	cg01290755	TRUE	FALSE	TRUE	TRUE	TRUE	NA	NA	NA	NA	NA	NA	NA	NA	NA	TMEM132D	transmembrane protein 132D precursor	1683	NA	NA	NA	NA	NA	NA		FALSE	TMEM132D
chr12:130766091-130766092	chr12	130766091	130766092	cg14604444	TRUE	FALSE	FALSE	TRUE	TRUE	NA	NA	NA	NA	NA	NA	NA	NA	NA	NA	NA	NA	NA	NA	NA	NA	NA	NA		TRUE	0
chr12:130766243-130766244	chr12	130766243	130766244	cg27633287	TRUE	TRUE	TRUE	TRUE	TRUE	NA	NA	NA	NA	NA	NA	NA	NA	NA	NA	NA	NA	NA	NA	NA	NA	NA	NA		TRUE	0
chr12:130821962-130821963	chr12	130821962	130821963	cg24229701	TRUE	TRUE	TRUE	TRUE	TRUE	PIWIL1	piwi-like protein 1 isoform 2	-470	NA	NA	NA	NA	NA	NA	NA	NA	NA	NA	NA	NA	NA	NA	NA		FALSE	PIWIL1
chr12:130822603-130822604	chr12	130822603	130822604	cg24838063	TRUE	TRUE	TRUE	TRUE	TRUE	PIWIL1	piwi-like protein 1 isoform 2	171	NA	NA	NA	NA	NA	NA	NA	NA	NA	NA	NA	NA	NA	NA	NA	PIWIL1	FALSE	PIWIL1
chr12:130822605-130822606	chr12	130822605	130822606	cg26677194	TRUE	TRUE	TRUE	TRUE	TRUE	PIWIL1	piwi-like protein 1 isoform 2	173	NA	NA	NA	NA	NA	NA	NA	NA	NA	NA	NA	NA	NA	NA	NA	PIWIL1	FALSE	PIWIL1
chr12:130822674-130822675	chr12	130822674	130822675	cg23887609	TRUE	TRUE	TRUE	TRUE	TRUE	PIWIL1	piwi-like protein 1 isoform 2	242	NA	NA	NA	NA	NA	NA	NA	NA	NA	NA	NA	NA	NA	NA	NA	PIWIL1	FALSE	PIWIL1
chr12:130823838-130823839	chr12	130823838	130823839	cg23548151	FALSE	TRUE	FALSE	TRUE	FALSE	PIWIL1	piwi-like protein 1 isoform 2	1406	NA	NA	NA	NA	NA	NA	NA	NA	NA	NA	NA	NA	NA	NA	NA	PIWIL1	FALSE	PIWIL1
chr12:130824015-130824016	chr12	130824015	130824016	cg13900773	FALSE	TRUE	FALSE	FALSE	FALSE	PIWIL1	piwi-like protein 1 isoform 2	1583	NA	NA	NA	NA	NA	NA	NA	NA	NA	NA	NA	NA	NA	NA	NA	PIWIL1	FALSE	PIWIL1
chr12:131133811-131133812	chr12	131133811	131133812	cg20594841	TRUE	FALSE	FALSE	FALSE	FALSE	NA	NA	NA	NA	NA	NA	NA	NA	NA	NA	NA	NA	NA	NA	NA	NA	NA	NA		TRUE	0
chr12:131622584-131622585	chr12	131622584	131622585	cg26922917	TRUE	FALSE	FALSE	TRUE	TRUE	NA	NA	NA	NA	NA	NA	NA	NA	NA	NA	NA	NA	NA	NA	NA	NA	NA	NA	ADGRD1	FALSE	ADGRD1
chr12:131622739-131622740	chr12	131622739	131622740	cg01056242	TRUE	FALSE	FALSE	TRUE	TRUE	NA	NA	NA	NA	NA	NA	NA	NA	NA	NA	NA	NA	NA	NA	NA	NA	NA	NA	ADGRD1	FALSE	ADGRD1
chr12:132293329-132293330	chr12	132293329	132293330	cg00078996	TRUE	FALSE	FALSE	TRUE	TRUE	NA	NA	NA	NA	NA	NA	NA	NA	NA	NA	NA	NA	NA	NA	NA	NA	NA	NA		TRUE	0
chr12:132293388-132293389	chr12	132293388	132293389	cg04063615	TRUE	FALSE	TRUE	TRUE	TRUE	NA	NA	NA	NA	NA	NA	NA	NA	NA	NA	NA	NA	NA	NA	NA	NA	NA	NA		TRUE	0
chr12:132335942-132335943	chr12	132335942	132335943	cg22244940	TRUE	FALSE	FALSE	TRUE	TRUE	NA	NA	NA	NA	NA	NA	NA	NA	NA	MMP17	matrix metalloproteinase-17 preproprotein	-374	NA	NA	NA	NA	NA	NA	MMP17	FALSE	MMP17
chr12:133050826-133050827	chr12	133050826	133050827	cg25822783	TRUE	FALSE	TRUE	TRUE	TRUE	NA	NA	NA	NA	NA	NA	NA	NA	NA	NA	NA	NA	NA	NA	NA	NA	NA	NA		TRUE	0
chr12:133085885-133085886	chr12	133085885	133085886	cg21600908	TRUE	TRUE	FALSE	FALSE	FALSE	NA	NA	NA	NA	NA	NA	NA	NA	NA	NA	NA	NA	NA	NA	NA	NA	NA	NA	FBRSL1	FALSE	FBRSL1
chr12:133086067-133086068	chr12	133086067	133086068	cg12093005	TRUE	TRUE	FALSE	FALSE	FALSE	NA	NA	NA	NA	NA	NA	NA	NA	NA	NA	NA	NA	NA	NA	NA	NA	NA	NA	FBRSL1	FALSE	FBRSL1
chr12:133159472-133159473	chr12	133159472	133159473	cg04803930	TRUE	FALSE	FALSE	TRUE	FALSE	MIR6763		890	NA	NA	NA	NA	NA	NA	MIR6763		825	FBRSL1	fibrosin-1-like protein	-2301	NA	NA	NA	FBRSL1	FALSE	MIR6763
chr12:133159752-133159753	chr12	133159752	133159753	cg25130710	TRUE	FALSE	FALSE	TRUE	FALSE	MIR6763		1170	NA	NA	NA	NA	NA	NA	MIR6763		1105	FBRSL1	fibrosin-1-like protein	-2021	NA	NA	NA	FBRSL1	FALSE	MIR6763
chr12:133357242-133357243	chr12	133357242	133357243	cg18159533	FALSE	TRUE	FALSE	FALSE	FALSE	NA	NA	NA	NA	NA	NA	NA	NA	NA	NA	NA	NA	NA	NA	NA	NA	NA	NA	GOLGA3	FALSE	GOLGA3
chr13:20716638-20716639	chr13	20716638	20716639	cg00963378	FALSE	TRUE	FALSE	FALSE	FALSE	NA	NA	NA	NA	NA	NA	NA	NA	NA	NA	NA	NA	NA	NA	NA	NA	NA	NA	GJA3	FALSE	GJA3
chr13:21559615-21559616	chr13	21559615	21559616	cg08822578	FALSE	TRUE	FALSE	FALSE	FALSE	NA	NA	NA	NA	NA	NA	NA	NA	NA	NA	NA	NA	NA	NA	NA	NA	NA	NA	LATS2	FALSE	LATS2
chr13:21872349-21872350	chr13	21872349	21872350	cg14456004	TRUE	TRUE	TRUE	TRUE	TRUE	MIPEPP3		86	NA	NA	NA	NA	NA	NA	NA	NA	NA	NA	NA	NA	NA	NA	NA	MIPEPP3	FALSE	MIPEPP3
chr13:21896301-21896302	chr13	21896301	21896302	cg13730219	TRUE	TRUE	TRUE	TRUE	TRUE	NA	NA	NA	NA	NA	NA	NA	NA	NA	NA	NA	NA	NA	NA	NA	NA	NA	NA	LINC00539,MIPEPP3	FALSE	LINC00539,MIPEPP3
chr13:23270850-23270851	chr13	23270850	23270851	cg27427743	FALSE	TRUE	FALSE	FALSE	FALSE	NA	NA	NA	NA	NA	NA	NA	NA	NA	NA	NA	NA	NA	NA	NA	NA	NA	NA		TRUE	0
chr13:23412250-23412251	chr13	23412250	23412251	cg14395298	TRUE	TRUE	FALSE	TRUE	FALSE	NA	NA	NA	NA	NA	NA	NA	NA	NA	NA	NA	NA	NA	NA	NA	NA	NA	NA		TRUE	0
chr13:23412409-23412410	chr13	23412409	23412410	cg14089267	FALSE	TRUE	FALSE	TRUE	FALSE	NA	NA	NA	NA	NA	NA	NA	NA	NA	NA	NA	NA	NA	NA	NA	NA	NA	NA		TRUE	0
chr13:24882296-24882297	chr13	24882296	24882297	cg05820861	TRUE	TRUE	FALSE	TRUE	FALSE	C1QTNF9	complement C1q and tumor necrosis factor-related protein 9A precursor	993	NA	NA	NA	NA	NA	NA	SPATA13	spermatogenesis-associated protein 13 isoform 6	1084	NA	NA	NA	NA	NA	NA	C1QTNF9	FALSE	C1QTNF9
chr13:24902376-24902377	chr13	24902376	24902377	cg22771759	TRUE	TRUE	FALSE	TRUE	TRUE	NA	NA	NA	NA	NA	NA	NA	NA	NA	NA	NA	NA	NA	NA	NA	NA	NA	NA		TRUE	0
chr13:25670187-25670188	chr13	25670187	25670188	cg16134678	FALSE	TRUE	FALSE	FALSE	FALSE	PABPC3	polyadenylate-binding protein 3	-88	NA	NA	NA	NA	NA	NA	PABPC3	polyadenylate-binding protein 3	-2517	NA	NA	NA	NA	NA	NA		FALSE	PABPC3
chr13:25875436-25875437	chr13	25875436	25875437	cg08532057	FALSE	TRUE	FALSE	FALSE	FALSE	NUPL1	nucleoporin p58/p45 isoform a	-229	NA	NA	NA	NA	NA	NA	NA	NA	NA	NA	NA	NA	NA	NA	NA		FALSE	NUPL1
chr13:26761337-26761338	chr13	26761337	26761338	cg11787508	FALSE	TRUE	FALSE	TRUE	FALSE	NA	NA	NA	NA	NA	NA	NA	NA	NA	NA	NA	NA	NA	NA	NA	NA	NA	NA		TRUE	0
chr13:28107382-28107383	chr13	28107382	28107383	cg19529146	FALSE	TRUE	FALSE	FALSE	FALSE	NA	NA	NA	NA	NA	NA	NA	NA	NA	NA	NA	NA	NA	NA	NA	NA	NA	NA		TRUE	0
chr13:28107438-28107439	chr13	28107438	28107439	cg00318380	FALSE	TRUE	FALSE	FALSE	FALSE	NA	NA	NA	NA	NA	NA	NA	NA	NA	NA	NA	NA	NA	NA	NA	NA	NA	NA		TRUE	0
chr13:41496623-41496624	chr13	41496623	41496624	cg09117688	FALSE	TRUE	FALSE	TRUE	FALSE	SUGT1P3		-713	TPTE2P5		-737	NA	NA	NA	NA	NA	NA	NA	NA	NA	NA	NA	NA		FALSE	SUGT1P3
chr13:41496782-41496783	chr13	41496782	41496783	cg14759977	TRUE	FALSE	FALSE	TRUE	FALSE	SUGT1P3		-872	TPTE2P5		-896	NA	NA	NA	NA	NA	NA	NA	NA	NA	NA	NA	NA		FALSE	SUGT1P3
chr13:43597736-43597737	chr13	43597736	43597737	cg15988970	TRUE	FALSE	FALSE	TRUE	TRUE	DNAJC15	dnaJ homolog subfamily C member 15	375	NA	NA	NA	NA	NA	NA	NA	NA	NA	NA	NA	NA	NA	NA	NA	DNAJC15	FALSE	DNAJC15
chr13:47371987-47371988	chr13	47371987	47371988	cg04118119	FALSE	TRUE	FALSE	TRUE	FALSE	ESD	S-formylglutathione hydrolase	-620	NA	NA	NA	NA	NA	NA	NA	NA	NA	NA	NA	NA	NA	NA	NA		FALSE	ESD
chr13:50194554-50194555	chr13	50194554	50194555	cg08779649	TRUE	FALSE	TRUE	TRUE	TRUE	NA	NA	NA	NA	NA	NA	NA	NA	NA	NA	NA	NA	NA	NA	NA	NA	NA	NA		TRUE	0
chr13:50194643-50194644	chr13	50194643	50194644	cg03651054	TRUE	FALSE	TRUE	TRUE	TRUE	NA	NA	NA	NA	NA	NA	NA	NA	NA	NA	NA	NA	NA	NA	NA	NA	NA	NA		TRUE	0
chr13:50701256-50701257	chr13	50701256	50701257	cg20293942	TRUE	FALSE	TRUE	TRUE	TRUE	DLEU2		-1579	NA	NA	NA	NA	NA	NA	NA	NA	NA	NA	NA	NA	NA	NA	NA	DLEU1	FALSE	DLEU2
chr13:61221316-61221317	chr13	61221316	61221317	cg23734418	TRUE	FALSE	TRUE	TRUE	TRUE	NA	NA	NA	NA	NA	NA	NA	NA	NA	NA	NA	NA	NA	NA	NA	NA	NA	NA		TRUE	0
chr13:76056784-76056785	chr13	76056784	76056785	cg17878506	FALSE	TRUE	FALSE	FALSE	FALSE	TBC1D4	TBC1 domain family member 4 isoform 1	-534	NA	NA	NA	NA	NA	NA	NA	NA	NA	NA	NA	NA	NA	NA	NA		FALSE	TBC1D4
chr13:79234251-79234252	chr13	79234251	79234252	cg01819759	TRUE	TRUE	TRUE	TRUE	TRUE	RNF219	RING finger protein 219	-937	NA	NA	NA	NA	NA	NA	NA	NA	NA	NA	NA	NA	NA	NA	NA		FALSE	RNF219
chr13:79234435-79234436	chr13	79234435	79234436	cg21838488	FALSE	TRUE	FALSE	TRUE	TRUE	RNF219	RING finger protein 219	-1121	NA	NA	NA	NA	NA	NA	NA	NA	NA	NA	NA	NA	NA	NA	NA		FALSE	RNF219
chr13:80755568-80755569	chr13	80755568	80755569	cg00750481	TRUE	TRUE	FALSE	TRUE	TRUE	NA	NA	NA	NA	NA	NA	NA	NA	NA	NA	NA	NA	NA	NA	NA	NA	NA	NA		TRUE	0
chr13:97422029-97422030	chr13	97422029	97422030	cg09122588	TRUE	FALSE	TRUE	TRUE	TRUE	NA	NA	NA	NA	NA	NA	NA	NA	NA	NA	NA	NA	NA	NA	NA	NA	NA	NA	HS6ST3	FALSE	HS6ST3
chr13:97646639-97646640	chr13	97646639	97646640	cg03371199	FALSE	TRUE	FALSE	FALSE	FALSE	OXGR1	2-oxoglutarate receptor 1	-35	NA	NA	NA	NA	NA	NA	NA	NA	NA	NA	NA	NA	NA	NA	NA		FALSE	OXGR1
chr13:97646731-97646732	chr13	97646731	97646732	cg13990092	FALSE	TRUE	FALSE	FALSE	FALSE	OXGR1	2-oxoglutarate receptor 1	-127	NA	NA	NA	NA	NA	NA	NA	NA	NA	NA	NA	NA	NA	NA	NA		FALSE	OXGR1
chr13:97646736-97646737	chr13	97646736	97646737	cg22996489	FALSE	TRUE	FALSE	FALSE	FALSE	OXGR1	2-oxoglutarate receptor 1	-132	NA	NA	NA	NA	NA	NA	NA	NA	NA	NA	NA	NA	NA	NA	NA		FALSE	OXGR1
chr13:99574736-99574737	chr13	99574736	99574737	cg24122364	TRUE	FALSE	TRUE	TRUE	TRUE	NA	NA	NA	NA	NA	NA	NA	NA	NA	NA	NA	NA	NA	NA	NA	NA	NA	NA	DOCK9	FALSE	DOCK9
chr13:100217962-100217963	chr13	100217962	100217963	cg05912299	FALSE	TRUE	FALSE	TRUE	FALSE	NA	NA	NA	NA	NA	NA	NA	NA	NA	TM9SF2	transmembrane 9 superfamily member 2 precursor	1660	NA	NA	NA	NA	NA	NA		FALSE	TM9SF2
chr13:100218552-100218553	chr13	100218552	100218553	cg17910899	TRUE	FALSE	FALSE	TRUE	FALSE	NA	NA	NA	NA	NA	NA	NA	NA	NA	TM9SF2	transmembrane 9 superfamily member 2 precursor	2250	NA	NA	NA	NA	NA	NA		FALSE	TM9SF2
chr13:100219013-100219014	chr13	100219013	100219014	cg13752184	TRUE	FALSE	FALSE	TRUE	FALSE	NA	NA	NA	NA	NA	NA	NA	NA	NA	TM9SF2	transmembrane 9 superfamily member 2 precursor	2711	NA	NA	NA	NA	NA	NA		FALSE	TM9SF2
chr13:103346900-103346901	chr13	103346900	103346901	cg19359983	TRUE	TRUE	FALSE	TRUE	TRUE	METTL21C	protein-lysine methyltransferase METTL21C	-29	NA	NA	NA	NA	NA	NA	NA	NA	NA	NA	NA	NA	NA	NA	NA		FALSE	METTL21C
chr13:110781544-110781545	chr13	110781544	110781545	cg21628927	TRUE	FALSE	FALSE	FALSE	TRUE	NA	NA	NA	NA	NA	NA	NA	NA	NA	NA	NA	NA	NA	NA	NA	NA	NA	NA		TRUE	0
chr13:111465457-111465458	chr13	111465457	111465458	cg14361252	FALSE	TRUE	FALSE	FALSE	FALSE	NA	NA	NA	NA	NA	NA	NA	NA	NA	NA	NA	NA	NA	NA	NA	NA	NA	NA		TRUE	0
chr13:111979098-111979099	chr13	111979098	111979099	cg14384178	TRUE	FALSE	FALSE	FALSE	FALSE	NA	NA	NA	NA	NA	NA	NA	NA	NA	NA	NA	NA	NA	NA	NA	NA	NA	NA	TEX29	FALSE	TEX29
chr13:112051238-112051239	chr13	112051238	112051239	cg24102792	TRUE	FALSE	FALSE	TRUE	TRUE	NA	NA	NA	NA	NA	NA	NA	NA	NA	NA	NA	NA	NA	NA	NA	NA	NA	NA		TRUE	0
chr13:112319172-112319173	chr13	112319172	112319173	cg06836319	TRUE	TRUE	FALSE	TRUE	FALSE	NA	NA	NA	NA	NA	NA	NA	NA	NA	NA	NA	NA	NA	NA	NA	NA	NA	NA		TRUE	0
chr13:112978683-112978684	chr13	112978683	112978684	cg20923605	TRUE	TRUE	FALSE	TRUE	TRUE	NA	NA	NA	NA	NA	NA	NA	NA	NA	LINC01044		-1803	NA	NA	NA	NA	NA	NA	LINC01044	FALSE	LINC01044
chr13:112978703-112978704	chr13	112978703	112978704	cg19891452	TRUE	TRUE	FALSE	TRUE	TRUE	NA	NA	NA	NA	NA	NA	NA	NA	NA	LINC01044		-1823	NA	NA	NA	NA	NA	NA	LINC01044	FALSE	LINC01044
chr13:112984728-112984729	chr13	112984728	112984729	cg24820672	FALSE	TRUE	FALSE	FALSE	FALSE	LINC01044		811	NA	NA	NA	NA	NA	NA	NA	NA	NA	NA	NA	NA	NA	NA	NA	LINC01044	FALSE	LINC01044
chr13:112985463-112985464	chr13	112985463	112985464	cg17655970	FALSE	TRUE	FALSE	FALSE	FALSE	LINC01044		76	NA	NA	NA	NA	NA	NA	NA	NA	NA	NA	NA	NA	NA	NA	NA	LINC01044	FALSE	LINC01044
chr13:112986285-112986286	chr13	112986285	112986286	cg03486986	TRUE	FALSE	FALSE	TRUE	FALSE	LINC01044		-746	NA	NA	NA	NA	NA	NA	NA	NA	NA	NA	NA	NA	NA	NA	NA		FALSE	LINC01044
chr13:113296414-113296415	chr13	113296414	113296415	cg00557959	TRUE	FALSE	TRUE	TRUE	TRUE	NA	NA	NA	NA	NA	NA	NA	NA	NA	NA	NA	NA	NA	NA	NA	NA	NA	NA		TRUE	0
chr13:113296447-113296448	chr13	113296447	113296448	cg15756319	TRUE	FALSE	TRUE	TRUE	TRUE	NA	NA	NA	NA	NA	NA	NA	NA	NA	NA	NA	NA	NA	NA	NA	NA	NA	NA		TRUE	0
chr13:113540512-113540513	chr13	113540512	113540513	cg11462099	TRUE	FALSE	FALSE	TRUE	TRUE	NA	NA	NA	NA	NA	NA	NA	NA	NA	ATP11A	probable phospholipid-transporting ATPase IH isoform b	-970	NA	NA	NA	NA	NA	NA	ATP11A	FALSE	ATP11A
chr13:113540557-113540558	chr13	113540557	113540558	cg26666292	TRUE	FALSE	FALSE	TRUE	TRUE	NA	NA	NA	NA	NA	NA	NA	NA	NA	ATP11A	probable phospholipid-transporting ATPase IH isoform b	-925	NA	NA	NA	NA	NA	NA	ATP11A	FALSE	ATP11A
chr13:114114295-114114296	chr13	114114295	114114296	cg20157572	TRUE	FALSE	FALSE	FALSE	FALSE	NA	NA	NA	NA	NA	NA	NA	NA	NA	NA	NA	NA	NA	NA	NA	NA	NA	NA	DCUN1D2	FALSE	DCUN1D2
chr13:114202683-114202684	chr13	114202683	114202684	cg16567723	TRUE	FALSE	FALSE	TRUE	FALSE	NA	NA	NA	NA	NA	NA	NA	NA	NA	TMCO3	transmembrane and coiled-coil domain-containing protein 3 precursor	-1861	NA	NA	NA	NA	NA	NA	TMCO3	FALSE	TMCO3
chr13:114214573-114214574	chr13	114214573	114214574	cg25319564	TRUE	FALSE	TRUE	TRUE	TRUE	NA	NA	NA	NA	NA	NA	NA	NA	NA	NA	NA	NA	NA	NA	NA	NA	NA	NA		TRUE	0
chr13:114780992-114780993	chr13	114780992	114780993	cg05695106	TRUE	FALSE	FALSE	TRUE	TRUE	NA	NA	NA	NA	NA	NA	NA	NA	NA	NA	NA	NA	NA	NA	NA	NA	NA	NA	RASA3	FALSE	RASA3
chr13:114814171-114814172	chr13	114814171	114814172	cg23132774	TRUE	FALSE	FALSE	TRUE	FALSE	NA	NA	NA	NA	NA	NA	NA	NA	NA	NA	NA	NA	NA	NA	NA	NA	NA	NA	RASA3	FALSE	RASA3
chr13:114965839-114965840	chr13	114965839	114965840	cg12584960	TRUE	TRUE	FALSE	FALSE	FALSE	NA	NA	NA	NA	NA	NA	NA	NA	NA	NA	NA	NA	NA	NA	NA	NA	NA	NA		TRUE	0
chr14:20482899-20482900	chr14	20482899	20482900	cg18476566	TRUE	FALSE	FALSE	TRUE	TRUE	OR4K14	olfactory receptor 4K14	453	NA	NA	NA	NA	NA	NA	OR4K14	olfactory receptor 4K14	-480	NA	NA	NA	NA	NA	NA	OR4K14	FALSE	OR4K14
chr14:21128141-21128142	chr14	21128141	21128142	cg13673126	FALSE	TRUE	FALSE	TRUE	FALSE	NA	NA	NA	NA	NA	NA	NA	NA	NA	NA	NA	NA	NA	NA	NA	NA	NA	NA		TRUE	0
chr14:21191754-21191755	chr14	21191754	21191755	cg20581874	FALSE	TRUE	FALSE	TRUE	FALSE	NA	NA	NA	NA	NA	NA	NA	NA	NA	NA	NA	NA	NA	NA	NA	NA	NA	NA		TRUE	0
chr14:21191859-21191860	chr14	21191859	21191860	cg26393629	FALSE	TRUE	FALSE	FALSE	FALSE	NA	NA	NA	NA	NA	NA	NA	NA	NA	NA	NA	NA	NA	NA	NA	NA	NA	NA		TRUE	0
chr14:24505653-24505654	chr14	24505653	24505654	cg04189328	FALSE	TRUE	FALSE	FALSE	FALSE	DHRS4L1		33	NA	NA	NA	NA	NA	NA	NA	NA	NA	NA	NA	NA	NA	NA	NA	DHRS4L1	FALSE	DHRS4L1
chr14:24780167-24780168	chr14	24780167	24780168	cg07509935	FALSE	TRUE	FALSE	FALSE	FALSE	CIDEB	cell death activator CIDE-B	409	LTB4R	leukotriene B4 receptor 1	-537	LTB4R2	leukotriene B4 receptor 2	811	LTB4R2	leukotriene B4 receptor 2	-1092	NOP9	nucleolar protein 9 isoform 2	1835	NA	NA	NA	LTB4R2,CIDEB	FALSE	CIDEB
chr14:24780540-24780541	chr14	24780540	24780541	cg26310551	FALSE	TRUE	FALSE	FALSE	FALSE	CIDEB	cell death activator CIDE-B	36	LTB4R	leukotriene B4 receptor 1	-164	LTB4R2	leukotriene B4 receptor 2	1184	LTB4R2	leukotriene B4 receptor 2	-719	NOP9	nucleolar protein 9 isoform 2	2208	NA	NA	NA	LTB4R2,CIDEB	FALSE	CIDEB
chr14:24780557-24780558	chr14	24780557	24780558	cg25576711	FALSE	TRUE	FALSE	FALSE	FALSE	CIDEB	cell death activator CIDE-B	19	LTB4R	leukotriene B4 receptor 1	-147	LTB4R2	leukotriene B4 receptor 2	1201	LTB4R2	leukotriene B4 receptor 2	-702	NOP9	nucleolar protein 9 isoform 2	2225	NA	NA	NA	LTB4R2,CIDEB	FALSE	CIDEB
chr14:24780682-24780683	chr14	24780682	24780683	cg06796435	TRUE	FALSE	FALSE	FALSE	FALSE	LTB4R	leukotriene B4 receptor 1	-22	CIDEB	cell death activator CIDE-B	-106	LTB4R2	leukotriene B4 receptor 2	1326	LTB4R2	leukotriene B4 receptor 2	-577	NOP9	nucleolar protein 9 isoform 2	2350	NA	NA	NA	LTB4R2	FALSE	LTB4R
chr14:54816172-54816173	chr14	54816172	54816173	cg23511824	TRUE	FALSE	TRUE	TRUE	TRUE	NA	NA	NA	NA	NA	NA	NA	NA	NA	NA	NA	NA	NA	NA	NA	NA	NA	NA		TRUE	0
chr14:55600338-55600339	chr14	55600338	55600339	cg18273401	TRUE	TRUE	FALSE	TRUE	TRUE	NA	NA	NA	NA	NA	NA	NA	NA	NA	NA	NA	NA	NA	NA	NA	NA	NA	NA	LGALS3	FALSE	LGALS3
chr14:59183596-59183597	chr14	59183596	59183597	cg13972423	TRUE	TRUE	FALSE	TRUE	TRUE	NA	NA	NA	NA	NA	NA	NA	NA	NA	NA	NA	NA	NA	NA	NA	NA	NA	NA		TRUE	0
chr14:61108227-61108228	chr14	61108227	61108228	cg03032497	TRUE	FALSE	FALSE	FALSE	FALSE	SALRNA1		2294	NA	NA	NA	NA	NA	NA	SALRNA1		1093	NA	NA	NA	NA	NA	NA		FALSE	SALRNA1
chr14:61655727-61655728	chr14	61655727	61655728	cg18111500	TRUE	FALSE	FALSE	TRUE	FALSE	NA	NA	NA	NA	NA	NA	NA	NA	NA	NA	NA	NA	NA	NA	NA	NA	NA	NA		TRUE	0
chr14:65068504-65068505	chr14	65068504	65068505	cg23092040	FALSE	TRUE	FALSE	TRUE	FALSE	NA	NA	NA	NA	NA	NA	NA	NA	NA	NA	NA	NA	NA	NA	NA	NA	NA	NA		TRUE	0
chr14:65068527-65068528	chr14	65068527	65068528	cg19641841	FALSE	TRUE	FALSE	TRUE	FALSE	NA	NA	NA	NA	NA	NA	NA	NA	NA	NA	NA	NA	NA	NA	NA	NA	NA	NA		TRUE	0
chr14:65068635-65068636	chr14	65068635	65068636	cg22789982	FALSE	TRUE	FALSE	TRUE	FALSE	NA	NA	NA	NA	NA	NA	NA	NA	NA	NA	NA	NA	NA	NA	NA	NA	NA	NA		TRUE	0
chr14:69931877-69931878	chr14	69931877	69931878	cg01794799	TRUE	FALSE	FALSE	TRUE	TRUE	NA	NA	NA	NA	NA	NA	NA	NA	NA	SLC39A9	zinc transporter ZIP9 isoform 2	2770	NA	NA	NA	NA	NA	NA		FALSE	SLC39A9
chr14:70017574-70017575	chr14	70017574	70017575	cg12055680	TRUE	FALSE	FALSE	TRUE	FALSE	NA	NA	NA	NA	NA	NA	NA	NA	NA	NA	NA	NA	NA	NA	NA	NA	NA	NA		TRUE	0
chr14:70690454-70690455	chr14	70690454	70690455	cg26146732	TRUE	TRUE	FALSE	TRUE	TRUE	NA	NA	NA	NA	NA	NA	NA	NA	NA	NA	NA	NA	NA	NA	NA	NA	NA	NA		TRUE	0
chr14:70690525-70690526	chr14	70690525	70690526	cg21484985	TRUE	TRUE	FALSE	TRUE	TRUE	NA	NA	NA	NA	NA	NA	NA	NA	NA	NA	NA	NA	NA	NA	NA	NA	NA	NA		TRUE	0
chr14:70690538-70690539	chr14	70690538	70690539	cg08322580	TRUE	TRUE	FALSE	TRUE	TRUE	NA	NA	NA	NA	NA	NA	NA	NA	NA	NA	NA	NA	NA	NA	NA	NA	NA	NA		TRUE	0
chr14:76617755-76617756	chr14	76617755	76617756	cg16333262	TRUE	FALSE	FALSE	TRUE	FALSE	GPATCH2L	G patch domain-containing protein 2-like isoform 1	-472	NA	NA	NA	NA	NA	NA	NA	NA	NA	NA	NA	NA	NA	NA	NA		FALSE	GPATCH2L
chr14:77648248-77648249	chr14	77648248	77648249	cg22824376	TRUE	TRUE	TRUE	TRUE	TRUE	TMEM63C	calcium permeable stress-gated cation channel 1	147	NA	NA	NA	NA	NA	NA	NA	NA	NA	NA	NA	NA	NA	NA	NA	TMEM63C	FALSE	TMEM63C
chr14:91294412-91294413	chr14	91294412	91294413	cg00021325	TRUE	FALSE	FALSE	FALSE	FALSE	NA	NA	NA	NA	NA	NA	NA	NA	NA	NA	NA	NA	NA	NA	NA	NA	NA	NA		TRUE	0
chr14:92301922-92301923	chr14	92301922	92301923	cg19873923	TRUE	FALSE	FALSE	TRUE	TRUE	TC2N	tandem C2 domains nuclear protein isoform 1	948	NA	NA	NA	NA	NA	NA	NA	NA	NA	NA	NA	NA	NA	NA	NA	TC2N	FALSE	TC2N
chr14:93106414-93106415	chr14	93106414	93106415	cg13225565	TRUE	TRUE	TRUE	TRUE	TRUE	NA	NA	NA	NA	NA	NA	NA	NA	NA	NA	NA	NA	NA	NA	NA	NA	NA	NA	RIN3	FALSE	RIN3
chr14:93698053-93698054	chr14	93698053	93698054	cg16602316	TRUE	FALSE	FALSE	TRUE	FALSE	NA	NA	NA	NA	NA	NA	NA	NA	NA	UBR7		2492	NA	NA	NA	NA	NA	NA		FALSE	UBR7
chr14:95155784-95155785	chr14	95155784	95155785	cg16462006	TRUE	FALSE	TRUE	TRUE	TRUE	NA	NA	NA	NA	NA	NA	NA	NA	NA	NA	NA	NA	NA	NA	NA	NA	NA	NA		TRUE	0
chr14:97925289-97925290	chr14	97925289	97925290	cg10261416	FALSE	TRUE	FALSE	TRUE	FALSE	LOC101929241		137	NA	NA	NA	NA	NA	NA	NA	NA	NA	NA	NA	NA	NA	NA	NA	LOC101929241	FALSE	LOC101929241
chr14:99641017-99641018	chr14	99641017	99641018	cg06341731	FALSE	TRUE	FALSE	FALSE	FALSE	NA	NA	NA	NA	NA	NA	NA	NA	NA	NA	NA	NA	NA	NA	NA	NA	NA	NA	BCL11B	FALSE	BCL11B
chr14:100014785-100014786	chr14	100014785	100014786	cg08015762	TRUE	FALSE	FALSE	FALSE	FALSE	NA	NA	NA	NA	NA	NA	NA	NA	NA	NA	NA	NA	NA	NA	NA	NA	NA	NA	CCDC85C	FALSE	CCDC85C
chr14:100632904-100632905	chr14	100632904	100632905	cg19718309	TRUE	FALSE	FALSE	TRUE	FALSE	NA	NA	NA	NA	NA	NA	NA	NA	NA	NA	NA	NA	NA	NA	NA	NA	NA	NA		TRUE	0
chr14:101012996-101012997	chr14	101012996	101012997	cg18516195	TRUE	FALSE	TRUE	TRUE	TRUE	NA	NA	NA	NA	NA	NA	NA	NA	NA	NA	NA	NA	NA	NA	NA	NA	NA	NA	BEGAIN	FALSE	BEGAIN
chr14:101175970-101175971	chr14	101175970	101175971	cg18089426	TRUE	FALSE	TRUE	TRUE	TRUE	NA	NA	NA	NA	NA	NA	NA	NA	NA	NA	NA	NA	NA	NA	NA	NA	NA	NA		TRUE	0
chr14:101618282-101618283	chr14	101618282	101618283	cg20030294	TRUE	FALSE	FALSE	TRUE	FALSE	NA	NA	NA	NA	NA	NA	NA	NA	NA	NA	NA	NA	NA	NA	NA	NA	NA	NA		TRUE	0
chr14:104095156-104095157	chr14	104095156	104095157	cg26031613	TRUE	FALSE	FALSE	TRUE	TRUE	KLC1	kinesin light chain 1 isoform 3	-368	NA	NA	NA	NA	NA	NA	NA	NA	NA	NA	NA	NA	NA	NA	NA		FALSE	KLC1
chr14:104644850-104644851	chr14	104644850	104644851	cg04257913	TRUE	FALSE	FALSE	TRUE	TRUE	NA	NA	NA	NA	NA	NA	NA	NA	NA	KIF26A	kinesin-like protein KIF26A	-2385	NA	NA	NA	NA	NA	NA	KIF26A	FALSE	KIF26A
chr14:104645063-104645064	chr14	104645063	104645064	cg01820213	TRUE	FALSE	FALSE	TRUE	TRUE	NA	NA	NA	NA	NA	NA	NA	NA	NA	KIF26A	kinesin-like protein KIF26A	-2172	NA	NA	NA	NA	NA	NA	KIF26A	FALSE	KIF26A
chr14:104808474-104808475	chr14	104808474	104808475	cg26153715	FALSE	TRUE	FALSE	TRUE	FALSE	NA	NA	NA	NA	NA	NA	NA	NA	NA	NA	NA	NA	NA	NA	NA	NA	NA	NA		TRUE	0
chr14:104808652-104808653	chr14	104808652	104808653	cg01655667	TRUE	TRUE	FALSE	TRUE	FALSE	NA	NA	NA	NA	NA	NA	NA	NA	NA	NA	NA	NA	NA	NA	NA	NA	NA	NA		TRUE	0
chr14:105127242-105127243	chr14	105127242	105127243	cg16761754	TRUE	FALSE	TRUE	TRUE	TRUE	NA	NA	NA	NA	NA	NA	NA	NA	NA	NA	NA	NA	NA	NA	NA	NA	NA	NA		TRUE	0
chr14:105363015-105363016	chr14	105363015	105363016	cg01147727	TRUE	FALSE	FALSE	TRUE	TRUE	NA	NA	NA	NA	NA	NA	NA	NA	NA	CEP170B	centrosomal protein of 170 kDa protein B isoform 1	-92	NA	NA	NA	NA	NA	NA	CEP170B	FALSE	CEP170B
chr14:105400489-105400490	chr14	105400489	105400490	cg21017887	TRUE	TRUE	TRUE	TRUE	TRUE	NA	NA	NA	NA	NA	NA	NA	NA	NA	PLD4	phospholipase D4 isoform 1	916	NA	NA	NA	NA	NA	NA		FALSE	PLD4
chr14:105461334-105461335	chr14	105461334	105461335	cg01649064	TRUE	FALSE	FALSE	FALSE	FALSE	NA	NA	NA	NA	NA	NA	NA	NA	NA	C14orf79	uncharacterized protein C14orf79	-521	NA	NA	NA	NA	NA	NA	C14orf79	FALSE	C14orf79
chr14:105499706-105499707	chr14	105499706	105499707	cg14270590	TRUE	FALSE	FALSE	TRUE	TRUE	NA	NA	NA	NA	NA	NA	NA	NA	NA	NA	NA	NA	NA	NA	NA	NA	NA	NA		TRUE	0
chr14:106113192-106113193	chr14	106113192	106113193	cg06892141	FALSE	TRUE	FALSE	FALSE	FALSE	NA	NA	NA	NA	NA	NA	NA	NA	NA	NA	NA	NA	NA	NA	NA	NA	NA	NA		TRUE	0
chr14:107032054-107032055	chr14	107032054	107032055	cg14142520	FALSE	TRUE	FALSE	FALSE	FALSE	NA	NA	NA	NA	NA	NA	NA	NA	NA	NA	NA	NA	NA	NA	NA	NA	NA	NA		TRUE	0
chr15:20711765-20711766	chr15	20711765	20711766	cg18831910	TRUE	FALSE	FALSE	FALSE	FALSE	HERC2P3		-332	NA	NA	NA	NA	NA	NA	NA	NA	NA	NA	NA	NA	NA	NA	NA		FALSE	HERC2P3
chr15:22095674-22095675	chr15	22095674	22095675	cg20777656	TRUE	FALSE	FALSE	FALSE	FALSE	NA	NA	NA	NA	NA	NA	NA	NA	NA	NA	NA	NA	NA	NA	NA	NA	NA	NA		TRUE	0
chr15:22833213-22833214	chr15	22833213	22833214	cg16707215	FALSE	TRUE	FALSE	FALSE	FALSE	TUBGCP5	gamma-tubulin complex component 5 isoform b	-181	NA	NA	NA	NA	NA	NA	NA	NA	NA	NA	NA	NA	NA	NA	NA		FALSE	TUBGCP5
chr15:22833335-22833336	chr15	22833335	22833336	cg06756169	FALSE	TRUE	FALSE	FALSE	FALSE	TUBGCP5	gamma-tubulin complex component 5 isoform b	-59	NA	NA	NA	NA	NA	NA	NA	NA	NA	NA	NA	NA	NA	NA	NA		FALSE	TUBGCP5
chr15:23115232-23115233	chr15	23115232	23115233	cg03764088	TRUE	FALSE	FALSE	FALSE	FALSE	LOC283683		22	NA	NA	NA	NA	NA	NA	NA	NA	NA	NA	NA	NA	NA	NA	NA	LOC283683	FALSE	LOC283683
chr15:23378571-23378572	chr15	23378571	23378572	cg05642024	TRUE	FALSE	FALSE	FALSE	FALSE	HERC2P2		-312	NA	NA	NA	NA	NA	NA	NA	NA	NA	NA	NA	NA	NA	NA	NA		FALSE	HERC2P2
chr15:24720589-24720590	chr15	24720589	24720590	cg12378321	TRUE	FALSE	FALSE	FALSE	FALSE	NA	NA	NA	NA	NA	NA	NA	NA	NA	NA	NA	NA	NA	NA	NA	NA	NA	NA		TRUE	0
chr15:25093366-25093367	chr15	25093366	25093367	cg02171545	FALSE	TRUE	FALSE	FALSE	FALSE	NA	NA	NA	NA	NA	NA	NA	NA	NA	NA	NA	NA	NA	NA	NA	NA	NA	NA	SNRPN	FALSE	SNRPN
chr15:25123287-25123288	chr15	25123287	25123288	cg27644292	FALSE	TRUE	FALSE	TRUE	FALSE	NA	NA	NA	NA	NA	NA	NA	NA	NA	NA	NA	NA	NA	NA	NA	NA	NA	NA	SNRPN	FALSE	SNRPN
chr15:25123491-25123492	chr15	25123491	25123492	cg25657700	FALSE	TRUE	FALSE	TRUE	FALSE	NA	NA	NA	NA	NA	NA	NA	NA	NA	NA	NA	NA	NA	NA	NA	NA	NA	NA	SNRPN	FALSE	SNRPN
chr15:26874098-26874099	chr15	26874098	26874099	cg01251603	FALSE	TRUE	FALSE	TRUE	TRUE	GABRB3		227	NA	NA	NA	NA	NA	NA	NA	NA	NA	NA	NA	NA	NA	NA	NA	GABRB3	FALSE	GABRB3
chr15:26874202-26874203	chr15	26874202	26874203	cg15066197	FALSE	TRUE	FALSE	TRUE	TRUE	GABRB3		123	NA	NA	NA	NA	NA	NA	NA	NA	NA	NA	NA	NA	NA	NA	NA	GABRB3	FALSE	GABRB3
chr15:26874363-26874364	chr15	26874363	26874364	cg14859324	FALSE	TRUE	FALSE	TRUE	TRUE	GABRB3		-38	NA	NA	NA	NA	NA	NA	NA	NA	NA	NA	NA	NA	NA	NA	NA	GABRB3	FALSE	GABRB3
chr15:27083996-27083997	chr15	27083996	27083997	cg02633068	TRUE	FALSE	TRUE	TRUE	TRUE	NA	NA	NA	NA	NA	NA	NA	NA	NA	NA	NA	NA	NA	NA	NA	NA	NA	NA		TRUE	0
chr15:29034942-29034943	chr15	29034942	29034943	cg24447866	TRUE	TRUE	TRUE	TRUE	TRUE	PDCD6IPP2		-37	LOC100289656		1554	NA	NA	NA	LOC100289656		404	NA	NA	NA	NA	NA	NA		FALSE	PDCD6IPP2
chr15:29034950-29034951	chr15	29034950	29034951	cg21520684	TRUE	TRUE	TRUE	TRUE	TRUE	PDCD6IPP2		-29	LOC100289656		1562	NA	NA	NA	LOC100289656		412	NA	NA	NA	NA	NA	NA		FALSE	PDCD6IPP2
chr15:30337018-30337019	chr15	30337018	30337019	cg14398295	TRUE	FALSE	FALSE	TRUE	FALSE	NA	NA	NA	NA	NA	NA	NA	NA	NA	NA	NA	NA	NA	NA	NA	NA	NA	NA		TRUE	0
chr15:31372997-31372998	chr15	31372997	31372998	cg20663376	FALSE	TRUE	FALSE	FALSE	FALSE	NA	NA	NA	NA	NA	NA	NA	NA	NA	NA	NA	NA	NA	NA	NA	NA	NA	NA	TRPM1	FALSE	TRPM1
chr15:34516488-34516489	chr15	34516488	34516489	cg05180717	TRUE	FALSE	FALSE	TRUE	TRUE	EMC4	ER membrane protein complex subunit 4 isoform b	-709	NA	NA	NA	NA	NA	NA	NA	NA	NA	NA	NA	NA	NA	NA	NA		FALSE	EMC4
chr15:34787920-34787921	chr15	34787920	34787921	cg00884334	TRUE	FALSE	FALSE	FALSE	FALSE	NA	NA	NA	NA	NA	NA	NA	NA	NA	NA	NA	NA	NA	NA	NA	NA	NA	NA		TRUE	0
chr15:38987640-38987641	chr15	38987640	38987641	cg01338139	TRUE	FALSE	FALSE	TRUE	TRUE	C15orf53	uncharacterized protein C15orf53	-1158	NA	NA	NA	NA	NA	NA	NA	NA	NA	NA	NA	NA	NA	NA	NA		FALSE	C15orf53
chr15:40268610-40268611	chr15	40268610	40268611	cg01081584	TRUE	FALSE	FALSE	TRUE	FALSE	NA	NA	NA	NA	NA	NA	NA	NA	NA	NA	NA	NA	NA	NA	NA	NA	NA	NA	EIF2AK4	FALSE	EIF2AK4
chr15:41100233-41100234	chr15	41100233	41100234	cg25498107	TRUE	TRUE	FALSE	TRUE	TRUE	DNAJC17	dnaJ homolog subfamily C member 17	-557	ZFYVE19	abscission/NoCut checkpoint regulator isoform 2	960	NA	NA	NA	NA	NA	NA	NA	NA	NA	NA	NA	NA	ZFYVE19	FALSE	DNAJC17
chr15:41100308-41100309	chr15	41100308	41100309	cg13045913	FALSE	TRUE	TRUE	TRUE	TRUE	DNAJC17	dnaJ homolog subfamily C member 17	-632	ZFYVE19	abscission/NoCut checkpoint regulator isoform 2	1035	NA	NA	NA	NA	NA	NA	NA	NA	NA	NA	NA	NA	ZFYVE19	FALSE	DNAJC17
chr15:41695430-41695431	chr15	41695430	41695431	cg18705301	TRUE	FALSE	TRUE	TRUE	TRUE	NDUFAF1		-772	NA	NA	NA	NA	NA	NA	NA	NA	NA	NA	NA	NA	NA	NA	NA		FALSE	NDUFAF1
chr15:41852638-41852639	chr15	41852638	41852639	cg10069155	TRUE	FALSE	FALSE	TRUE	TRUE	TYRO3	tyrosine-protein kinase receptor TYRO3 precursor	1419	NA	NA	NA	NA	NA	NA	NA	NA	NA	NA	NA	NA	NA	NA	NA	TYRO3	FALSE	TYRO3
chr15:42411135-42411136	chr15	42411135	42411136	cg01878366	TRUE	FALSE	FALSE	TRUE	TRUE	NA	NA	NA	NA	NA	NA	NA	NA	NA	NA	NA	NA	NA	NA	NA	NA	NA	NA		TRUE	0
chr15:51695713-51695714	chr15	51695713	51695714	cg19558802	FALSE	TRUE	TRUE	TRUE	TRUE	NA	NA	NA	NA	NA	NA	NA	NA	NA	NA	NA	NA	NA	NA	NA	NA	NA	NA	GLDN	FALSE	GLDN
chr15:56299380-56299381	chr15	56299380	56299381	cg24530489	TRUE	TRUE	FALSE	TRUE	FALSE	NA	NA	NA	NA	NA	NA	NA	NA	NA	NA	NA	NA	NA	NA	NA	NA	NA	NA		TRUE	0
chr15:58353849-58353850	chr15	58353849	58353850	cg12031962	TRUE	FALSE	TRUE	TRUE	TRUE	NA	NA	NA	NA	NA	NA	NA	NA	NA	NA	NA	NA	NA	NA	NA	NA	NA	NA	ALDH1A2	FALSE	ALDH1A2
chr15:62516405-62516406	chr15	62516405	62516406	cg03455316	FALSE	TRUE	FALSE	FALSE	FALSE	NA	NA	NA	NA	NA	NA	NA	NA	NA	NA	NA	NA	NA	NA	NA	NA	NA	NA		TRUE	0
chr15:63334699-63334700	chr15	63334699	63334700	cg12160578	TRUE	TRUE	FALSE	TRUE	TRUE	TPM1	tropomyosin alpha-1 chain isoform Tpm1.1st	-138	NA	NA	NA	NA	NA	NA	NA	NA	NA	NA	NA	NA	NA	NA	NA		FALSE	TPM1
chr15:63758958-63758959	chr15	63758958	63758959	cg12036633	TRUE	TRUE	TRUE	TRUE	TRUE	NA	NA	NA	NA	NA	NA	NA	NA	NA	NA	NA	NA	NA	NA	NA	NA	NA	NA		TRUE	0
chr15:64387786-64387787	chr15	64387786	64387787	cg02848875	TRUE	TRUE	TRUE	TRUE	TRUE	SNX1	sorting nexin-1 isoform a	-296	FAM96A	MIP18 family protein FAM96A isoform b precursor	-1579	NA	NA	NA	NA	NA	NA	NA	NA	NA	NA	NA	NA		FALSE	SNX1
chr15:66947392-66947393	chr15	66947392	66947393	cg09827761	TRUE	FALSE	FALSE	TRUE	TRUE	NA	NA	NA	NA	NA	NA	NA	NA	NA	NA	NA	NA	NA	NA	NA	NA	NA	NA	LINC01169	FALSE	LINC01169
chr15:66947568-66947569	chr15	66947568	66947569	cg26099834	TRUE	FALSE	FALSE	TRUE	TRUE	NA	NA	NA	NA	NA	NA	NA	NA	NA	NA	NA	NA	NA	NA	NA	NA	NA	NA	LINC01169	FALSE	LINC01169
chr15:66947617-66947618	chr15	66947617	66947618	cg05406088	TRUE	FALSE	FALSE	TRUE	TRUE	NA	NA	NA	NA	NA	NA	NA	NA	NA	NA	NA	NA	NA	NA	NA	NA	NA	NA	LINC01169	FALSE	LINC01169
chr15:69222988-69222989	chr15	69222988	69222989	cg14554415	TRUE	TRUE	FALSE	FALSE	FALSE	NOX5		150	SPESP1	sperm equatorial segment protein 1 precursor	150	NA	NA	NA	NA	NA	NA	NA	NA	NA	NA	NA	NA	NOX5,MIR548H4,SPESP1	FALSE	NOX5
chr15:69223368-69223369	chr15	69223368	69223369	cg07775813	FALSE	TRUE	FALSE	FALSE	FALSE	NOX5		530	SPESP1	sperm equatorial segment protein 1 precursor	530	NA	NA	NA	NA	NA	NA	NA	NA	NA	NA	NA	NA	NOX5,MIR548H4,SPESP1	FALSE	NOX5
chr15:70354691-70354692	chr15	70354691	70354692	cg22537334	TRUE	FALSE	FALSE	TRUE	TRUE	NA	NA	NA	NA	NA	NA	NA	NA	NA	NA	NA	NA	NA	NA	NA	NA	NA	NA	TLE3	FALSE	TLE3
chr15:74592786-74592787	chr15	74592786	74592787	cg05926586	TRUE	TRUE	TRUE	TRUE	TRUE	NA	NA	NA	NA	NA	NA	NA	NA	NA	NA	NA	NA	NA	NA	NA	NA	NA	NA	CCDC33	FALSE	CCDC33
chr15:77852711-77852712	chr15	77852711	77852712	cg08945711	TRUE	FALSE	FALSE	TRUE	TRUE	NA	NA	NA	NA	NA	NA	NA	NA	NA	NA	NA	NA	NA	NA	NA	NA	NA	NA		TRUE	0
chr15:77852897-77852898	chr15	77852897	77852898	cg17728600	TRUE	FALSE	FALSE	TRUE	FALSE	NA	NA	NA	NA	NA	NA	NA	NA	NA	NA	NA	NA	NA	NA	NA	NA	NA	NA		TRUE	0
chr15:78219423-78219424	chr15	78219423	78219424	cg20383508	FALSE	TRUE	FALSE	FALSE	FALSE	LOC645752		-235	NA	NA	NA	NA	NA	NA	NA	NA	NA	NA	NA	NA	NA	NA	NA		FALSE	LOC645752
chr15:79603965-79603966	chr15	79603965	79603966	cg17386899	FALSE	TRUE	FALSE	FALSE	FALSE	TMED3	transmembrane emp24 domain-containing protein 3 isoform a precursor	562	NA	NA	NA	NA	NA	NA	NA	NA	NA	NA	NA	NA	NA	NA	NA	TMED3	FALSE	TMED3
chr15:85201151-85201152	chr15	85201151	85201152	cg12863693	TRUE	FALSE	TRUE	TRUE	TRUE	NMB	neuromedin-B isoform 1 preproprotein	651	NA	NA	NA	NA	NA	NA	NMB	neuromedin-B isoform 1 preproprotein	-2792	NA	NA	NA	NA	NA	NA	NMB	FALSE	NMB
chr15:86058755-86058756	chr15	86058755	86058756	cg22681495	TRUE	FALSE	FALSE	TRUE	TRUE	NA	NA	NA	NA	NA	NA	NA	NA	NA	NA	NA	NA	NA	NA	NA	NA	NA	NA	AKAP13	FALSE	AKAP13
chr15:86383878-86383879	chr15	86383878	86383879	cg01347349	TRUE	FALSE	FALSE	FALSE	FALSE	NA	NA	NA	NA	NA	NA	NA	NA	NA	NA	NA	NA	NA	NA	NA	NA	NA	NA		TRUE	0
chr15:93958581-93958582	chr15	93958581	93958582	cg07894967	TRUE	FALSE	FALSE	FALSE	FALSE	NA	NA	NA	NA	NA	NA	NA	NA	NA	NA	NA	NA	NA	NA	NA	NA	NA	NA		TRUE	0
chr15:97307936-97307937	chr15	97307936	97307937	cg22582617	TRUE	FALSE	FALSE	TRUE	FALSE	NA	NA	NA	NA	NA	NA	NA	NA	NA	NA	NA	NA	NA	NA	NA	NA	NA	NA		TRUE	0
chr15:99789637-99789638	chr15	99789637	99789638	cg25385940	TRUE	FALSE	FALSE	TRUE	TRUE	TTC23	tetratricopeptide repeat protein 23	187	LRRC28	leucine-rich repeat-containing protein 28 isoform 2	-1929	NA	NA	NA	NA	NA	NA	NA	NA	NA	NA	NA	NA	TTC23	FALSE	TTC23
chr15:100469152-100469153	chr15	100469152	100469153	cg13132497	TRUE	FALSE	TRUE	TRUE	FALSE	NA	NA	NA	NA	NA	NA	NA	NA	NA	NA	NA	NA	NA	NA	NA	NA	NA	NA		TRUE	0
chr15:100879413-100879414	chr15	100879413	100879414	cg13861126	FALSE	TRUE	FALSE	TRUE	FALSE	ADAMTS17	A disintegrin and metalloproteinase with thrombospondin motifs 17 preproprotein	2770	NA	NA	NA	NA	NA	NA	NA	NA	NA	NA	NA	NA	NA	NA	NA	ADAMTS17	FALSE	ADAMTS17
chr15:101084507-101084508	chr15	101084507	101084508	cg21819984	TRUE	TRUE	FALSE	TRUE	FALSE	CERS3	ceramide synthase 3 isoform 2	24	NA	NA	NA	NA	NA	NA	NA	NA	NA	NA	NA	NA	NA	NA	NA	CERS3	FALSE	CERS3
chr15:101084509-101084510	chr15	101084509	101084510	cg26173375	TRUE	FALSE	FALSE	TRUE	FALSE	CERS3	ceramide synthase 3 isoform 2	22	NA	NA	NA	NA	NA	NA	NA	NA	NA	NA	NA	NA	NA	NA	NA	CERS3	FALSE	CERS3
chr15:101085028-101085029	chr15	101085028	101085029	cg25004981	FALSE	TRUE	FALSE	TRUE	FALSE	CERS3	ceramide synthase 3 isoform 2	-103	NA	NA	NA	NA	NA	NA	PRKXP1		2928	NA	NA	NA	NA	NA	NA		FALSE	CERS3
chr15:101094534-101094535	chr15	101094534	101094535	cg07167994	TRUE	FALSE	FALSE	TRUE	TRUE	NA	NA	NA	NA	NA	NA	NA	NA	NA	NA	NA	NA	NA	NA	NA	NA	NA	NA	PRKXP1	FALSE	PRKXP1
chr15:101098829-101098830	chr15	101098829	101098830	cg02597199	TRUE	FALSE	TRUE	TRUE	TRUE	PRKXP1		659	NA	NA	NA	NA	NA	NA	NA	NA	NA	NA	NA	NA	NA	NA	NA	PRKXP1	FALSE	PRKXP1
chr15:101389272-101389273	chr15	101389272	101389273	cg17221377	TRUE	FALSE	FALSE	FALSE	FALSE	NA	NA	NA	NA	NA	NA	NA	NA	NA	NA	NA	NA	NA	NA	NA	NA	NA	NA		TRUE	0
chr15:101792522-101792523	chr15	101792522	101792523	cg25114630	TRUE	FALSE	FALSE	TRUE	FALSE	CHSY1	chondroitin sulfate synthase 1 precursor	-385	NA	NA	NA	NA	NA	NA	NA	NA	NA	NA	NA	NA	NA	NA	NA		FALSE	CHSY1
chr16:419975-419976	chr16	419975	419976	cg26913058	TRUE	FALSE	TRUE	TRUE	TRUE	MRPL28	39S ribosomal protein L28, mitochondrial	594	NA	NA	NA	NA	NA	NA	TMEM8A	transmembrane protein 8A precursor	800	MRPL28	39S ribosomal protein L28, mitochondrial	-2592	NA	NA	NA	MRPL28	FALSE	MRPL28
chr16:420108-420109	chr16	420108	420109	cg00101154	TRUE	FALSE	TRUE	TRUE	TRUE	MRPL28	39S ribosomal protein L28, mitochondrial	461	NA	NA	NA	NA	NA	NA	TMEM8A	transmembrane protein 8A precursor	667	MRPL28	39S ribosomal protein L28, mitochondrial	-2725	NA	NA	NA	MRPL28	FALSE	MRPL28
chr16:420112-420113	chr16	420112	420113	cg12437481	TRUE	TRUE	FALSE	TRUE	TRUE	MRPL28	39S ribosomal protein L28, mitochondrial	457	NA	NA	NA	NA	NA	NA	TMEM8A	transmembrane protein 8A precursor	663	MRPL28	39S ribosomal protein L28, mitochondrial	-2729	NA	NA	NA	MRPL28	FALSE	MRPL28
chr16:421049-421050	chr16	421049	421050	cg26944245	TRUE	FALSE	TRUE	TRUE	TRUE	MRPL28	39S ribosomal protein L28, mitochondrial	-480	NA	NA	NA	NA	NA	NA	TMEM8A	transmembrane protein 8A precursor	-274	NA	NA	NA	NA	NA	NA	TMEM8A	FALSE	MRPL28
chr16:450837-450838	chr16	450837	450838	cg00481259	TRUE	FALSE	FALSE	TRUE	FALSE	DECR2	peroxisomal 2,4-dienoyl-CoA reductase	-1020	NA	NA	NA	NA	NA	NA	NME4	nucleoside diphosphate kinase, mitochondrial isoform d	83	NA	NA	NA	NA	NA	NA		FALSE	DECR2
chr16:450970-450971	chr16	450970	450971	cg02963119	TRUE	FALSE	FALSE	FALSE	FALSE	DECR2	peroxisomal 2,4-dienoyl-CoA reductase	-887	NA	NA	NA	NA	NA	NA	NME4	nucleoside diphosphate kinase, mitochondrial isoform d	216	NA	NA	NA	NA	NA	NA		FALSE	DECR2
chr16:629015-629016	chr16	629015	629016	cg00013655	TRUE	FALSE	FALSE	TRUE	FALSE	NA	NA	NA	NA	NA	NA	NA	NA	NA	NA	NA	NA	NA	NA	NA	NA	NA	NA	PIGQ	FALSE	PIGQ
chr16:634009-634010	chr16	634009	634010	cg05671758	TRUE	FALSE	FALSE	TRUE	TRUE	NA	NA	NA	NA	NA	NA	NA	NA	NA	PIGQ	phosphatidylinositol N-acetylglucosaminyltransferase subunit Q isoform 2	-127	NA	NA	NA	NA	NA	NA	PIGQ	FALSE	PIGQ
chr16:711033-711034	chr16	711033	711034	cg01252526	TRUE	FALSE	FALSE	TRUE	TRUE	NA	NA	NA	NA	NA	NA	NA	NA	NA	NA	NA	NA	NA	NA	NA	NA	NA	NA	WDR90	FALSE	WDR90
chr16:711235-711236	chr16	711235	711236	cg05638439	TRUE	FALSE	FALSE	TRUE	TRUE	NA	NA	NA	NA	NA	NA	NA	NA	NA	NA	NA	NA	NA	NA	NA	NA	NA	NA	WDR90	FALSE	WDR90
chr16:817463-817464	chr16	817463	817464	cg07970752	TRUE	FALSE	FALSE	TRUE	FALSE	MIR662		-2719	NA	NA	NA	NA	NA	NA	MSLN	mesothelin isoform 1 preproprotein	-1402	MIR662		-2814	NA	NA	NA	MSLN	FALSE	MIR662
chr16:857454-857455	chr16	857454	857455	cg02407415	FALSE	TRUE	FALSE	FALSE	FALSE	PRR25	proline-rich protein 25	2012	NA	NA	NA	NA	NA	NA	NA	NA	NA	NA	NA	NA	NA	NA	NA	PRR25	FALSE	PRR25
chr16:857576-857577	chr16	857576	857577	cg06531573	FALSE	TRUE	FALSE	FALSE	FALSE	PRR25	proline-rich protein 25	2134	NA	NA	NA	NA	NA	NA	NA	NA	NA	NA	NA	NA	NA	NA	NA	PRR25	FALSE	PRR25
chr16:857863-857864	chr16	857863	857864	cg03749207	FALSE	TRUE	FALSE	FALSE	FALSE	PRR25	proline-rich protein 25	2421	NA	NA	NA	NA	NA	NA	NA	NA	NA	NA	NA	NA	NA	NA	NA	PRR25	FALSE	PRR25
chr16:857981-857982	chr16	857981	857982	cg14223671	FALSE	TRUE	FALSE	FALSE	FALSE	PRR25	proline-rich protein 25	2539	NA	NA	NA	NA	NA	NA	NA	NA	NA	NA	NA	NA	NA	NA	NA	PRR25	FALSE	PRR25
chr16:858205-858206	chr16	858205	858206	cg08395793	FALSE	TRUE	FALSE	FALSE	FALSE	PRR25	proline-rich protein 25	2763	NA	NA	NA	NA	NA	NA	NA	NA	NA	NA	NA	NA	NA	NA	NA	PRR25	FALSE	PRR25
chr16:937477-937478	chr16	937477	937478	cg03595018	TRUE	FALSE	FALSE	TRUE	TRUE	NA	NA	NA	NA	NA	NA	NA	NA	NA	NA	NA	NA	NA	NA	NA	NA	NA	NA	LMF1	FALSE	LMF1
chr16:1122047-1122048	chr16	1122047	1122048	cg03382370	TRUE	FALSE	FALSE	TRUE	TRUE	SSTR5	somatostatin receptor type 5	-708	NA	NA	NA	NA	NA	NA	NA	NA	NA	NA	NA	NA	NA	NA	NA	SSTR5-AS1	FALSE	SSTR5
chr16:1152474-1152475	chr16	1152474	1152475	cg04004158	TRUE	FALSE	FALSE	FALSE	FALSE	NA	NA	NA	NA	NA	NA	NA	NA	NA	NA	NA	NA	NA	NA	NA	NA	NA	NA		TRUE	0
chr16:1152511-1152512	chr16	1152511	1152512	cg06394109	TRUE	TRUE	FALSE	FALSE	FALSE	NA	NA	NA	NA	NA	NA	NA	NA	NA	NA	NA	NA	NA	NA	NA	NA	NA	NA		TRUE	0
chr16:1339782-1339783	chr16	1339782	1339783	cg09192369	TRUE	FALSE	FALSE	TRUE	TRUE	NA	NA	NA	NA	NA	NA	NA	NA	NA	NA	NA	NA	NA	NA	NA	NA	NA	NA		TRUE	0
chr16:1393584-1393585	chr16	1393584	1393585	cg09848508	TRUE	FALSE	FALSE	FALSE	FALSE	NA	NA	NA	NA	NA	NA	NA	NA	NA	NA	NA	NA	NA	NA	NA	NA	NA	NA	BAIAP3	FALSE	BAIAP3
chr16:1709722-1709723	chr16	1709722	1709723	cg09065629	TRUE	FALSE	TRUE	TRUE	TRUE	NA	NA	NA	NA	NA	NA	NA	NA	NA	NA	NA	NA	NA	NA	NA	NA	NA	NA	CRAMP1L	FALSE	CRAMP1L
chr16:1880436-1880437	chr16	1880436	1880437	cg01637482	FALSE	TRUE	FALSE	TRUE	FALSE	NA	NA	NA	NA	NA	NA	NA	NA	NA	FAHD1	acylpyruvase FAHD1, mitochondrial isoform 2	1528	NA	NA	NA	NA	NA	NA	FAHD1	FALSE	FAHD1
chr16:2570283-2570284	chr16	2570283	2570284	cg26921482	FALSE	TRUE	FALSE	FALSE	FALSE	AMDHD2	putative N-acetylglucosamine-6-phosphate deacetylase isoform 2	-79	NA	NA	NA	NA	NA	NA	ATP6V0C	V-type proton ATPase 16 kDa proteolipid subunit	59	NA	NA	NA	NA	NA	NA		FALSE	AMDHD2
chr16:2653280-2653281	chr16	2653280	2653281	cg03314158	TRUE	FALSE	FALSE	FALSE	FALSE	LOC652276		-104	NA	NA	NA	NA	NA	NA	PDPK1	3-phosphoinositide-dependent protein kinase 1 isoform 1	89	NA	NA	NA	NA	NA	NA		FALSE	LOC652276
chr16:2653306-2653307	chr16	2653306	2653307	cg06035616	TRUE	FALSE	FALSE	FALSE	FALSE	LOC652276		-78	NA	NA	NA	NA	NA	NA	PDPK1	3-phosphoinositide-dependent protein kinase 1 isoform 1	115	NA	NA	NA	NA	NA	NA		FALSE	LOC652276
chr16:2848577-2848578	chr16	2848577	2848578	cg08084154	TRUE	TRUE	FALSE	TRUE	FALSE	PRSS41	putative serine protease 41 precursor	92	NA	NA	NA	NA	NA	NA	NA	NA	NA	NA	NA	NA	NA	NA	NA	PRSS41	FALSE	PRSS41
chr16:2848797-2848798	chr16	2848797	2848798	cg19403023	TRUE	FALSE	FALSE	TRUE	FALSE	PRSS41	putative serine protease 41 precursor	312	NA	NA	NA	NA	NA	NA	NA	NA	NA	NA	NA	NA	NA	NA	NA	PRSS41	FALSE	PRSS41
chr16:2867446-2867447	chr16	2867446	2867447	cg01232511	TRUE	FALSE	FALSE	TRUE	FALSE	PRSS21		283	NA	NA	NA	NA	NA	NA	NA	NA	NA	NA	NA	NA	NA	NA	NA	PRSS21	FALSE	PRSS21
chr16:2892518-2892519	chr16	2892518	2892519	cg07645761	TRUE	FALSE	FALSE	TRUE	TRUE	PRSS30P		234	NA	NA	NA	NA	NA	NA	PRSS30P		-2945	NA	NA	NA	NA	NA	NA	PRSS30P	FALSE	PRSS30P
chr16:3988700-3988701	chr16	3988700	3988701	cg05991492	FALSE	TRUE	FALSE	TRUE	FALSE	NA	NA	NA	NA	NA	NA	NA	NA	NA	NA	NA	NA	NA	NA	NA	NA	NA	NA		TRUE	0
chr16:4042428-4042429	chr16	4042428	4042429	cg09300795	TRUE	TRUE	TRUE	TRUE	TRUE	NA	NA	NA	NA	NA	NA	NA	NA	NA	NA	NA	NA	NA	NA	NA	NA	NA	NA	ADCY9	FALSE	ADCY9
chr16:10837135-10837136	chr16	10837135	10837136	cg09079882	TRUE	FALSE	FALSE	FALSE	FALSE	NUBP1	cytosolic Fe-S cluster assembly factor NUBP1 isoform 2	-507	NA	NA	NA	NA	NA	NA	NA	NA	NA	NA	NA	NA	NA	NA	NA		FALSE	NUBP1
chr16:11439785-11439786	chr16	11439785	11439786	cg26568304	TRUE	FALSE	FALSE	TRUE	FALSE	RMI2	recQ-mediated genome instability protein 2	491	NA	NA	NA	NA	NA	NA	NA	NA	NA	NA	NA	NA	NA	NA	NA	RMI2	FALSE	RMI2
chr16:16951653-16951654	chr16	16951653	16951654	cg08172479	TRUE	FALSE	FALSE	TRUE	FALSE	NA	NA	NA	NA	NA	NA	NA	NA	NA	NA	NA	NA	NA	NA	NA	NA	NA	NA		TRUE	0
chr16:17458534-17458535	chr16	17458534	17458535	cg05152300	TRUE	FALSE	FALSE	FALSE	FALSE	NA	NA	NA	NA	NA	NA	NA	NA	NA	NA	NA	NA	NA	NA	NA	NA	NA	NA	XYLT1	FALSE	XYLT1
chr16:22825749-22825750	chr16	22825749	22825750	cg00885682	TRUE	FALSE	FALSE	FALSE	FALSE	HS3ST2	heparan sulfate glucosamine 3-O-sulfotransferase 2	-110	NA	NA	NA	NA	NA	NA	NA	NA	NA	NA	NA	NA	NA	NA	NA		FALSE	HS3ST2
chr16:23764590-23764591	chr16	23764590	23764591	cg00160777	TRUE	TRUE	FALSE	FALSE	FALSE	CHP2	calcineurin B homologous protein 2	-1357	NA	NA	NA	NA	NA	NA	NA	NA	NA	NA	NA	NA	NA	NA	NA		FALSE	CHP2
chr16:29179176-29179177	chr16	29179176	29179177	cg05275182	TRUE	TRUE	FALSE	FALSE	FALSE	NA	NA	NA	NA	NA	NA	NA	NA	NA	NA	NA	NA	NA	NA	NA	NA	NA	NA		TRUE	0
chr16:30829666-30829667	chr16	30829666	30829667	cg02466173	TRUE	FALSE	TRUE	TRUE	TRUE	NA	NA	NA	NA	NA	NA	NA	NA	NA	NA	NA	NA	NA	NA	NA	NA	NA	NA		TRUE	0
chr16:33734837-33734838	chr16	33734837	33734838	cg01585723	TRUE	FALSE	FALSE	FALSE	FALSE	NA	NA	NA	NA	NA	NA	NA	NA	NA	NA	NA	NA	NA	NA	NA	NA	NA	NA		TRUE	0
chr16:46461209-46461210	chr16	46461209	46461210	cg04281019	TRUE	FALSE	FALSE	FALSE	FALSE	NA	NA	NA	NA	NA	NA	NA	NA	NA	NA	NA	NA	NA	NA	NA	NA	NA	NA		TRUE	0
chr16:46824055-46824056	chr16	46824055	46824056	cg00874817	FALSE	TRUE	FALSE	FALSE	FALSE	NA	NA	NA	NA	NA	NA	NA	NA	NA	NA	NA	NA	NA	NA	NA	NA	NA	NA		TRUE	0
chr16:48269105-48269106	chr16	48269105	48269106	cg25274975	FALSE	TRUE	FALSE	TRUE	FALSE	ABCC11	ATP-binding cassette sub-family C member 11 isoform a	-17	NA	NA	NA	NA	NA	NA	NA	NA	NA	NA	NA	NA	NA	NA	NA		FALSE	ABCC11
chr16:49642818-49642819	chr16	49642818	49642819	cg04055096	FALSE	TRUE	FALSE	TRUE	TRUE	NA	NA	NA	NA	NA	NA	NA	NA	NA	NA	NA	NA	NA	NA	NA	NA	NA	NA	ZNF423	FALSE	ZNF423
chr16:51465744-51465745	chr16	51465744	51465745	cg01754423	TRUE	FALSE	FALSE	TRUE	FALSE	NA	NA	NA	NA	NA	NA	NA	NA	NA	NA	NA	NA	NA	NA	NA	NA	NA	NA		TRUE	0
chr16:53404718-53404719	chr16	53404718	53404719	cg04373760	TRUE	TRUE	FALSE	FALSE	FALSE	LOC643802	uncharacterized protein LOC643802	323	LOC102723373		-2686	NA	NA	NA	LOC643802	uncharacterized protein LOC643802	-1445	NA	NA	NA	NA	NA	NA	LOC643802	FALSE	LOC643802
chr16:53407594-53407595	chr16	53407594	53407595	cg08681685	TRUE	FALSE	TRUE	TRUE	TRUE	LOC102723373		190	LOC643802	uncharacterized protein LOC643802	-2553	NA	NA	NA	NA	NA	NA	NA	NA	NA	NA	NA	NA	LOC102723373	FALSE	LOC102723373
chr16:53407678-53407679	chr16	53407678	53407679	cg10144400	TRUE	FALSE	TRUE	TRUE	TRUE	LOC102723373		274	LOC643802	uncharacterized protein LOC643802	-2637	NA	NA	NA	NA	NA	NA	NA	NA	NA	NA	NA	NA	LOC102723373	FALSE	LOC102723373
chr16:53407722-53407723	chr16	53407722	53407723	cg04506728	TRUE	FALSE	TRUE	TRUE	TRUE	LOC102723373		318	LOC643802	uncharacterized protein LOC643802	-2681	NA	NA	NA	NA	NA	NA	NA	NA	NA	NA	NA	NA	LOC102723373	FALSE	LOC102723373
chr16:55794595-55794596	chr16	55794595	55794596	cg16372632	TRUE	FALSE	FALSE	TRUE	FALSE	CES1P1		85	NA	NA	NA	NA	NA	NA	NA	NA	NA	NA	NA	NA	NA	NA	NA	CES1P1	FALSE	CES1P1
chr16:55866757-55866758	chr16	55866757	55866758	cg03880033	TRUE	FALSE	FALSE	TRUE	TRUE	CES1	liver carboxylesterase 1 isoform a precursor	318	NA	NA	NA	NA	NA	NA	NA	NA	NA	NA	NA	NA	NA	NA	NA	CES1	FALSE	CES1
chr16:57149847-57149848	chr16	57149847	57149848	cg00664454	TRUE	FALSE	TRUE	TRUE	TRUE	NA	NA	NA	NA	NA	NA	NA	NA	NA	NA	NA	NA	NA	NA	NA	NA	NA	NA	CPNE2	FALSE	CPNE2
chr16:57727230-57727231	chr16	57727230	57727231	cg05859533	TRUE	FALSE	FALSE	TRUE	FALSE	DRC7	dynein regulatory complex subunit 7 isoform a	-1482	NA	NA	NA	NA	NA	NA	NA	NA	NA	NA	NA	NA	NA	NA	NA		FALSE	DRC7
chr16:65406965-65406966	chr16	65406965	65406966	cg10278552	TRUE	FALSE	FALSE	TRUE	TRUE	NA	NA	NA	NA	NA	NA	NA	NA	NA	NA	NA	NA	NA	NA	NA	NA	NA	NA	LINC00922	FALSE	LINC00922
chr16:66170991-66170992	chr16	66170991	66170992	cg26702039	TRUE	FALSE	TRUE	TRUE	TRUE	NA	NA	NA	NA	NA	NA	NA	NA	NA	NA	NA	NA	NA	NA	NA	NA	NA	NA		TRUE	0
chr16:66413050-66413051	chr16	66413050	66413051	cg05515244	TRUE	FALSE	FALSE	TRUE	TRUE	NA	NA	NA	NA	NA	NA	NA	NA	NA	NA	NA	NA	NA	NA	NA	NA	NA	NA	CDH5	FALSE	CDH5
chr16:75148460-75148461	chr16	75148460	75148461	cg00004883	TRUE	FALSE	FALSE	FALSE	FALSE	LDHD	probable D-lactate dehydrogenase, mitochondrial isoform 1 precursor	2210	NA	NA	NA	NA	NA	NA	LDHD	probable D-lactate dehydrogenase, mitochondrial isoform 1 precursor	-2703	NA	NA	NA	NA	NA	NA	LDHD	FALSE	LDHD
chr16:80199163-80199164	chr16	80199163	80199164	cg07719096	FALSE	TRUE	FALSE	FALSE	FALSE	NA	NA	NA	NA	NA	NA	NA	NA	NA	NA	NA	NA	NA	NA	NA	NA	NA	NA	LOC102724084	FALSE	LOC102724084
chr16:82827677-82827678	chr16	82827677	82827678	cg09044981	TRUE	FALSE	FALSE	TRUE	TRUE	NA	NA	NA	NA	NA	NA	NA	NA	NA	NA	NA	NA	NA	NA	NA	NA	NA	NA	LOC101928446,CDH13	FALSE	LOC101928446,CDH13
chr16:83171992-83171993	chr16	83171992	83171993	cg07179329	TRUE	FALSE	FALSE	FALSE	FALSE	NA	NA	NA	NA	NA	NA	NA	NA	NA	NA	NA	NA	NA	NA	NA	NA	NA	NA	CDH13	FALSE	CDH13
chr16:83958078-83958079	chr16	83958078	83958079	cg09214892	TRUE	FALSE	FALSE	TRUE	TRUE	NA	NA	NA	NA	NA	NA	NA	NA	NA	NA	NA	NA	NA	NA	NA	NA	NA	NA		TRUE	0
chr16:84840283-84840284	chr16	84840283	84840284	cg02844852	TRUE	FALSE	TRUE	TRUE	TRUE	NA	NA	NA	NA	NA	NA	NA	NA	NA	NA	NA	NA	NA	NA	NA	NA	NA	NA		TRUE	0
chr16:86795490-86795491	chr16	86795490	86795491	cg05457730	TRUE	FALSE	FALSE	TRUE	TRUE	NA	NA	NA	NA	NA	NA	NA	NA	NA	NA	NA	NA	NA	NA	NA	NA	NA	NA		TRUE	0
chr16:87682142-87682143	chr16	87682142	87682143	cg26764761	TRUE	FALSE	TRUE	TRUE	TRUE	NA	NA	NA	NA	NA	NA	NA	NA	NA	NA	NA	NA	NA	NA	NA	NA	NA	NA	JPH3	FALSE	JPH3
chr16:87712353-87712354	chr16	87712353	87712354	cg09496634	TRUE	TRUE	FALSE	TRUE	TRUE	NA	NA	NA	NA	NA	NA	NA	NA	NA	NA	NA	NA	NA	NA	NA	NA	NA	NA	JPH3	FALSE	JPH3
chr16:88053104-88053105	chr16	88053104	88053105	cg08808042	TRUE	FALSE	FALSE	TRUE	TRUE	NA	NA	NA	NA	NA	NA	NA	NA	NA	NA	NA	NA	NA	NA	NA	NA	NA	NA	BANP	FALSE	BANP
chr16:88238863-88238864	chr16	88238863	88238864	cg00274640	TRUE	FALSE	FALSE	FALSE	FALSE	NA	NA	NA	NA	NA	NA	NA	NA	NA	NA	NA	NA	NA	NA	NA	NA	NA	NA		TRUE	0
chr16:88615609-88615610	chr16	88615609	88615610	cg03654841	TRUE	FALSE	FALSE	FALSE	FALSE	NA	NA	NA	NA	NA	NA	NA	NA	NA	NA	NA	NA	NA	NA	NA	NA	NA	NA		TRUE	0
chr16:88744522-88744523	chr16	88744522	88744523	cg00796866	FALSE	TRUE	TRUE	TRUE	FALSE	NA	NA	NA	NA	NA	NA	NA	NA	NA	SNAI3	zinc finger protein SNAI3	-433	SNAI3-AS1		2608	NA	NA	NA	SNAI3,SNAI3-AS1	FALSE	SNAI3
chr16:88744681-88744682	chr16	88744681	88744682	cg00546448	FALSE	TRUE	FALSE	TRUE	FALSE	NA	NA	NA	NA	NA	NA	NA	NA	NA	SNAI3	zinc finger protein SNAI3	-592	SNAI3-AS1		2767	NA	NA	NA	SNAI3,SNAI3-AS1	FALSE	SNAI3
chr16:88757816-88757817	chr16	88757816	88757817	cg09381666	FALSE	TRUE	TRUE	TRUE	TRUE	NA	NA	NA	NA	NA	NA	NA	NA	NA	NA	NA	NA	NA	NA	NA	NA	NA	NA		TRUE	0
chr16:88905700-88905701	chr16	88905700	88905701	cg09807356	TRUE	FALSE	FALSE	TRUE	TRUE	NA	NA	NA	NA	NA	NA	NA	NA	NA	NA	NA	NA	NA	NA	NA	NA	NA	NA	GALNS	FALSE	GALNS
chr16:89258862-89258863	chr16	89258862	89258863	cg27202913	FALSE	TRUE	FALSE	FALSE	FALSE	NA	NA	NA	NA	NA	NA	NA	NA	NA	NA	NA	NA	NA	NA	NA	NA	NA	NA	CDH15	FALSE	CDH15
chr16:90016020-90016021	chr16	90016020	90016021	cg05185784	FALSE	TRUE	FALSE	TRUE	FALSE	DEF8	differentially expressed in FDCP 8 homolog isoform 1	193	NA	NA	NA	NA	NA	NA	NA	NA	NA	NA	NA	NA	NA	NA	NA	DEF8	FALSE	DEF8
chr16:90024450-90024451	chr16	90024450	90024451	cg03987653	FALSE	TRUE	FALSE	FALSE	FALSE	NA	NA	NA	NA	NA	NA	NA	NA	NA	DEF8	differentially expressed in FDCP 8 homolog isoform 2	-1324	NA	NA	NA	NA	NA	NA	DEF8	FALSE	DEF8
chr16:90144006-90144007	chr16	90144006	90144007	cg16611967	TRUE	FALSE	FALSE	TRUE	FALSE	PRDM7	probable histone-lysine N-methyltransferase PRDM7	-1668	NA	NA	NA	NA	NA	NA	NA	NA	NA	NA	NA	NA	NA	NA	NA		FALSE	PRDM7
chr17:57053-57054	chr17	57053	57054	cg26536949	TRUE	TRUE	FALSE	TRUE	FALSE	NA	NA	NA	NA	NA	NA	NA	NA	NA	NA	NA	NA	NA	NA	NA	NA	NA	NA		TRUE	0
chr17:57120-57121	chr17	57120	57121	cg05528899	TRUE	TRUE	FALSE	TRUE	FALSE	NA	NA	NA	NA	NA	NA	NA	NA	NA	NA	NA	NA	NA	NA	NA	NA	NA	NA		TRUE	0
chr17:65505-65506	chr17	65505	65506	cg13768055	TRUE	FALSE	FALSE	TRUE	TRUE	NA	NA	NA	NA	NA	NA	NA	NA	NA	NA	NA	NA	NA	NA	NA	NA	NA	NA	RPH3AL	FALSE	RPH3AL
chr17:113262-113263	chr17	113262	113263	cg16767880	TRUE	FALSE	FALSE	TRUE	FALSE	NA	NA	NA	NA	NA	NA	NA	NA	NA	NA	NA	NA	NA	NA	NA	NA	NA	NA	RPH3AL	FALSE	RPH3AL
chr17:154499-154500	chr17	154499	154500	cg10440639	TRUE	FALSE	FALSE	TRUE	FALSE	NA	NA	NA	NA	NA	NA	NA	NA	NA	NA	NA	NA	NA	NA	NA	NA	NA	NA	RPH3AL	FALSE	RPH3AL
chr17:185102-185103	chr17	185102	185103	cg03226844	TRUE	FALSE	FALSE	FALSE	FALSE	NA	NA	NA	NA	NA	NA	NA	NA	NA	LOC100506388	uncharacterized protein LOC100506388	1823	NA	NA	NA	NA	NA	NA	RPH3AL	FALSE	LOC100506388
chr17:185152-185153	chr17	185152	185153	cg02938172	TRUE	FALSE	FALSE	FALSE	FALSE	NA	NA	NA	NA	NA	NA	NA	NA	NA	LOC100506388	uncharacterized protein LOC100506388	1873	NA	NA	NA	NA	NA	NA	RPH3AL	FALSE	LOC100506388
chr17:406249-406250	chr17	406249	406250	cg04370829	TRUE	FALSE	FALSE	TRUE	FALSE	NA	NA	NA	NA	NA	NA	NA	NA	NA	NA	NA	NA	NA	NA	NA	NA	NA	NA		TRUE	0
chr17:406380-406381	chr17	406380	406381	cg16835101	TRUE	FALSE	FALSE	TRUE	FALSE	NA	NA	NA	NA	NA	NA	NA	NA	NA	NA	NA	NA	NA	NA	NA	NA	NA	NA		TRUE	0
chr17:406426-406427	chr17	406426	406427	cg00430613	TRUE	TRUE	FALSE	TRUE	FALSE	NA	NA	NA	NA	NA	NA	NA	NA	NA	NA	NA	NA	NA	NA	NA	NA	NA	NA		TRUE	0
chr17:406501-406502	chr17	406501	406502	cg01214346	TRUE	FALSE	FALSE	TRUE	FALSE	NA	NA	NA	NA	NA	NA	NA	NA	NA	NA	NA	NA	NA	NA	NA	NA	NA	NA		TRUE	0
chr17:693243-693244	chr17	693243	693244	cg17094593	FALSE	TRUE	FALSE	FALSE	FALSE	NA	NA	NA	NA	NA	NA	NA	NA	NA	RNMTL1	rRNA methyltransferase 3, mitochondrial	-2498	NA	NA	NA	NA	NA	NA	RNMTL1	FALSE	RNMTL1
chr17:739405-739406	chr17	739405	739406	cg03255749	TRUE	TRUE	TRUE	TRUE	TRUE	NA	NA	NA	NA	NA	NA	NA	NA	NA	NA	NA	NA	NA	NA	NA	NA	NA	NA	NXN	FALSE	NXN
chr17:744766-744767	chr17	744766	744767	cg11123583	TRUE	FALSE	FALSE	TRUE	FALSE	NA	NA	NA	NA	NA	NA	NA	NA	NA	NA	NA	NA	NA	NA	NA	NA	NA	NA	NXN	FALSE	NXN
chr17:1040653-1040654	chr17	1040653	1040654	cg05280794	TRUE	FALSE	FALSE	TRUE	FALSE	NA	NA	NA	NA	NA	NA	NA	NA	NA	NA	NA	NA	NA	NA	NA	NA	NA	NA	ABR	FALSE	ABR
chr17:1062968-1062969	chr17	1062968	1062969	cg03713963	FALSE	TRUE	FALSE	TRUE	TRUE	NA	NA	NA	NA	NA	NA	NA	NA	NA	NA	NA	NA	NA	NA	NA	NA	NA	NA	ABR	FALSE	ABR
chr17:1133546-1133547	chr17	1133546	1133547	cg05856321	TRUE	FALSE	FALSE	FALSE	FALSE	NA	NA	NA	NA	NA	NA	NA	NA	NA	NA	NA	NA	NA	NA	NA	NA	NA	NA		TRUE	0
chr17:1508261-1508262	chr17	1508261	1508262	cg09329516	TRUE	FALSE	FALSE	TRUE	TRUE	SLC43A2	large neutral amino acids transporter small subunit 4 isoform 3	67	NA	NA	NA	NA	NA	NA	NA	NA	NA	NA	NA	NA	NA	NA	NA	SLC43A2	FALSE	SLC43A2
chr17:4487099-4487100	chr17	4487099	4487100	cg24135491	TRUE	FALSE	TRUE	TRUE	TRUE	SMTNL2	smoothelin-like protein 2 isoform 1	-176	NA	NA	NA	NA	NA	NA	NA	NA	NA	NA	NA	NA	NA	NA	NA		FALSE	SMTNL2
chr17:4487125-4487126	chr17	4487125	4487126	cg13375589	TRUE	TRUE	FALSE	TRUE	TRUE	SMTNL2	smoothelin-like protein 2 isoform 1	-150	NA	NA	NA	NA	NA	NA	NA	NA	NA	NA	NA	NA	NA	NA	NA		FALSE	SMTNL2
chr17:4804674-4804675	chr17	4804674	4804675	cg10553748	TRUE	FALSE	FALSE	TRUE	TRUE	CHRNE	acetylcholine receptor subunit epsilon precursor	1695	C17orf107	uncharacterized protein C17orf107	1727	NA	NA	NA	C17orf107	uncharacterized protein C17orf107	-1553	NA	NA	NA	NA	NA	NA	C17orf107,CHRNE	FALSE	CHRNE
chr17:4804838-4804839	chr17	4804838	4804839	cg09495303	TRUE	FALSE	FALSE	TRUE	TRUE	CHRNE	acetylcholine receptor subunit epsilon precursor	1531	C17orf107	uncharacterized protein C17orf107	1891	NA	NA	NA	C17orf107	uncharacterized protein C17orf107	-1389	NA	NA	NA	NA	NA	NA	C17orf107,CHRNE	FALSE	CHRNE
chr17:5018984-5018985	chr17	5018984	5018985	cg21926094	FALSE	TRUE	FALSE	FALSE	FALSE	USP6	ubiquitin carboxyl-terminal hydrolase 6	-748	NA	NA	NA	NA	NA	NA	NA	NA	NA	NA	NA	NA	NA	NA	NA	ZNF232	FALSE	USP6
chr17:5019452-5019453	chr17	5019452	5019453	cg05918002	FALSE	TRUE	FALSE	FALSE	FALSE	USP6	ubiquitin carboxyl-terminal hydrolase 6	-280	NA	NA	NA	NA	NA	NA	NA	NA	NA	NA	NA	NA	NA	NA	NA	ZNF232	FALSE	USP6
chr17:5019761-5019762	chr17	5019761	5019762	cg05364567	FALSE	TRUE	FALSE	FALSE	FALSE	USP6	ubiquitin carboxyl-terminal hydrolase 6	29	NA	NA	NA	NA	NA	NA	NA	NA	NA	NA	NA	NA	NA	NA	NA	ZNF232,USP6	FALSE	USP6
chr17:5019989-5019990	chr17	5019989	5019990	cg03995300	TRUE	TRUE	FALSE	TRUE	FALSE	USP6	ubiquitin carboxyl-terminal hydrolase 6	257	NA	NA	NA	NA	NA	NA	NA	NA	NA	NA	NA	NA	NA	NA	NA	ZNF232,USP6	FALSE	USP6
chr17:6558440-6558441	chr17	6558440	6558441	cg21358336	TRUE	FALSE	TRUE	TRUE	TRUE	MIR4520-2		-327	MIR4520-1		388	ALOX15P1		-2597	MIR4520-1		318	MIR4520-2		-381	C17orf100	uncharacterized protein C17orf100	1823		FALSE	MIR4520-2
chr17:7115140-7115141	chr17	7115140	7115141	cg03613822	TRUE	FALSE	FALSE	TRUE	TRUE	NA	NA	NA	NA	NA	NA	NA	NA	NA	NA	NA	NA	NA	NA	NA	NA	NA	NA	DLG4	FALSE	DLG4
chr17:7197813-7197814	chr17	7197813	7197814	cg20994022	FALSE	TRUE	FALSE	FALSE	FALSE	YBX2	Y-box-binding protein 2	63	NA	NA	NA	NA	NA	NA	NA	NA	NA	NA	NA	NA	NA	NA	NA	YBX2	FALSE	YBX2
chr17:8066669-8066670	chr17	8066669	8066670	cg08322244	TRUE	FALSE	TRUE	TRUE	TRUE	VAMP2	vesicle-associated membrane protein 2	-376	NA	NA	NA	NA	NA	NA	NA	NA	NA	NA	NA	NA	NA	NA	NA		FALSE	VAMP2
chr17:13496947-13496948	chr17	13496947	13496948	cg04591843	TRUE	FALSE	FALSE	TRUE	FALSE	NA	NA	NA	NA	NA	NA	NA	NA	NA	NA	NA	NA	NA	NA	NA	NA	NA	NA	HS3ST3A1	FALSE	HS3ST3A1
chr17:13972210-13972211	chr17	13972210	13972211	cg27005118	TRUE	FALSE	TRUE	TRUE	TRUE	COX10	protoheme IX farnesyltransferase, mitochondrial	-508	COX10-AS1		565	NA	NA	NA	NA	NA	NA	NA	NA	NA	NA	NA	NA	COX10-AS1	FALSE	COX10
chr17:15655637-15655638	chr17	15655637	15655638	cg26706520	TRUE	FALSE	FALSE	TRUE	FALSE	NA	NA	NA	NA	NA	NA	NA	NA	NA	NA	NA	NA	NA	NA	NA	NA	NA	NA		TRUE	0
chr17:16593601-16593602	chr17	16593601	16593602	cg03049249	TRUE	FALSE	FALSE	FALSE	FALSE	CCDC144A	coiled-coil domain-containing protein 144A	-37	NA	NA	NA	NA	NA	NA	NA	NA	NA	NA	NA	NA	NA	NA	NA		FALSE	CCDC144A
chr17:17465361-17465362	chr17	17465361	17465362	cg02625024	FALSE	TRUE	FALSE	FALSE	FALSE	NA	NA	NA	NA	NA	NA	NA	NA	NA	NA	NA	NA	NA	NA	NA	NA	NA	NA	PEMT	FALSE	PEMT
chr17:18023971-18023972	chr17	18023971	18023972	cg04398451	TRUE	TRUE	TRUE	TRUE	TRUE	NA	NA	NA	NA	NA	NA	NA	NA	NA	NA	NA	NA	NA	NA	NA	NA	NA	NA	MYO15A	FALSE	MYO15A
chr17:20744547-20744548	chr17	20744547	20744548	cg08817483	TRUE	TRUE	FALSE	TRUE	TRUE	NA	NA	NA	NA	NA	NA	NA	NA	NA	NA	NA	NA	NA	NA	NA	NA	NA	NA		TRUE	0
chr17:20799511-20799512	chr17	20799511	20799512	cg08288433	TRUE	TRUE	FALSE	TRUE	FALSE	CCDC144NL	putative coiled-coil domain-containing protein 144 N-terminal-like	-58	NA	NA	NA	NA	NA	NA	NA	NA	NA	NA	NA	NA	NA	NA	NA	CCDC144NL-AS1	FALSE	CCDC144NL
chr17:20799526-20799527	chr17	20799526	20799527	cg06809326	FALSE	TRUE	FALSE	TRUE	FALSE	CCDC144NL	putative coiled-coil domain-containing protein 144 N-terminal-like	-73	NA	NA	NA	NA	NA	NA	NA	NA	NA	NA	NA	NA	NA	NA	NA	CCDC144NL-AS1	FALSE	CCDC144NL
chr17:20799532-20799533	chr17	20799532	20799533	cg22570042	TRUE	TRUE	FALSE	TRUE	FALSE	CCDC144NL	putative coiled-coil domain-containing protein 144 N-terminal-like	-79	NA	NA	NA	NA	NA	NA	NA	NA	NA	NA	NA	NA	NA	NA	NA	CCDC144NL-AS1	FALSE	CCDC144NL
chr17:21226409-21226410	chr17	21226409	21226410	cg05785424	TRUE	TRUE	FALSE	FALSE	TRUE	NA	NA	NA	NA	NA	NA	NA	NA	NA	NA	NA	NA	NA	NA	NA	NA	NA	NA		TRUE	0
chr17:21226746-21226747	chr17	21226746	21226747	cg22116458	TRUE	TRUE	FALSE	TRUE	TRUE	NA	NA	NA	NA	NA	NA	NA	NA	NA	NA	NA	NA	NA	NA	NA	NA	NA	NA		TRUE	0
chr17:27396961-27396962	chr17	27396961	27396962	cg01970040	FALSE	TRUE	FALSE	FALSE	FALSE	NA	NA	NA	NA	NA	NA	NA	NA	NA	NA	NA	NA	NA	NA	NA	NA	NA	NA		TRUE	0
chr17:27397005-27397006	chr17	27397005	27397006	cg19131647	FALSE	TRUE	FALSE	FALSE	FALSE	NA	NA	NA	NA	NA	NA	NA	NA	NA	NA	NA	NA	NA	NA	NA	NA	NA	NA		TRUE	0
chr17:27899874-27899875	chr17	27899874	27899875	cg05877788	TRUE	FALSE	FALSE	TRUE	FALSE	NA	NA	NA	NA	NA	NA	NA	NA	NA	TP53I13	tumor protein p53-inducible protein 13 precursor	-301	GIT1	ARF GTPase-activating protein GIT1 isoform 2	612	NA	NA	NA	TP53I13	FALSE	TP53I13
chr17:30822561-30822562	chr17	30822561	30822562	cg18200150	TRUE	FALSE	TRUE	TRUE	TRUE	NA	NA	NA	NA	NA	NA	NA	NA	NA	NA	NA	NA	NA	NA	NA	NA	NA	NA	MYO1D	FALSE	MYO1D
chr17:30823087-30823088	chr17	30823087	30823088	cg09324608	TRUE	FALSE	TRUE	TRUE	TRUE	NA	NA	NA	NA	NA	NA	NA	NA	NA	NA	NA	NA	NA	NA	NA	NA	NA	NA	MYO1D	FALSE	MYO1D
chr17:31149877-31149878	chr17	31149877	31149878	cg01050010	FALSE	TRUE	FALSE	FALSE	FALSE	NA	NA	NA	NA	NA	NA	NA	NA	NA	NA	NA	NA	NA	NA	NA	NA	NA	NA	MYO1D	FALSE	MYO1D
chr17:33759484-33759485	chr17	33759484	33759485	cg20005518	TRUE	FALSE	FALSE	TRUE	TRUE	SLFN12	schlafen family member 12	59	NA	NA	NA	NA	NA	NA	SLFN13	schlafen family member 13	2630	NA	NA	NA	NA	NA	NA	SLFN12	FALSE	SLFN12
chr17:33759573-33759574	chr17	33759573	33759574	cg19963856	TRUE	FALSE	FALSE	TRUE	TRUE	SLFN12	schlafen family member 12	-30	NA	NA	NA	NA	NA	NA	SLFN13	schlafen family member 13	2541	NA	NA	NA	NA	NA	NA	SLFN12	FALSE	SLFN12
chr17:34415818-34415819	chr17	34415818	34415819	cg11728928	TRUE	FALSE	FALSE	FALSE	FALSE	CCL3	C-C motif chemokine 3 precursor	1688	NA	NA	NA	NA	NA	NA	CCL3	C-C motif chemokine 3 precursor	-216	NA	NA	NA	NA	NA	NA	CCL3	FALSE	CCL3
chr17:36997449-36997450	chr17	36997449	36997450	cg20084219	FALSE	TRUE	FALSE	TRUE	FALSE	C17orf98	uncharacterized protein C17orf98	193	NA	NA	NA	NA	NA	NA	NA	NA	NA	NA	NA	NA	NA	NA	NA	C17orf98	FALSE	C17orf98
chr17:36997563-36997564	chr17	36997563	36997564	cg04487205	TRUE	FALSE	TRUE	TRUE	FALSE	C17orf98	uncharacterized protein C17orf98	79	NA	NA	NA	NA	NA	NA	NA	NA	NA	NA	NA	NA	NA	NA	NA	C17orf98	FALSE	C17orf98
chr17:36997627-36997628	chr17	36997627	36997628	cg19760250	FALSE	TRUE	FALSE	TRUE	FALSE	C17orf98	uncharacterized protein C17orf98	15	NA	NA	NA	NA	NA	NA	NA	NA	NA	NA	NA	NA	NA	NA	NA	C17orf98	FALSE	C17orf98
chr17:36997731-36997732	chr17	36997731	36997732	cg12552293	TRUE	FALSE	FALSE	TRUE	FALSE	C17orf98	uncharacterized protein C17orf98	-89	NA	NA	NA	NA	NA	NA	NA	NA	NA	NA	NA	NA	NA	NA	NA		FALSE	C17orf98
chr17:37024042-37024043	chr17	37024042	37024043	cg20826740	TRUE	FALSE	FALSE	TRUE	TRUE	LASP1	LIM and SH3 domain protein 1 isoform a	-2069	NA	NA	NA	NA	NA	NA	NA	NA	NA	NA	NA	NA	NA	NA	NA		FALSE	LASP1
chr17:37123949-37123950	chr17	37123949	37123950	cg06711380	FALSE	TRUE	FALSE	FALSE	FALSE	FBXO47	F-box only protein 47	-294	NA	NA	NA	NA	NA	NA	NA	NA	NA	NA	NA	NA	NA	NA	NA		FALSE	FBXO47
chr17:38081995-38081996	chr17	38081995	38081996	cg10909506	TRUE	FALSE	FALSE	FALSE	FALSE	ORMDL3	ORM1-like protein 3	1889	NA	NA	NA	NA	NA	NA	NA	NA	NA	NA	NA	NA	NA	NA	NA	ORMDL3	FALSE	ORMDL3
chr17:38936092-38936093	chr17	38936092	38936093	cg10747531	TRUE	FALSE	FALSE	TRUE	TRUE	KRT27	keratin, type I cytoskeletal 27	2694	NA	NA	NA	NA	NA	NA	NA	NA	NA	NA	NA	NA	NA	NA	NA	KRT27	FALSE	KRT27
chr17:39215894-39215895	chr17	39215894	39215895	cg10541110	FALSE	TRUE	FALSE	FALSE	FALSE	KRTAP2-3	keratin-associated protein 2-3	450	NA	NA	NA	NA	NA	NA	KRTAP2-3	keratin-associated protein 2-3	-402	NA	NA	NA	NA	NA	NA	KRTAP2-3	FALSE	KRTAP2-3
chr17:41437877-41437878	chr17	41437877	41437878	cg10360323	TRUE	FALSE	FALSE	TRUE	TRUE	NA	NA	NA	NA	NA	NA	NA	NA	NA	NA	NA	NA	NA	NA	NA	NA	NA	NA		TRUE	0
chr17:41437982-41437983	chr17	41437982	41437983	cg23758822	TRUE	TRUE	TRUE	TRUE	TRUE	NA	NA	NA	NA	NA	NA	NA	NA	NA	NA	NA	NA	NA	NA	NA	NA	NA	NA		TRUE	0
chr17:41843967-41843968	chr17	41843967	41843968	cg26893861	TRUE	TRUE	TRUE	TRUE	TRUE	NA	NA	NA	NA	NA	NA	NA	NA	NA	DUSP3	dual specificity protein phosphatase 3	-479	NA	NA	NA	NA	NA	NA	DUSP3	FALSE	DUSP3
chr17:43129957-43129958	chr17	43129957	43129958	cg25538415	TRUE	FALSE	FALSE	TRUE	TRUE	DCAKD	dephospho-CoA kinase domain-containing protein	-928	NA	NA	NA	NA	NA	NA	NA	NA	NA	NA	NA	NA	NA	NA	NA	DCAKD	FALSE	DCAKD
chr17:43224158-43224159	chr17	43224158	43224159	cg19563671	TRUE	FALSE	FALSE	TRUE	TRUE	HEXIM1	protein HEXIM1	-525	NA	NA	NA	NA	NA	NA	ACBD4	acyl-CoA-binding domain-containing protein 4 isoform 2	2615	NA	NA	NA	NA	NA	NA		FALSE	HEXIM1
chr17:43663579-43663580	chr17	43663579	43663580	cg22968622	TRUE	FALSE	FALSE	FALSE	TRUE	NA	NA	NA	NA	NA	NA	NA	NA	NA	NA	NA	NA	NA	NA	NA	NA	NA	NA		TRUE	0
chr17:45401833-45401834	chr17	45401833	45401834	cg08085267	TRUE	FALSE	TRUE	TRUE	TRUE	EFCAB13	EF-hand calcium-binding domain-containing protein 13 isoform A	507	THCAT158		-566	NA	NA	NA	NA	NA	NA	NA	NA	NA	NA	NA	NA	EFCAB13	FALSE	EFCAB13
chr17:46682413-46682414	chr17	46682413	46682414	cg19828220	TRUE	FALSE	FALSE	FALSE	FALSE	HOXB6	homeobox protein Hox-B6	-79	NA	NA	NA	NA	NA	NA	HOXB-AS3		-1361	HOXB7	homeobox protein Hox-B7	2181	NA	NA	NA	HOXB-AS3	FALSE	HOXB6
chr17:48277042-48277043	chr17	48277042	48277043	cg01992590	FALSE	TRUE	FALSE	TRUE	FALSE	COL1A1	collagen alpha-1(I) chain preproprotein	1958	NA	NA	NA	NA	NA	NA	NA	NA	NA	NA	NA	NA	NA	NA	NA	COL1A1	FALSE	COL1A1
chr17:48585216-48585217	chr17	48585216	48585217	cg11440486	TRUE	FALSE	FALSE	TRUE	TRUE	MYCBPAP	MYCBP-associated protein	-528	NA	NA	NA	NA	NA	NA	NA	NA	NA	NA	NA	NA	NA	NA	NA		FALSE	MYCBPAP
chr17:48585270-48585271	chr17	48585270	48585271	cg00901687	TRUE	TRUE	FALSE	TRUE	TRUE	MYCBPAP	MYCBP-associated protein	-474	NA	NA	NA	NA	NA	NA	NA	NA	NA	NA	NA	NA	NA	NA	NA		FALSE	MYCBPAP
chr17:48586147-48586148	chr17	48586147	48586148	cg03168497	FALSE	TRUE	TRUE	TRUE	TRUE	MYCBPAP	MYCBP-associated protein	403	NA	NA	NA	NA	NA	NA	NA	NA	NA	NA	NA	NA	NA	NA	NA	MYCBPAP	FALSE	MYCBPAP
chr17:55213600-55213601	chr17	55213600	55213601	cg19913426	TRUE	FALSE	FALSE	TRUE	TRUE	NA	NA	NA	NA	NA	NA	NA	NA	NA	NA	NA	NA	NA	NA	NA	NA	NA	NA		TRUE	0
chr17:58180026-58180027	chr17	58180026	58180027	cg14550519	TRUE	FALSE	TRUE	TRUE	TRUE	LOC653653		254	NA	NA	NA	NA	NA	NA	LOC653653		-906	NA	NA	NA	NA	NA	NA	LOC653653	FALSE	LOC653653
chr17:61515010-61515011	chr17	61515010	61515011	cg03438490	FALSE	TRUE	FALSE	TRUE	TRUE	NA	NA	NA	NA	NA	NA	NA	NA	NA	NA	NA	NA	NA	NA	NA	NA	NA	NA	CYB561	FALSE	CYB561
chr17:61820015-61820016	chr17	61820015	61820016	cg06873352	FALSE	TRUE	TRUE	TRUE	TRUE	STRADA	STE20-related kinase adapter protein alpha isoform 5	-685	NA	NA	NA	NA	NA	NA	CCDC47	coiled-coil domain-containing protein 47 precursor	2594	NA	NA	NA	NA	NA	NA		FALSE	STRADA
chr17:62341026-62341027	chr17	62341026	62341027	cg10166044	FALSE	TRUE	FALSE	FALSE	FALSE	TEX2	testis-expressed sequence 2 protein isoform 2	-343	NA	NA	NA	NA	NA	NA	NA	NA	NA	NA	NA	NA	NA	NA	NA		FALSE	TEX2
chr17:62341028-62341029	chr17	62341028	62341029	cg18312782	FALSE	TRUE	FALSE	FALSE	FALSE	TEX2	testis-expressed sequence 2 protein isoform 2	-345	NA	NA	NA	NA	NA	NA	NA	NA	NA	NA	NA	NA	NA	NA	NA		FALSE	TEX2
chr17:66201167-66201168	chr17	66201167	66201168	cg07879897	TRUE	FALSE	FALSE	TRUE	TRUE	NA	NA	NA	NA	NA	NA	NA	NA	NA	NA	NA	NA	NA	NA	NA	NA	NA	NA		TRUE	0
chr17:75405842-75405843	chr17	75405842	75405843	cg01320579	TRUE	FALSE	FALSE	TRUE	TRUE	NA	NA	NA	NA	NA	NA	NA	NA	NA	NA	NA	NA	NA	NA	NA	NA	NA	NA	42622	FALSE	42622
chr17:77881721-77881722	chr17	77881721	77881722	cg26726340	FALSE	TRUE	FALSE	TRUE	TRUE	NA	NA	NA	NA	NA	NA	NA	NA	NA	NA	NA	NA	NA	NA	NA	NA	NA	NA		TRUE	0
chr17:78253912-78253913	chr17	78253912	78253913	cg22443212	TRUE	FALSE	TRUE	TRUE	TRUE	NA	NA	NA	NA	NA	NA	NA	NA	NA	NA	NA	NA	NA	NA	NA	NA	NA	NA	RNF213	FALSE	RNF213
chr17:78834710-78834711	chr17	78834710	78834711	cg05249744	TRUE	FALSE	FALSE	TRUE	FALSE	NA	NA	NA	NA	NA	NA	NA	NA	NA	NA	NA	NA	NA	NA	NA	NA	NA	NA	RPTOR	FALSE	RPTOR
chr17:78997350-78997351	chr17	78997350	78997351	cg26739149	TRUE	FALSE	FALSE	TRUE	FALSE	NA	NA	NA	NA	NA	NA	NA	NA	NA	NA	NA	NA	NA	NA	NA	NA	NA	NA		TRUE	0
chr17:79404099-79404100	chr17	79404099	79404100	cg15639842	TRUE	FALSE	FALSE	FALSE	FALSE	NA	NA	NA	NA	NA	NA	NA	NA	NA	NA	NA	NA	NA	NA	NA	NA	NA	NA	BAHCC1	FALSE	BAHCC1
chr17:79459563-79459564	chr17	79459563	79459564	cg02159489	TRUE	FALSE	FALSE	TRUE	FALSE	NA	NA	NA	NA	NA	NA	NA	NA	NA	NA	NA	NA	NA	NA	NA	NA	NA	NA		TRUE	0
chr17:80606947-80606948	chr17	80606947	80606948	cg10281770	FALSE	TRUE	TRUE	TRUE	TRUE	WDR45B	WD repeat domain phosphoinositide-interacting protein 3	-536	NA	NA	NA	NA	NA	NA	NA	NA	NA	NA	NA	NA	NA	NA	NA		FALSE	WDR45B
chr17:80708367-80708368	chr17	80708367	80708368	cg22325292	TRUE	FALSE	TRUE	TRUE	TRUE	TBCD	tubulin-specific chaperone D	-1572	NA	NA	NA	NA	NA	NA	FN3K	fructosamine-3-kinase	-706	NA	NA	NA	NA	NA	NA	FN3K	FALSE	TBCD
chr17:80708513-80708514	chr17	80708513	80708514	cg00809820	TRUE	FALSE	TRUE	TRUE	TRUE	TBCD	tubulin-specific chaperone D	-1426	NA	NA	NA	NA	NA	NA	FN3K	fructosamine-3-kinase	-560	NA	NA	NA	NA	NA	NA	FN3K	FALSE	TBCD
chr17:80760059-80760060	chr17	80760059	80760060	cg10935494	TRUE	FALSE	FALSE	TRUE	FALSE	NA	NA	NA	NA	NA	NA	NA	NA	NA	NA	NA	NA	NA	NA	NA	NA	NA	NA	TBCD	FALSE	TBCD
chr17:80827971-80827972	chr17	80827971	80827972	cg15415094	TRUE	FALSE	FALSE	FALSE	FALSE	NA	NA	NA	NA	NA	NA	NA	NA	NA	NA	NA	NA	NA	NA	NA	NA	NA	NA	TBCD	FALSE	TBCD
chr17:81033384-81033385	chr17	81033384	81033385	cg17329859	TRUE	FALSE	FALSE	FALSE	FALSE	NA	NA	NA	NA	NA	NA	NA	NA	NA	NA	NA	NA	NA	NA	NA	NA	NA	NA		TRUE	0
chr17:81060149-81060150	chr17	81060149	81060150	cg27176264	TRUE	FALSE	FALSE	FALSE	TRUE	NA	NA	NA	NA	NA	NA	NA	NA	NA	NA	NA	NA	NA	NA	NA	NA	NA	NA		TRUE	0
chr18:514363-514364	chr18	514363	514364	cg12924510	FALSE	TRUE	FALSE	FALSE	FALSE	NA	NA	NA	NA	NA	NA	NA	NA	NA	NA	NA	NA	NA	NA	NA	NA	NA	NA		TRUE	0
chr18:713085-713086	chr18	713085	713086	cg07100532	TRUE	FALSE	TRUE	TRUE	TRUE	ENOSF1	mitochondrial enolase superfamily member 1 isoform rTSalpha	-423	NA	NA	NA	NA	NA	NA	NA	NA	NA	NA	NA	NA	NA	NA	NA		FALSE	ENOSF1
chr18:3771110-3771111	chr18	3771110	3771111	cg00495303	TRUE	FALSE	TRUE	TRUE	TRUE	NA	NA	NA	NA	NA	NA	NA	NA	NA	NA	NA	NA	NA	NA	NA	NA	NA	NA	DLGAP1	FALSE	DLGAP1
chr18:13619524-13619525	chr18	13619524	13619525	cg01299279	TRUE	FALSE	FALSE	TRUE	FALSE	NA	NA	NA	NA	NA	NA	NA	NA	NA	NA	NA	NA	NA	NA	NA	NA	NA	NA	LDLRAD4	FALSE	LDLRAD4
chr18:13726506-13726507	chr18	13726506	13726507	cg09685104	TRUE	FALSE	FALSE	FALSE	FALSE	FAM210A	protein FAM210A	85	RNMT	mRNA cap guanine-N7 methyltransferase isoform 1	-152	NA	NA	NA	NA	NA	NA	NA	NA	NA	NA	NA	NA	FAM210A	FALSE	FAM210A
chr18:14179364-14179365	chr18	14179364	14179365	cg06285911	TRUE	FALSE	FALSE	FALSE	FALSE	ANKRD20A5P		269	NA	NA	NA	NA	NA	NA	NA	NA	NA	NA	NA	NA	NA	NA	NA	ANKRD20A5P	FALSE	ANKRD20A5P
chr18:14430708-14430709	chr18	14430708	14430709	cg18789636	FALSE	TRUE	FALSE	FALSE	FALSE	NA	NA	NA	NA	NA	NA	NA	NA	NA	NA	NA	NA	NA	NA	NA	NA	NA	NA		TRUE	0
chr18:14747888-14747889	chr18	14747888	14747889	cg16584393	FALSE	TRUE	FALSE	FALSE	FALSE	ANKRD30B	ankyrin repeat domain-containing protein 30B	-350	NA	NA	NA	NA	NA	NA	NA	NA	NA	NA	NA	NA	NA	NA	NA		FALSE	ANKRD30B
chr18:14748230-14748231	chr18	14748230	14748231	cg21293934	TRUE	TRUE	FALSE	FALSE	FALSE	ANKRD30B	ankyrin repeat domain-containing protein 30B	-8	NA	NA	NA	NA	NA	NA	NA	NA	NA	NA	NA	NA	NA	NA	NA		FALSE	ANKRD30B
chr18:14999803-14999804	chr18	14999803	14999804	cg03651292	TRUE	FALSE	FALSE	FALSE	FALSE	NA	NA	NA	NA	NA	NA	NA	NA	NA	NA	NA	NA	NA	NA	NA	NA	NA	NA		TRUE	0
chr18:20735537-20735538	chr18	20735537	20735538	cg26136497	TRUE	FALSE	FALSE	TRUE	TRUE	CABLES1	CDK5 and ABL1 enzyme substrate 1 isoform 1	-251	NA	NA	NA	NA	NA	NA	NA	NA	NA	NA	NA	NA	NA	NA	NA	CABLES1	FALSE	CABLES1
chr18:20735672-20735673	chr18	20735672	20735673	cg24964110	TRUE	FALSE	FALSE	TRUE	TRUE	CABLES1	CDK5 and ABL1 enzyme substrate 1 isoform 1	-116	NA	NA	NA	NA	NA	NA	NA	NA	NA	NA	NA	NA	NA	NA	NA	CABLES1	FALSE	CABLES1
chr18:20735693-20735694	chr18	20735693	20735694	cg20759047	TRUE	FALSE	FALSE	TRUE	TRUE	CABLES1	CDK5 and ABL1 enzyme substrate 1 isoform 1	-95	NA	NA	NA	NA	NA	NA	NA	NA	NA	NA	NA	NA	NA	NA	NA	CABLES1	FALSE	CABLES1
chr18:21079381-21079382	chr18	21079381	21079382	cg15535896	TRUE	FALSE	FALSE	TRUE	FALSE	NA	NA	NA	NA	NA	NA	NA	NA	NA	NA	NA	NA	NA	NA	NA	NA	NA	NA		TRUE	0
chr18:28897214-28897215	chr18	28897214	28897215	cg07703790	TRUE	FALSE	FALSE	TRUE	TRUE	DSG1	desmoglein-1 preproprotein	-837	NA	NA	NA	NA	NA	NA	NA	NA	NA	NA	NA	NA	NA	NA	NA		FALSE	DSG1
chr18:33484837-33484838	chr18	33484837	33484838	cg05827233	FALSE	TRUE	FALSE	FALSE	FALSE	MIR187		52	NA	NA	NA	NA	NA	NA	MIR187		-57	NA	NA	NA	NA	NA	NA	MIR187	FALSE	MIR187
chr18:37379468-37379469	chr18	37379468	37379469	cg15612221	TRUE	FALSE	FALSE	TRUE	FALSE	NA	NA	NA	NA	NA	NA	NA	NA	NA	NA	NA	NA	NA	NA	NA	NA	NA	NA		TRUE	0
chr18:44561718-44561719	chr18	44561718	44561719	cg16053920	TRUE	FALSE	FALSE	FALSE	FALSE	TCEB3B	RNA polymerase II transcription factor SIII subunit A2	270	NA	NA	NA	NA	NA	NA	TCEB3B	RNA polymerase II transcription factor SIII subunit A2	-2776	NA	NA	NA	NA	NA	NA	TCEB3B,KATNAL2	FALSE	TCEB3B
chr18:44561725-44561726	chr18	44561725	44561726	cg24883732	TRUE	FALSE	FALSE	FALSE	FALSE	TCEB3B	RNA polymerase II transcription factor SIII subunit A2	263	NA	NA	NA	NA	NA	NA	TCEB3B	RNA polymerase II transcription factor SIII subunit A2	-2783	NA	NA	NA	NA	NA	NA	TCEB3B,KATNAL2	FALSE	TCEB3B
chr18:54814303-54814304	chr18	54814303	54814304	cg16004501	FALSE	TRUE	FALSE	TRUE	FALSE	BOD1L2	biorientation of chromosomes in cell division protein 1-like 2	11	NA	NA	NA	NA	NA	NA	NA	NA	NA	NA	NA	NA	NA	NA	NA	BOD1L2	FALSE	BOD1L2
chr18:55888395-55888396	chr18	55888395	55888396	cg20659941	TRUE	FALSE	FALSE	TRUE	FALSE	NEDD4L	E3 ubiquitin-protein ligase NEDD4-like isoform 2	-358	NA	NA	NA	NA	NA	NA	NA	NA	NA	NA	NA	NA	NA	NA	NA	NEDD4L	FALSE	NEDD4L
chr18:57636670-57636671	chr18	57636670	57636671	cg26211724	TRUE	TRUE	FALSE	FALSE	FALSE	NA	NA	NA	NA	NA	NA	NA	NA	NA	NA	NA	NA	NA	NA	NA	NA	NA	NA		TRUE	0
chr18:61157738-61157739	chr18	61157738	61157739	cg23824713	TRUE	FALSE	FALSE	TRUE	FALSE	NA	NA	NA	NA	NA	NA	NA	NA	NA	NA	NA	NA	NA	NA	NA	NA	NA	NA	SERPINB5	FALSE	SERPINB5
chr18:72167187-72167188	chr18	72167187	72167188	cg26446133	TRUE	FALSE	TRUE	TRUE	TRUE	CNDP2	cytosolic non-specific dipeptidase isoform 2	365	NA	NA	NA	NA	NA	NA	NA	NA	NA	NA	NA	NA	NA	NA	NA	CNDP2	FALSE	CNDP2
chr18:72167213-72167214	chr18	72167213	72167214	cg25817165	TRUE	FALSE	TRUE	TRUE	TRUE	CNDP2	cytosolic non-specific dipeptidase isoform 2	391	NA	NA	NA	NA	NA	NA	NA	NA	NA	NA	NA	NA	NA	NA	NA	CNDP2	FALSE	CNDP2
chr18:72837531-72837532	chr18	72837531	72837532	cg21894287	FALSE	TRUE	FALSE	FALSE	FALSE	NA	NA	NA	NA	NA	NA	NA	NA	NA	NA	NA	NA	NA	NA	NA	NA	NA	NA		TRUE	0
chr18:72837627-72837628	chr18	72837627	72837628	cg18709881	TRUE	TRUE	FALSE	FALSE	FALSE	NA	NA	NA	NA	NA	NA	NA	NA	NA	NA	NA	NA	NA	NA	NA	NA	NA	NA		TRUE	0
chr18:72837700-72837701	chr18	72837700	72837701	cg04756515	TRUE	TRUE	FALSE	FALSE	FALSE	NA	NA	NA	NA	NA	NA	NA	NA	NA	NA	NA	NA	NA	NA	NA	NA	NA	NA		TRUE	0
chr18:74961078-74961079	chr18	74961078	74961079	cg15443732	TRUE	FALSE	TRUE	TRUE	TRUE	GALR1	galanin receptor type 1	-929	NA	NA	NA	NA	NA	NA	NA	NA	NA	NA	NA	NA	NA	NA	NA		FALSE	GALR1
chr18:76725474-76725475	chr18	76725474	76725475	cg01593857	TRUE	FALSE	FALSE	TRUE	FALSE	NA	NA	NA	NA	NA	NA	NA	NA	NA	NA	NA	NA	NA	NA	NA	NA	NA	NA		TRUE	0
chr18:77280171-77280172	chr18	77280171	77280172	cg27624471	TRUE	FALSE	FALSE	TRUE	FALSE	NA	NA	NA	NA	NA	NA	NA	NA	NA	NA	NA	NA	NA	NA	NA	NA	NA	NA	NFATC1	FALSE	NFATC1
chr18:77377119-77377120	chr18	77377119	77377120	cg22048216	TRUE	FALSE	FALSE	TRUE	FALSE	NA	NA	NA	NA	NA	NA	NA	NA	NA	NA	NA	NA	NA	NA	NA	NA	NA	NA		TRUE	0
chr18:77866767-77866768	chr18	77866767	77866768	cg24959938	FALSE	TRUE	FALSE	FALSE	FALSE	ADNP2	ADNP homeobox protein 2	-147	NA	NA	NA	NA	NA	NA	NA	NA	NA	NA	NA	NA	NA	NA	NA		FALSE	ADNP2
chr18:77917615-77917616	chr18	77917615	77917616	cg19815565	TRUE	TRUE	FALSE	TRUE	FALSE	NA	NA	NA	NA	NA	NA	NA	NA	NA	PARD6G	partitioning defective 6 homolog gamma	-2499	NA	NA	NA	NA	NA	NA	PARD6G,PARD6G-AS1	FALSE	PARD6G
chr18:77917647-77917648	chr18	77917647	77917648	cg13590055	TRUE	TRUE	FALSE	TRUE	FALSE	NA	NA	NA	NA	NA	NA	NA	NA	NA	PARD6G	partitioning defective 6 homolog gamma	-2531	NA	NA	NA	NA	NA	NA	PARD6G,PARD6G-AS1	FALSE	PARD6G
chr18:77918142-77918143	chr18	77918142	77918143	cg21237861	FALSE	TRUE	FALSE	FALSE	FALSE	NA	NA	NA	NA	NA	NA	NA	NA	NA	NA	NA	NA	NA	NA	NA	NA	NA	NA	PARD6G,PARD6G-AS1	FALSE	PARD6G,PARD6G-AS1
chr19:289902-289903	chr19	289902	289903	cg10815657	TRUE	FALSE	FALSE	TRUE	FALSE	PPAP2C	lipid phosphate phosphohydrolase 2 isoform 2	1267	NA	NA	NA	NA	NA	NA	NA	NA	NA	NA	NA	NA	NA	NA	NA	PPAP2C	FALSE	PPAP2C
chr19:291986-291987	chr19	291986	291987	cg25697727	TRUE	FALSE	FALSE	TRUE	FALSE	PPAP2C	lipid phosphate phosphohydrolase 2 isoform 2	-551	NA	NA	NA	NA	NA	NA	NA	NA	NA	NA	NA	NA	NA	NA	NA		FALSE	PPAP2C
chr19:389308-389309	chr19	389308	389309	cg07381391	TRUE	FALSE	FALSE	TRUE	TRUE	NA	NA	NA	NA	NA	NA	NA	NA	NA	NA	NA	NA	NA	NA	NA	NA	NA	NA		TRUE	0
chr19:498001-498002	chr19	498001	498002	cg13633497	TRUE	FALSE	FALSE	TRUE	FALSE	MADCAM1	mucosal addressin cell adhesion molecule 1 isoform b precursor	1512	NA	NA	NA	NA	NA	NA	NA	NA	NA	NA	NA	NA	NA	NA	NA	MADCAM1	FALSE	MADCAM1
chr19:523300-523301	chr19	523300	523301	cg15213081	TRUE	FALSE	FALSE	FALSE	FALSE	NA	NA	NA	NA	NA	NA	NA	NA	NA	NA	NA	NA	NA	NA	NA	NA	NA	NA		TRUE	0
chr19:613818-613819	chr19	613818	613819	cg12159023	TRUE	TRUE	FALSE	TRUE	FALSE	NA	NA	NA	NA	NA	NA	NA	NA	NA	NA	NA	NA	NA	NA	NA	NA	NA	NA	HCN2	FALSE	HCN2
chr19:812517-812518	chr19	812517	812518	cg24840300	TRUE	FALSE	FALSE	FALSE	FALSE	MIR3187		-1066	NA	NA	NA	NA	NA	NA	LPPR3	lipid phosphate phosphatase-related protein type 3 isoform 2	-30	PTBP1	polypyrimidine tract-binding protein 1 isoform c	190	MIR3187		-1136	LPPR3	FALSE	MIR3187
chr19:844589-844590	chr19	844589	844590	cg10599438	TRUE	TRUE	TRUE	TRUE	TRUE	NA	NA	NA	NA	NA	NA	NA	NA	NA	NA	NA	NA	NA	NA	NA	NA	NA	NA	PRTN3	FALSE	PRTN3
chr19:866120-866121	chr19	866120	866121	cg26149567	FALSE	TRUE	FALSE	FALSE	FALSE	NA	NA	NA	NA	NA	NA	NA	NA	NA	MED16	mediator of RNA polymerase II transcription subunit 16	1841	CFD	complement factor D preproprotein	2510	NA	NA	NA		FALSE	MED16
chr19:1063624-1063625	chr19	1063624	1063625	cg05372495	FALSE	TRUE	FALSE	TRUE	FALSE	HMHA1	minor histocompatibility protein HA-1 isoform 2 precursor	-2297	NA	NA	NA	NA	NA	NA	ABCA7	ATP-binding cassette sub-family A member 7	-1946	NA	NA	NA	NA	NA	NA	ABCA7	FALSE	HMHA1
chr19:1064017-1064018	chr19	1064017	1064018	cg21995147	FALSE	TRUE	FALSE	TRUE	FALSE	HMHA1	minor histocompatibility protein HA-1 isoform 2 precursor	-1904	NA	NA	NA	NA	NA	NA	ABCA7	ATP-binding cassette sub-family A member 7	-1553	NA	NA	NA	NA	NA	NA	ABCA7	FALSE	HMHA1
chr19:1083007-1083008	chr19	1083007	1083008	cg16609181	TRUE	FALSE	FALSE	TRUE	FALSE	NA	NA	NA	NA	NA	NA	NA	NA	NA	NA	NA	NA	NA	NA	NA	NA	NA	NA	HMHA1	FALSE	HMHA1
chr19:1466647-1466648	chr19	1466647	1466648	cg05620923	TRUE	FALSE	FALSE	FALSE	FALSE	NA	NA	NA	NA	NA	NA	NA	NA	NA	NA	NA	NA	NA	NA	NA	NA	NA	NA	APC2	FALSE	APC2
chr19:1525453-1525454	chr19	1525453	1525454	cg02872767	TRUE	FALSE	FALSE	TRUE	TRUE	PLK5	inactive serine/threonine-protein kinase PLK5	1381	NA	NA	NA	NA	NA	NA	NA	NA	NA	NA	NA	NA	NA	NA	NA	PLK5	FALSE	PLK5
chr19:1815425-1815426	chr19	1815425	1815426	cg19507489	FALSE	TRUE	FALSE	FALSE	FALSE	MIR1909		812	NA	NA	NA	NA	NA	NA	REXO1	RNA exonuclease 1 homolog	-181	MIR1909		732	NA	NA	NA	REXO1	FALSE	MIR1909
chr19:2250901-2250902	chr19	2250901	2250902	cg05345154	FALSE	TRUE	FALSE	TRUE	TRUE	MIR4321		264	AMH	muellerian-inhibiting factor precursor	1789	NA	NA	NA	MIR4321		184	AMH	muellerian-inhibiting factor precursor	-1171	JSRP1	junctional sarcoplasmic reticulum protein 1	1348	AMH	FALSE	MIR4321
chr19:2250956-2250957	chr19	2250956	2250957	cg23218559	FALSE	TRUE	FALSE	TRUE	FALSE	MIR4321		319	AMH	muellerian-inhibiting factor precursor	1844	NA	NA	NA	MIR4321		239	AMH	muellerian-inhibiting factor precursor	-1116	JSRP1	junctional sarcoplasmic reticulum protein 1	1293	AMH	FALSE	MIR4321
chr19:2251061-2251062	chr19	2251061	2251062	cg04052466	FALSE	TRUE	FALSE	TRUE	FALSE	MIR4321		424	AMH	muellerian-inhibiting factor precursor	1949	NA	NA	NA	MIR4321		344	AMH	muellerian-inhibiting factor precursor	-1011	JSRP1	junctional sarcoplasmic reticulum protein 1	1188	AMH	FALSE	MIR4321
chr19:2251067-2251068	chr19	2251067	2251068	cg26000619	FALSE	TRUE	FALSE	TRUE	FALSE	MIR4321		430	AMH	muellerian-inhibiting factor precursor	1955	NA	NA	NA	MIR4321		350	AMH	muellerian-inhibiting factor precursor	-1005	JSRP1	junctional sarcoplasmic reticulum protein 1	1182	AMH	FALSE	MIR4321
chr19:2282223-2282224	chr19	2282223	2282224	cg22047338	FALSE	TRUE	FALSE	FALSE	FALSE	C19orf35	putative uncharacterized protein C19orf35	-42	NA	NA	NA	NA	NA	NA	NA	NA	NA	NA	NA	NA	NA	NA	NA		FALSE	C19orf35
chr19:2428677-2428678	chr19	2428677	2428678	cg18147048	TRUE	FALSE	FALSE	TRUE	TRUE	TIMM13	mitochondrial import inner membrane translocase subunit Tim13	-763	NA	NA	NA	NA	NA	NA	LMNB2	lamin-B2	-515	TMPRSS9	transmembrane protease serine 9	2591	NA	NA	NA	LMNB2	FALSE	TIMM13
chr19:3211410-3211411	chr19	3211410	3211411	cg11925620	TRUE	FALSE	FALSE	TRUE	FALSE	NA	NA	NA	NA	NA	NA	NA	NA	NA	NCLN	nicalin precursor	1837	NA	NA	NA	NA	NA	NA		FALSE	NCLN
chr19:3295708-3295709	chr19	3295708	3295709	cg25716820	TRUE	FALSE	TRUE	TRUE	TRUE	NA	NA	NA	NA	NA	NA	NA	NA	NA	CELF5	CUGBP Elav-like family member 5 isoform 2	-1365	NA	NA	NA	NA	NA	NA	CELF5	FALSE	CELF5
chr19:3869345-3869346	chr19	3869345	3869346	cg08098382	FALSE	TRUE	FALSE	FALSE	FALSE	ZFR2		-318	NA	NA	NA	NA	NA	NA	NA	NA	NA	NA	NA	NA	NA	NA	NA	MIR1268A	FALSE	ZFR2
chr19:3870806-3870807	chr19	3870806	3870807	cg09920172	TRUE	TRUE	FALSE	FALSE	FALSE	ZFR2		-1779	NA	NA	NA	NA	NA	NA	NA	NA	NA	NA	NA	NA	NA	NA	NA	MIR1268A	FALSE	ZFR2
chr19:4345965-4345966	chr19	4345965	4345966	cg12985235	FALSE	TRUE	FALSE	FALSE	FALSE	MPND	MPN domain-containing protein isoform 2	2442	NA	NA	NA	NA	NA	NA	NA	NA	NA	NA	NA	NA	NA	NA	NA	MPND	FALSE	MPND
chr19:4784940-4784941	chr19	4784940	4784941	cg22992730	TRUE	TRUE	TRUE	TRUE	TRUE	NA	NA	NA	NA	NA	NA	NA	NA	NA	NA	NA	NA	NA	NA	NA	NA	NA	NA		TRUE	0
chr19:4851963-4851964	chr19	4851963	4851964	cg16505953	TRUE	FALSE	TRUE	TRUE	TRUE	NA	NA	NA	NA	NA	NA	NA	NA	NA	NA	NA	NA	NA	NA	NA	NA	NA	NA	PLIN3	FALSE	PLIN3
chr19:5510310-5510311	chr19	5510310	5510311	cg24419602	TRUE	FALSE	FALSE	TRUE	FALSE	NA	NA	NA	NA	NA	NA	NA	NA	NA	NA	NA	NA	NA	NA	NA	NA	NA	NA		TRUE	0
chr19:6710658-6710659	chr19	6710658	6710659	cg24476033	FALSE	TRUE	FALSE	FALSE	FALSE	NA	NA	NA	NA	NA	NA	NA	NA	NA	NA	NA	NA	NA	NA	NA	NA	NA	NA	C3	FALSE	C3
chr19:6710827-6710828	chr19	6710827	6710828	cg18771553	FALSE	TRUE	FALSE	FALSE	FALSE	NA	NA	NA	NA	NA	NA	NA	NA	NA	NA	NA	NA	NA	NA	NA	NA	NA	NA	C3	FALSE	C3
chr19:7934807-7934808	chr19	7934807	7934808	cg23995446	FALSE	TRUE	FALSE	FALSE	FALSE	NA	NA	NA	NA	NA	NA	NA	NA	NA	PRR36	proline-rich protein 36	-1203	NA	NA	NA	NA	NA	NA	PRR36	FALSE	PRR36
chr19:8808663-8808664	chr19	8808663	8808664	cg02825211	FALSE	TRUE	TRUE	TRUE	FALSE	ACTL9	actin-like protein 9	517	NA	NA	NA	NA	NA	NA	ACTL9	actin-like protein 9	-917	NA	NA	NA	NA	NA	NA	ACTL9	FALSE	ACTL9
chr19:9546735-9546736	chr19	9546735	9546736	cg15727925	TRUE	FALSE	FALSE	TRUE	TRUE	ZNF266	zinc finger protein 266	-481	NA	NA	NA	NA	NA	NA	NA	NA	NA	NA	NA	NA	NA	NA	NA		FALSE	ZNF266
chr19:9731901-9731902	chr19	9731901	9731902	cg19235955	TRUE	FALSE	FALSE	FALSE	FALSE	ZNF561	zinc finger protein 561	15	ZNF561-AS1		-256	NA	NA	NA	NA	NA	NA	NA	NA	NA	NA	NA	NA	ZNF561	FALSE	ZNF561
chr19:9939038-9939039	chr19	9939038	9939039	cg17704839	TRUE	FALSE	FALSE	FALSE	FALSE	UBL5	ubiquitin-like protein 5	471	NA	NA	NA	NA	NA	NA	UBL5	ubiquitin-like protein 5	-1759	NA	NA	NA	NA	NA	NA	UBL5	FALSE	UBL5
chr19:10223710-10223711	chr19	10223710	10223711	cg24118856	TRUE	TRUE	FALSE	TRUE	TRUE	P2RY11	P2Y purinoceptor 11	1514	NA	NA	NA	NA	NA	NA	PPAN	suppressor of SWI4 1 homolog	1735	EIF3G	eukaryotic translation initiation factor 3 subunit G	1979	P2RY11	P2Y purinoceptor 11	-2354	P2RY11,PPAN-P2RY11	FALSE	P2RY11
chr19:10226628-10226629	chr19	10226628	10226629	cg13620110	TRUE	FALSE	FALSE	TRUE	FALSE	NA	NA	NA	NA	NA	NA	NA	NA	NA	P2RY11	P2Y purinoceptor 11	564	PPAN-P2RY11	PPAN-P2RY11 protein isoform 1	564	EIF3G	eukaryotic translation initiation factor 3 subunit G	-939	EIF3G	FALSE	P2RY11
chr19:10403908-10403909	chr19	10403908	10403909	cg10604476	TRUE	FALSE	FALSE	TRUE	FALSE	NA	NA	NA	NA	NA	NA	NA	NA	NA	NA	NA	NA	NA	NA	NA	NA	NA	NA	ICAM5	FALSE	ICAM5
chr19:11785062-11785063	chr19	11785062	11785063	cg10123421	FALSE	TRUE	FALSE	FALSE	FALSE	ZNF833P		250	NA	NA	NA	NA	NA	NA	NA	NA	NA	NA	NA	NA	NA	NA	NA	ZNF833P	FALSE	ZNF833P
chr19:12377078-12377079	chr19	12377078	12377079	cg01418618	FALSE	TRUE	FALSE	TRUE	FALSE	NA	NA	NA	NA	NA	NA	NA	NA	NA	NA	NA	NA	NA	NA	NA	NA	NA	NA		TRUE	0
chr19:12377156-12377157	chr19	12377156	12377157	cg10372770	FALSE	TRUE	FALSE	TRUE	FALSE	NA	NA	NA	NA	NA	NA	NA	NA	NA	NA	NA	NA	NA	NA	NA	NA	NA	NA		TRUE	0
chr19:12624832-12624833	chr19	12624832	12624833	cg01559901	FALSE	TRUE	FALSE	FALSE	FALSE	NA	NA	NA	NA	NA	NA	NA	NA	NA	NA	NA	NA	NA	NA	NA	NA	NA	NA		TRUE	0
chr19:12753329-12753330	chr19	12753329	12753330	cg19721055	TRUE	FALSE	FALSE	FALSE	FALSE	NA	NA	NA	NA	NA	NA	NA	NA	NA	NA	NA	NA	NA	NA	NA	NA	NA	NA		TRUE	0
chr19:12759156-12759157	chr19	12759156	12759157	cg18530645	TRUE	FALSE	FALSE	TRUE	FALSE	NA	NA	NA	NA	NA	NA	NA	NA	NA	MAN2B1	lysosomal alpha-mannosidase isoform 1 precursor	-1835	NA	NA	NA	NA	NA	NA	MAN2B1	FALSE	MAN2B1
chr19:12876846-12876847	chr19	12876846	12876847	cg06417478	TRUE	TRUE	TRUE	TRUE	TRUE	NA	NA	NA	NA	NA	NA	NA	NA	NA	NA	NA	NA	NA	NA	NA	NA	NA	NA	HOOK2	FALSE	HOOK2
chr19:12877188-12877189	chr19	12877188	12877189	cg23899408	TRUE	FALSE	TRUE	TRUE	TRUE	NA	NA	NA	NA	NA	NA	NA	NA	NA	NA	NA	NA	NA	NA	NA	NA	NA	NA	HOOK2	FALSE	HOOK2
chr19:12995624-12995625	chr19	12995624	12995625	cg14266237	FALSE	TRUE	FALSE	FALSE	FALSE	KLF1	Krueppel-like factor 1	2393	NA	NA	NA	NA	NA	NA	KLF1	Krueppel-like factor 1	-388	NA	NA	NA	NA	NA	NA	KLF1	FALSE	KLF1
chr19:13345599-13345600	chr19	13345599	13345600	cg24800175	TRUE	FALSE	TRUE	TRUE	TRUE	NA	NA	NA	NA	NA	NA	NA	NA	NA	NA	NA	NA	NA	NA	NA	NA	NA	NA	CACNA1A	FALSE	CACNA1A
chr19:13875014-13875015	chr19	13875014	13875015	cg16474696	TRUE	TRUE	TRUE	TRUE	TRUE	MRI1	methylthioribose-1-phosphate isomerase isoform 2	-322	NA	NA	NA	NA	NA	NA	CCDC130	coiled-coil domain-containing protein 130	908	NA	NA	NA	NA	NA	NA		FALSE	MRI1
chr19:14533491-14533492	chr19	14533491	14533492	cg17789193	FALSE	TRUE	FALSE	FALSE	FALSE	NA	NA	NA	NA	NA	NA	NA	NA	NA	NA	NA	NA	NA	NA	NA	NA	NA	NA		TRUE	0
chr19:15582775-15582776	chr19	15582775	15582776	cg25994622	FALSE	TRUE	FALSE	TRUE	FALSE	NA	NA	NA	NA	NA	NA	NA	NA	NA	NA	NA	NA	NA	NA	NA	NA	NA	NA	PGLYRP2	FALSE	PGLYRP2
chr19:16045054-16045055	chr19	16045054	16045055	cg18449879	TRUE	TRUE	TRUE	TRUE	TRUE	CYP4F11	phylloquinone omega-hydroxylase CYP4F11 precursor	622	NA	NA	NA	NA	NA	NA	NA	NA	NA	NA	NA	NA	NA	NA	NA	CYP4F11	FALSE	CYP4F11
chr19:17728459-17728460	chr19	17728459	17728460	cg22797450	FALSE	TRUE	FALSE	FALSE	FALSE	NA	NA	NA	NA	NA	NA	NA	NA	NA	NA	NA	NA	NA	NA	NA	NA	NA	NA	UNC13A	FALSE	UNC13A
chr19:17905626-17905627	chr19	17905626	17905627	cg16744531	TRUE	TRUE	FALSE	TRUE	TRUE	B3GNT3	N-acetyllactosaminide beta-1,3-N-acetylglucosaminyltransferase 3	-292	NA	NA	NA	NA	NA	NA	NA	NA	NA	NA	NA	NA	NA	NA	NA		FALSE	B3GNT3
chr19:18117794-18117795	chr19	18117794	18117795	cg21649277	TRUE	TRUE	FALSE	TRUE	FALSE	ARRDC2	arrestin domain-containing protein 2 isoform 1	-1182	NA	NA	NA	NA	NA	NA	NA	NA	NA	NA	NA	NA	NA	NA	NA	ARRDC2	FALSE	ARRDC2
chr19:18888799-18888800	chr19	18888799	18888800	cg15190383	TRUE	FALSE	FALSE	TRUE	FALSE	NA	NA	NA	NA	NA	NA	NA	NA	NA	NA	NA	NA	NA	NA	NA	NA	NA	NA	CRTC1	FALSE	CRTC1
chr19:18889003-18889004	chr19	18889003	18889004	cg05365033	TRUE	FALSE	FALSE	TRUE	FALSE	NA	NA	NA	NA	NA	NA	NA	NA	NA	NA	NA	NA	NA	NA	NA	NA	NA	NA	CRTC1	FALSE	CRTC1
chr19:19648890-19648891	chr19	19648890	19648891	cg07002447	FALSE	TRUE	FALSE	FALSE	FALSE	CILP2	cartilage intermediate layer protein 2 precursor	-183	NA	NA	NA	NA	NA	NA	YJEFN3	yjeF N-terminal domain-containing protein 3 isoform 1	497	NA	NA	NA	NA	NA	NA		FALSE	CILP2
chr19:20607771-20607772	chr19	20607771	20607772	cg25404914	FALSE	TRUE	FALSE	FALSE	FALSE	ZNF826P		0	NA	NA	NA	NA	NA	NA	NA	NA	NA	NA	NA	NA	NA	NA	NA	ZNF826P	FALSE	ZNF826P
chr19:21264896-21264897	chr19	21264896	21264897	cg01483656	TRUE	TRUE	FALSE	FALSE	FALSE	ZNF714		-56	NA	NA	NA	NA	NA	NA	NA	NA	NA	NA	NA	NA	NA	NA	NA		FALSE	ZNF714
chr19:21264982-21264983	chr19	21264982	21264983	cg17751872	TRUE	TRUE	FALSE	FALSE	FALSE	ZNF714		30	NA	NA	NA	NA	NA	NA	NA	NA	NA	NA	NA	NA	NA	NA	NA	ZNF714	FALSE	ZNF714
chr19:21265264-21265265	chr19	21265264	21265265	cg15174294	FALSE	TRUE	FALSE	FALSE	FALSE	ZNF714		312	NA	NA	NA	NA	NA	NA	NA	NA	NA	NA	NA	NA	NA	NA	NA	ZNF714	FALSE	ZNF714
chr19:21666552-21666553	chr19	21666552	21666553	cg10831725	TRUE	FALSE	FALSE	TRUE	FALSE	LINC00664		36	NA	NA	NA	NA	NA	NA	NA	NA	NA	NA	NA	NA	NA	NA	NA	LINC00664	FALSE	LINC00664
chr19:21861136-21861137	chr19	21861136	21861137	cg21994712	TRUE	FALSE	TRUE	TRUE	TRUE	NA	NA	NA	NA	NA	NA	NA	NA	NA	NA	NA	NA	NA	NA	NA	NA	NA	NA		TRUE	0
chr19:22700869-22700870	chr19	22700869	22700870	cg17780447	TRUE	FALSE	FALSE	FALSE	FALSE	NA	NA	NA	NA	NA	NA	NA	NA	NA	LOC101929124		2927	NA	NA	NA	NA	NA	NA		FALSE	LOC101929124
chr19:22816508-22816509	chr19	22816508	22816509	cg09314196	TRUE	FALSE	FALSE	TRUE	TRUE	ZNF492	zinc finger protein 492	-617	NA	NA	NA	NA	NA	NA	NA	NA	NA	NA	NA	NA	NA	NA	NA		FALSE	ZNF492
chr19:23941408-23941409	chr19	23941408	23941409	cg08332658	TRUE	FALSE	FALSE	FALSE	FALSE	ZNF681	zinc finger protein 681	285	NA	NA	NA	NA	NA	NA	NA	NA	NA	NA	NA	NA	NA	NA	NA	ZNF681	FALSE	ZNF681
chr19:23941438-23941439	chr19	23941438	23941439	cg01615818	TRUE	TRUE	FALSE	FALSE	FALSE	ZNF681	zinc finger protein 681	255	NA	NA	NA	NA	NA	NA	NA	NA	NA	NA	NA	NA	NA	NA	NA	ZNF681	FALSE	ZNF681
chr19:23941575-23941576	chr19	23941575	23941576	cg07460376	TRUE	FALSE	FALSE	FALSE	FALSE	ZNF681	zinc finger protein 681	118	NA	NA	NA	NA	NA	NA	NA	NA	NA	NA	NA	NA	NA	NA	NA	ZNF681	FALSE	ZNF681
chr19:29218302-29218303	chr19	29218302	29218303	cg12756686	TRUE	TRUE	TRUE	TRUE	TRUE	LOC100420587		299	NA	NA	NA	NA	NA	NA	NA	NA	NA	NA	NA	NA	NA	NA	NA	LOC100420587	FALSE	LOC100420587
chr19:29218774-29218775	chr19	29218774	29218775	cg03161606	TRUE	TRUE	TRUE	TRUE	TRUE	LOC100420587		-173	NA	NA	NA	NA	NA	NA	NA	NA	NA	NA	NA	NA	NA	NA	NA		FALSE	LOC100420587
chr19:29285119-29285120	chr19	29285119	29285120	cg18700013	FALSE	TRUE	FALSE	TRUE	FALSE	NA	NA	NA	NA	NA	NA	NA	NA	NA	NA	NA	NA	NA	NA	NA	NA	NA	NA		TRUE	0
chr19:29583995-29583996	chr19	29583995	29583996	cg17335657	TRUE	FALSE	FALSE	FALSE	FALSE	NA	NA	NA	NA	NA	NA	NA	NA	NA	NA	NA	NA	NA	NA	NA	NA	NA	NA		TRUE	0
chr19:33210552-33210553	chr19	33210552	33210553	cg02820072	FALSE	TRUE	FALSE	FALSE	FALSE	TDRD12	putative ATP-dependent RNA helicase TDRD12	-126	NA	NA	NA	NA	NA	NA	NA	NA	NA	NA	NA	NA	NA	NA	NA		FALSE	TDRD12
chr19:33210851-33210852	chr19	33210851	33210852	cg19712189	FALSE	TRUE	FALSE	FALSE	FALSE	TDRD12	putative ATP-dependent RNA helicase TDRD12	173	NA	NA	NA	NA	NA	NA	NA	NA	NA	NA	NA	NA	NA	NA	NA	TDRD12	FALSE	TDRD12
chr19:35800925-35800926	chr19	35800925	35800926	cg07918620	TRUE	FALSE	TRUE	TRUE	TRUE	NA	NA	NA	NA	NA	NA	NA	NA	NA	NA	NA	NA	NA	NA	NA	NA	NA	NA	MAG	FALSE	MAG
chr19:36024279-36024280	chr19	36024279	36024280	cg06710596	TRUE	FALSE	FALSE	TRUE	FALSE	GAPDHS	glyceraldehyde-3-phosphate dehydrogenase, testis-specific	-34	NA	NA	NA	NA	NA	NA	NA	NA	NA	NA	NA	NA	NA	NA	NA		FALSE	GAPDHS
chr19:37461278-37461279	chr19	37461278	37461279	cg08835041	TRUE	FALSE	FALSE	TRUE	TRUE	NA	NA	NA	NA	NA	NA	NA	NA	NA	NA	NA	NA	NA	NA	NA	NA	NA	NA	ZNF568	FALSE	ZNF568
chr19:38876666-38876667	chr19	38876666	38876667	cg14299480	TRUE	FALSE	TRUE	TRUE	TRUE	GGN	gametogenetin	2002	NA	NA	NA	NA	NA	NA	GGN	gametogenetin	-1675	PSMD8	26S proteasome non-ATPase regulatory subunit 8	2202	NA	NA	NA	GGN	FALSE	GGN
chr19:38943525-38943526	chr19	38943525	38943526	cg02753903	FALSE	TRUE	FALSE	FALSE	FALSE	NA	NA	NA	NA	NA	NA	NA	NA	NA	NA	NA	NA	NA	NA	NA	NA	NA	NA	RYR1	FALSE	RYR1
chr19:38943724-38943725	chr19	38943724	38943725	cg24377285	FALSE	TRUE	FALSE	FALSE	FALSE	NA	NA	NA	NA	NA	NA	NA	NA	NA	NA	NA	NA	NA	NA	NA	NA	NA	NA	RYR1	FALSE	RYR1
chr19:38944048-38944049	chr19	38944048	38944049	cg22379212	TRUE	TRUE	FALSE	FALSE	FALSE	NA	NA	NA	NA	NA	NA	NA	NA	NA	NA	NA	NA	NA	NA	NA	NA	NA	NA	RYR1	FALSE	RYR1
chr19:39055712-39055713	chr19	39055712	39055713	cg03598159	FALSE	TRUE	FALSE	FALSE	FALSE	NA	NA	NA	NA	NA	NA	NA	NA	NA	NA	NA	NA	NA	NA	NA	NA	NA	NA	RYR1	FALSE	RYR1
chr19:39056126-39056127	chr19	39056126	39056127	cg02452418	FALSE	TRUE	FALSE	FALSE	FALSE	NA	NA	NA	NA	NA	NA	NA	NA	NA	NA	NA	NA	NA	NA	NA	NA	NA	NA	RYR1	FALSE	RYR1
chr19:39056216-39056217	chr19	39056216	39056217	cg02452966	FALSE	TRUE	FALSE	FALSE	FALSE	NA	NA	NA	NA	NA	NA	NA	NA	NA	NA	NA	NA	NA	NA	NA	NA	NA	NA	RYR1	FALSE	RYR1
chr19:39967363-39967364	chr19	39967363	39967364	cg10148932	TRUE	TRUE	FALSE	TRUE	TRUE	NA	NA	NA	NA	NA	NA	NA	NA	NA	SUPT5H	transcription elongation factor SPT5 isoform a	55	NA	NA	NA	NA	NA	NA		FALSE	SUPT5H
chr19:39998270-39998271	chr19	39998270	39998271	cg08551532	TRUE	FALSE	TRUE	TRUE	TRUE	NA	NA	NA	NA	NA	NA	NA	NA	NA	DLL3	delta-like protein 3 isoform 2 precursor	-851	NA	NA	NA	NA	NA	NA	DLL3	FALSE	DLL3
chr19:40728255-40728256	chr19	40728255	40728256	cg15035382	FALSE	TRUE	FALSE	FALSE	FALSE	NA	NA	NA	NA	NA	NA	NA	NA	NA	CNTD2	cyclin N-terminal domain-containing protein 2	-141	NA	NA	NA	NA	NA	NA	CNTD2	FALSE	CNTD2
chr19:40729274-40729275	chr19	40729274	40729275	cg08871608	FALSE	TRUE	FALSE	TRUE	FALSE	NA	NA	NA	NA	NA	NA	NA	NA	NA	CNTD2	cyclin N-terminal domain-containing protein 2	-1160	NA	NA	NA	NA	NA	NA	CNTD2	FALSE	CNTD2
chr19:40729386-40729387	chr19	40729386	40729387	cg19605788	FALSE	TRUE	FALSE	TRUE	FALSE	NA	NA	NA	NA	NA	NA	NA	NA	NA	CNTD2	cyclin N-terminal domain-containing protein 2	-1272	NA	NA	NA	NA	NA	NA	CNTD2	FALSE	CNTD2
chr19:40904691-40904692	chr19	40904691	40904692	cg24923931	TRUE	FALSE	FALSE	TRUE	FALSE	NA	NA	NA	NA	NA	NA	NA	NA	NA	NA	NA	NA	NA	NA	NA	NA	NA	NA	PRX	FALSE	PRX
chr19:40995921-40995922	chr19	40995921	40995922	cg15572907	TRUE	TRUE	FALSE	FALSE	FALSE	NA	NA	NA	NA	NA	NA	NA	NA	NA	NA	NA	NA	NA	NA	NA	NA	NA	NA	SPTBN4	FALSE	SPTBN4
chr19:42811035-42811036	chr19	42811035	42811036	cg01127878	FALSE	TRUE	FALSE	FALSE	FALSE	NA	NA	NA	NA	NA	NA	NA	NA	NA	NA	NA	NA	NA	NA	NA	NA	NA	NA	PRR19	FALSE	PRR19
chr19:42811090-42811091	chr19	42811090	42811091	cg08835342	FALSE	TRUE	FALSE	FALSE	FALSE	NA	NA	NA	NA	NA	NA	NA	NA	NA	NA	NA	NA	NA	NA	NA	NA	NA	NA	PRR19	FALSE	PRR19
chr19:42811173-42811174	chr19	42811173	42811174	cg19302410	FALSE	TRUE	FALSE	FALSE	FALSE	NA	NA	NA	NA	NA	NA	NA	NA	NA	NA	NA	NA	NA	NA	NA	NA	NA	NA	PRR19	FALSE	PRR19
chr19:43857874-43857875	chr19	43857874	43857875	cg05275595	TRUE	TRUE	FALSE	TRUE	TRUE	CD177	CD177 antigen precursor	64	NA	NA	NA	NA	NA	NA	NA	NA	NA	NA	NA	NA	NA	NA	NA	CD177	FALSE	CD177
chr19:43858174-43858175	chr19	43858174	43858175	cg11906444	FALSE	TRUE	FALSE	TRUE	FALSE	CD177	CD177 antigen precursor	364	NA	NA	NA	NA	NA	NA	NA	NA	NA	NA	NA	NA	NA	NA	NA	CD177	FALSE	CD177
chr19:44128109-44128110	chr19	44128109	44128110	cg23263641	FALSE	TRUE	FALSE	FALSE	FALSE	NA	NA	NA	NA	NA	NA	NA	NA	NA	CADM4	cell adhesion molecule 4 precursor	-1588	NA	NA	NA	NA	NA	NA	CADM4	FALSE	CADM4
chr19:44645078-44645079	chr19	44645078	44645079	cg23489630	TRUE	TRUE	FALSE	TRUE	TRUE	ZNF234	zinc finger protein 234	-631	NA	NA	NA	NA	NA	NA	NA	NA	NA	NA	NA	NA	NA	NA	NA		FALSE	ZNF234
chr19:44645597-44645598	chr19	44645597	44645598	cg00843105	TRUE	FALSE	FALSE	TRUE	FALSE	ZNF234	zinc finger protein 234	-112	NA	NA	NA	NA	NA	NA	NA	NA	NA	NA	NA	NA	NA	NA	NA		FALSE	ZNF234
chr19:46526483-46526484	chr19	46526483	46526484	cg10862535	FALSE	TRUE	FALSE	FALSE	FALSE	PGLYRP1	peptidoglycan recognition protein 1 precursor	73	NA	NA	NA	NA	NA	NA	NA	NA	NA	NA	NA	NA	NA	NA	NA	PGLYRP1	FALSE	PGLYRP1
chr19:47017048-47017049	chr19	47017048	47017049	cg13801271	FALSE	TRUE	FALSE	TRUE	FALSE	NA	NA	NA	NA	NA	NA	NA	NA	NA	NA	NA	NA	NA	NA	NA	NA	NA	NA	PPP5D1	FALSE	PPP5D1
chr19:47017050-47017051	chr19	47017050	47017051	cg15825916	FALSE	TRUE	FALSE	TRUE	FALSE	NA	NA	NA	NA	NA	NA	NA	NA	NA	NA	NA	NA	NA	NA	NA	NA	NA	NA	PPP5D1	FALSE	PPP5D1
chr19:48675305-48675306	chr19	48675305	48675306	cg02873525	FALSE	TRUE	FALSE	FALSE	FALSE	C19orf68	uncharacterized protein C19orf68	1357	LIG1	DNA ligase 1 isoform 1	-1445	NA	NA	NA	NA	NA	NA	NA	NA	NA	NA	NA	NA	C19orf68	FALSE	C19orf68
chr19:48698632-48698633	chr19	48698632	48698633	cg05017628	TRUE	FALSE	FALSE	TRUE	FALSE	NA	NA	NA	NA	NA	NA	NA	NA	NA	C19orf68	uncharacterized protein C19orf68	-2245	NA	NA	NA	NA	NA	NA	C19orf68	FALSE	C19orf68
chr19:49000743-49000744	chr19	49000743	49000744	cg20724680	TRUE	FALSE	FALSE	FALSE	FALSE	NA	NA	NA	NA	NA	NA	NA	NA	NA	NA	NA	NA	NA	NA	NA	NA	NA	NA	LMTK3	FALSE	LMTK3
chr19:49000897-49000898	chr19	49000897	49000898	cg02784823	FALSE	TRUE	FALSE	FALSE	FALSE	NA	NA	NA	NA	NA	NA	NA	NA	NA	NA	NA	NA	NA	NA	NA	NA	NA	NA	LMTK3	FALSE	LMTK3
chr19:49000998-49000999	chr19	49000998	49000999	cg26280727	FALSE	TRUE	FALSE	FALSE	FALSE	NA	NA	NA	NA	NA	NA	NA	NA	NA	NA	NA	NA	NA	NA	NA	NA	NA	NA	LMTK3	FALSE	LMTK3
chr19:49002338-49002339	chr19	49002338	49002339	cg18955367	FALSE	TRUE	FALSE	FALSE	FALSE	NA	NA	NA	NA	NA	NA	NA	NA	NA	NA	NA	NA	NA	NA	NA	NA	NA	NA	LMTK3	FALSE	LMTK3
chr19:49002477-49002478	chr19	49002477	49002478	cg16194588	TRUE	FALSE	FALSE	FALSE	FALSE	NA	NA	NA	NA	NA	NA	NA	NA	NA	NA	NA	NA	NA	NA	NA	NA	NA	NA	LMTK3	FALSE	LMTK3
chr19:49375674-49375675	chr19	49375674	49375675	cg19746536	TRUE	FALSE	FALSE	TRUE	FALSE	PPP1R15A	protein phosphatase 1 regulatory subunit 15A	26	NA	NA	NA	NA	NA	NA	NA	NA	NA	NA	NA	NA	NA	NA	NA	PPP1R15A	FALSE	PPP1R15A
chr19:49522954-49522955	chr19	49522954	49522955	cg17434634	FALSE	TRUE	FALSE	FALSE	FALSE	LOC101059948		-213	LHB	lutropin subunit beta precursor	-2607	NA	NA	NA	LOC101059948		-1450	NA	NA	NA	NA	NA	NA		FALSE	LOC101059948
chr19:49891574-49891575	chr19	49891574	49891575	cg24324837	TRUE	FALSE	TRUE	TRUE	FALSE	CCDC155	protein KASH5	100	LOC101928295		-236	NA	NA	NA	NA	NA	NA	NA	NA	NA	NA	NA	NA	CCDC155	FALSE	CCDC155
chr19:50204862-50204863	chr19	50204862	50204863	cg14318858	TRUE	FALSE	FALSE	TRUE	FALSE	NA	NA	NA	NA	NA	NA	NA	NA	NA	NA	NA	NA	NA	NA	NA	NA	NA	NA	CPT1C	FALSE	CPT1C
chr19:50249584-50249585	chr19	50249584	50249585	cg26744682	FALSE	TRUE	FALSE	TRUE	FALSE	NA	NA	NA	NA	NA	NA	NA	NA	NA	NA	NA	NA	NA	NA	NA	NA	NA	NA	TSKS	FALSE	TSKS
chr19:50249737-50249738	chr19	50249737	50249738	cg15177613	TRUE	TRUE	FALSE	TRUE	FALSE	NA	NA	NA	NA	NA	NA	NA	NA	NA	NA	NA	NA	NA	NA	NA	NA	NA	NA	TSKS	FALSE	TSKS
chr19:50249776-50249777	chr19	50249776	50249777	cg03337057	TRUE	TRUE	FALSE	TRUE	FALSE	NA	NA	NA	NA	NA	NA	NA	NA	NA	NA	NA	NA	NA	NA	NA	NA	NA	NA	TSKS	FALSE	TSKS
chr19:50400714-50400715	chr19	50400714	50400715	cg27392904	TRUE	FALSE	FALSE	TRUE	FALSE	IL4I1	L-amino-acid oxidase isoform 1 precursor	-567	NA	NA	NA	NA	NA	NA	NA	NA	NA	NA	NA	NA	NA	NA	NA	IL4I1	FALSE	IL4I1
chr19:50666238-50666239	chr19	50666238	50666239	cg10374084	TRUE	TRUE	FALSE	TRUE	FALSE	IZUMO2	izumo sperm-egg fusion protein 2 precursor	300	NA	NA	NA	NA	NA	NA	NA	NA	NA	NA	NA	NA	NA	NA	NA	IZUMO2	FALSE	IZUMO2
chr19:50666379-50666380	chr19	50666379	50666380	cg09697795	FALSE	TRUE	FALSE	TRUE	FALSE	IZUMO2	izumo sperm-egg fusion protein 2 precursor	159	NA	NA	NA	NA	NA	NA	NA	NA	NA	NA	NA	NA	NA	NA	NA	IZUMO2	FALSE	IZUMO2
chr19:50861774-50861775	chr19	50861774	50861775	cg00297876	FALSE	TRUE	FALSE	FALSE	FALSE	NA	NA	NA	NA	NA	NA	NA	NA	NA	NAPSA	napsin-A preproprotein	-41	NA	NA	NA	NA	NA	NA	NAPSA	FALSE	NAPSA
chr19:50931432-50931433	chr19	50931432	50931433	cg15007959	FALSE	TRUE	FALSE	TRUE	FALSE	NA	NA	NA	NA	NA	NA	NA	NA	NA	SPIB	transcription factor Spi-B isoform 4	-2877	NA	NA	NA	NA	NA	NA	SPIB	FALSE	SPIB
chr19:50931515-50931516	chr19	50931515	50931516	cg15690347	FALSE	TRUE	FALSE	FALSE	FALSE	NA	NA	NA	NA	NA	NA	NA	NA	NA	SPIB	transcription factor Spi-B isoform 4	-2794	NA	NA	NA	NA	NA	NA	SPIB	FALSE	SPIB
chr19:50961752-50961753	chr19	50961752	50961753	cg11430371	FALSE	TRUE	FALSE	TRUE	FALSE	NA	NA	NA	NA	NA	NA	NA	NA	NA	NA	NA	NA	NA	NA	NA	NA	NA	NA	MYBPC2	FALSE	MYBPC2
chr19:50962282-50962283	chr19	50962282	50962283	cg17071417	FALSE	TRUE	FALSE	TRUE	FALSE	NA	NA	NA	NA	NA	NA	NA	NA	NA	NA	NA	NA	NA	NA	NA	NA	NA	NA	MYBPC2	FALSE	MYBPC2
chr19:50962411-50962412	chr19	50962411	50962412	cg10687087	FALSE	TRUE	FALSE	TRUE	FALSE	NA	NA	NA	NA	NA	NA	NA	NA	NA	NA	NA	NA	NA	NA	NA	NA	NA	NA	MYBPC2	FALSE	MYBPC2
chr19:51330265-51330266	chr19	51330265	51330266	cg15116481	FALSE	TRUE	FALSE	TRUE	FALSE	NA	NA	NA	NA	NA	NA	NA	NA	NA	KLK15	kallikrein-15 isoform 6 preproprotein	-1721	NA	NA	NA	NA	NA	NA	KLK15	FALSE	KLK15
chr19:51330299-51330300	chr19	51330299	51330300	cg18254983	FALSE	TRUE	FALSE	TRUE	FALSE	NA	NA	NA	NA	NA	NA	NA	NA	NA	KLK15	kallikrein-15 isoform 6 preproprotein	-1755	NA	NA	NA	NA	NA	NA	KLK15	FALSE	KLK15
chr19:51506273-51506274	chr19	51506273	51506274	cg19149785	FALSE	TRUE	FALSE	FALSE	FALSE	KLK8	kallikrein-8 isoform 5	-1315	NA	NA	NA	NA	NA	NA	KLK9	kallikrein-9 precursor	-505	NA	NA	NA	NA	NA	NA	KLK9	FALSE	KLK8
chr19:51774377-51774378	chr19	51774377	51774378	cg15497724	FALSE	TRUE	FALSE	TRUE	FALSE	NA	NA	NA	NA	NA	NA	NA	NA	NA	SIGLECL1	SIGLEC family-like protein 1 isoform 1	1795	NA	NA	NA	NA	NA	NA		FALSE	SIGLECL1
chr19:51774451-51774452	chr19	51774451	51774452	cg14884932	FALSE	TRUE	FALSE	TRUE	FALSE	NA	NA	NA	NA	NA	NA	NA	NA	NA	SIGLECL1	SIGLEC family-like protein 1 isoform 1	1869	NA	NA	NA	NA	NA	NA		FALSE	SIGLECL1
chr19:51774592-51774593	chr19	51774592	51774593	cg14724749	FALSE	TRUE	FALSE	TRUE	FALSE	NA	NA	NA	NA	NA	NA	NA	NA	NA	SIGLECL1	SIGLEC family-like protein 1 isoform 1	2010	NA	NA	NA	NA	NA	NA		FALSE	SIGLECL1
chr19:53361448-53361449	chr19	53361448	53361449	cg15721243	TRUE	TRUE	TRUE	TRUE	TRUE	ZNF468	zinc finger protein 468 isoform 3	-546	NA	NA	NA	NA	NA	NA	NA	NA	NA	NA	NA	NA	NA	NA	NA		FALSE	ZNF468
chr19:53465962-53465963	chr19	53465962	53465963	cg20149571	FALSE	TRUE	FALSE	TRUE	TRUE	ZNF816-ZNF321P	ZNF816-ZNF321 protein	202	ZNF816	zinc finger protein 816	202	NA	NA	NA	NA	NA	NA	NA	NA	NA	NA	NA	NA	ZNF816-ZNF321P,ZNF816	FALSE	ZNF816-ZNF321P
chr19:53500997-53500998	chr19	53500997	53500998	cg00414890	TRUE	FALSE	FALSE	TRUE	FALSE	NA	NA	NA	NA	NA	NA	NA	NA	NA	NA	NA	NA	NA	NA	NA	NA	NA	NA		TRUE	0
chr19:53540845-53540846	chr19	53540845	53540846	cg17509563	FALSE	TRUE	FALSE	FALSE	FALSE	NA	NA	NA	NA	NA	NA	NA	NA	NA	NA	NA	NA	NA	NA	NA	NA	NA	NA		TRUE	0
chr19:53541287-53541288	chr19	53541287	53541288	cg05294813	TRUE	TRUE	FALSE	FALSE	FALSE	NA	NA	NA	NA	NA	NA	NA	NA	NA	NA	NA	NA	NA	NA	NA	NA	NA	NA		TRUE	0
chr19:53697534-53697535	chr19	53697534	53697535	cg01421902	TRUE	FALSE	FALSE	TRUE	FALSE	ZNF665	zinc finger protein 665	-915	NA	NA	NA	NA	NA	NA	NA	NA	NA	NA	NA	NA	NA	NA	NA		FALSE	ZNF665
chr19:53832438-53832439	chr19	53832438	53832439	cg16255914	TRUE	FALSE	FALSE	TRUE	FALSE	NA	NA	NA	NA	NA	NA	NA	NA	NA	NA	NA	NA	NA	NA	NA	NA	NA	NA		TRUE	0
chr19:53872872-53872873	chr19	53872872	53872873	cg05633225	TRUE	FALSE	FALSE	FALSE	FALSE	NA	NA	NA	NA	NA	NA	NA	NA	NA	NA	NA	NA	NA	NA	NA	NA	NA	NA	ZNF525	FALSE	ZNF525
chr19:53970754-53970755	chr19	53970754	53970755	cg13948710	FALSE	TRUE	FALSE	FALSE	FALSE	ZNF813	zinc finger protein 813	-234	NA	NA	NA	NA	NA	NA	NA	NA	NA	NA	NA	NA	NA	NA	NA		FALSE	ZNF813
chr19:54041398-54041399	chr19	54041398	54041399	cg05338009	TRUE	FALSE	FALSE	TRUE	TRUE	ZNF331	zinc finger protein 331	66	NA	NA	NA	NA	NA	NA	NA	NA	NA	NA	NA	NA	NA	NA	NA	ZNF331	FALSE	ZNF331
chr19:54185441-54185442	chr19	54185441	54185442	cg09522962	FALSE	TRUE	FALSE	FALSE	FALSE	MIR520F		29	MIR519E		2248	MIR515-1		-2821	MIR520F		-58	MIR519E		2164	MIR515-1		-2904	MIR520F	FALSE	MIR520F
chr19:54269320-54269321	chr19	54269320	54269321	cg01624238	TRUE	FALSE	FALSE	FALSE	FALSE	NA	NA	NA	NA	NA	NA	NA	NA	NA	NA	NA	NA	NA	NA	NA	NA	NA	NA		TRUE	0
chr19:55478262-55478263	chr19	55478262	55478263	cg20995778	TRUE	TRUE	FALSE	TRUE	FALSE	NLRP2	NACHT, LRR and PYD domains-containing protein 2 isoform 3	552	NA	NA	NA	NA	NA	NA	NA	NA	NA	NA	NA	NA	NA	NA	NA	NLRP2	FALSE	NLRP2
chr19:55582635-55582636	chr19	55582635	55582636	cg27105123	TRUE	FALSE	FALSE	TRUE	TRUE	RDH13	retinol dehydrogenase 13 isoform 2	-1721	NA	NA	NA	NA	NA	NA	NA	NA	NA	NA	NA	NA	NA	NA	NA		FALSE	RDH13
chr19:55587193-55587194	chr19	55587193	55587194	cg22459517	TRUE	TRUE	TRUE	TRUE	TRUE	EPS8L1	epidermal growth factor receptor kinase substrate 8-like protein 1 isoform a	-27	NA	NA	NA	NA	NA	NA	NA	NA	NA	NA	NA	NA	NA	NA	NA		FALSE	EPS8L1
chr19:56609064-56609065	chr19	56609064	56609065	cg11710211	TRUE	FALSE	TRUE	TRUE	TRUE	NA	NA	NA	NA	NA	NA	NA	NA	NA	NA	NA	NA	NA	NA	NA	NA	NA	NA	ZNF787	FALSE	ZNF787
chr19:57742255-57742256	chr19	57742255	57742256	cg18644286	FALSE	TRUE	FALSE	TRUE	FALSE	AURKC	aurora kinase C isoform 3	-121	NA	NA	NA	NA	NA	NA	NA	NA	NA	NA	NA	NA	NA	NA	NA		FALSE	AURKC
chr19:57742260-57742261	chr19	57742260	57742261	cg26332114	FALSE	TRUE	FALSE	TRUE	FALSE	AURKC	aurora kinase C isoform 3	-116	NA	NA	NA	NA	NA	NA	NA	NA	NA	NA	NA	NA	NA	NA	NA		FALSE	AURKC
chr19:57742345-57742346	chr19	57742345	57742346	cg19603903	FALSE	TRUE	FALSE	TRUE	FALSE	AURKC	aurora kinase C isoform 3	-31	NA	NA	NA	NA	NA	NA	NA	NA	NA	NA	NA	NA	NA	NA	NA		FALSE	AURKC
chr19:57742421-57742422	chr19	57742421	57742422	cg06643849	FALSE	TRUE	FALSE	TRUE	FALSE	AURKC	aurora kinase C isoform 3	-6	NA	NA	NA	NA	NA	NA	NA	NA	NA	NA	NA	NA	NA	NA	NA	AURKC	FALSE	AURKC
chr19:57742423-57742424	chr19	57742423	57742424	cg25432232	FALSE	TRUE	FALSE	TRUE	FALSE	AURKC	aurora kinase C isoform 3	-4	NA	NA	NA	NA	NA	NA	NA	NA	NA	NA	NA	NA	NA	NA	NA	AURKC	FALSE	AURKC
chr19:57989282-57989283	chr19	57989282	57989283	cg23391173	TRUE	FALSE	TRUE	TRUE	TRUE	ZNF772	zinc finger protein 772 isoform 2	-344	NA	NA	NA	NA	NA	NA	NA	NA	NA	NA	NA	NA	NA	NA	NA		FALSE	ZNF772
chr19:57996678-57996679	chr19	57996678	57996679	cg16870655	TRUE	FALSE	FALSE	FALSE	FALSE	ZNF419	zinc finger protein 419 isoform 7	-2400	NA	NA	NA	NA	NA	NA	NA	NA	NA	NA	NA	NA	NA	NA	NA		FALSE	ZNF419
chr19:58010513-58010514	chr19	58010513	58010514	cg26353507	FALSE	TRUE	FALSE	TRUE	TRUE	ZNF773	zinc finger protein 773 isoform d	-708	NA	NA	NA	NA	NA	NA	NA	NA	NA	NA	NA	NA	NA	NA	NA		FALSE	ZNF773
chr2:594509-594510	chr2	594509	594510	cg05089527	TRUE	FALSE	FALSE	TRUE	FALSE	NA	NA	NA	NA	NA	NA	NA	NA	NA	NA	NA	NA	NA	NA	NA	NA	NA	NA		TRUE	0
chr2:716357-716358	chr2	716357	716358	cg06850787	TRUE	FALSE	TRUE	TRUE	TRUE	NA	NA	NA	NA	NA	NA	NA	NA	NA	NA	NA	NA	NA	NA	NA	NA	NA	NA		TRUE	0
chr2:731073-731074	chr2	731073	731074	cg21665850	TRUE	FALSE	FALSE	TRUE	FALSE	NA	NA	NA	NA	NA	NA	NA	NA	NA	NA	NA	NA	NA	NA	NA	NA	NA	NA		TRUE	0
chr2:731298-731299	chr2	731298	731299	cg01479768	TRUE	FALSE	FALSE	TRUE	TRUE	NA	NA	NA	NA	NA	NA	NA	NA	NA	NA	NA	NA	NA	NA	NA	NA	NA	NA		TRUE	0
chr2:731519-731520	chr2	731519	731520	cg26476930	TRUE	FALSE	FALSE	TRUE	FALSE	NA	NA	NA	NA	NA	NA	NA	NA	NA	NA	NA	NA	NA	NA	NA	NA	NA	NA		TRUE	0
chr2:731561-731562	chr2	731561	731562	cg20057198	TRUE	FALSE	FALSE	TRUE	FALSE	NA	NA	NA	NA	NA	NA	NA	NA	NA	NA	NA	NA	NA	NA	NA	NA	NA	NA		TRUE	0
chr2:863938-863939	chr2	863938	863939	cg06791546	TRUE	FALSE	FALSE	TRUE	TRUE	LINC01115		174	NA	NA	NA	NA	NA	NA	NA	NA	NA	NA	NA	NA	NA	NA	NA	LINC01115	FALSE	LINC01115
chr2:863946-863947	chr2	863946	863947	cg01854967	TRUE	FALSE	TRUE	TRUE	TRUE	LINC01115		166	NA	NA	NA	NA	NA	NA	NA	NA	NA	NA	NA	NA	NA	NA	NA	LINC01115	FALSE	LINC01115
chr2:1237239-1237240	chr2	1237239	1237240	cg00450617	TRUE	FALSE	FALSE	TRUE	TRUE	NA	NA	NA	NA	NA	NA	NA	NA	NA	NA	NA	NA	NA	NA	NA	NA	NA	NA	SNTG2	FALSE	SNTG2
chr2:1480944-1480945	chr2	1480944	1480945	cg14793137	FALSE	TRUE	FALSE	FALSE	FALSE	NA	NA	NA	NA	NA	NA	NA	NA	NA	NA	NA	NA	NA	NA	NA	NA	NA	NA	TPO	FALSE	TPO
chr2:1542097-1542098	chr2	1542097	1542098	cg01028140	FALSE	TRUE	TRUE	TRUE	TRUE	NA	NA	NA	NA	NA	NA	NA	NA	NA	NA	NA	NA	NA	NA	NA	NA	NA	NA	TPO	FALSE	TPO
chr2:1801628-1801629	chr2	1801628	1801629	cg21862353	TRUE	TRUE	TRUE	TRUE	TRUE	NA	NA	NA	NA	NA	NA	NA	NA	NA	NA	NA	NA	NA	NA	NA	NA	NA	NA	MYT1L	FALSE	MYT1L
chr2:1802045-1802046	chr2	1802045	1802046	cg26094651	TRUE	TRUE	TRUE	TRUE	TRUE	NA	NA	NA	NA	NA	NA	NA	NA	NA	NA	NA	NA	NA	NA	NA	NA	NA	NA	MYT1L	FALSE	MYT1L
chr2:1804642-1804643	chr2	1804642	1804643	cg19705853	FALSE	TRUE	FALSE	FALSE	FALSE	NA	NA	NA	NA	NA	NA	NA	NA	NA	NA	NA	NA	NA	NA	NA	NA	NA	NA	MYT1L	FALSE	MYT1L
chr2:1817263-1817264	chr2	1817263	1817264	cg05180887	TRUE	FALSE	FALSE	TRUE	TRUE	NA	NA	NA	NA	NA	NA	NA	NA	NA	NA	NA	NA	NA	NA	NA	NA	NA	NA	MYT1L	FALSE	MYT1L
chr2:1817351-1817352	chr2	1817351	1817352	cg10075506	TRUE	TRUE	FALSE	TRUE	TRUE	NA	NA	NA	NA	NA	NA	NA	NA	NA	NA	NA	NA	NA	NA	NA	NA	NA	NA	MYT1L	FALSE	MYT1L
chr2:2735969-2735970	chr2	2735969	2735970	cg25000021	TRUE	FALSE	FALSE	TRUE	FALSE	NA	NA	NA	NA	NA	NA	NA	NA	NA	NA	NA	NA	NA	NA	NA	NA	NA	NA		TRUE	0
chr2:3186127-3186128	chr2	3186127	3186128	cg06502997	TRUE	FALSE	FALSE	FALSE	FALSE	NA	NA	NA	NA	NA	NA	NA	NA	NA	NA	NA	NA	NA	NA	NA	NA	NA	NA		TRUE	0
chr2:3486749-3486750	chr2	3486749	3486750	cg15541040	TRUE	FALSE	TRUE	TRUE	TRUE	NA	NA	NA	NA	NA	NA	NA	NA	NA	NA	NA	NA	NA	NA	NA	NA	NA	NA		TRUE	0
chr2:3487001-3487002	chr2	3487001	3487002	cg15506890	TRUE	FALSE	TRUE	TRUE	TRUE	NA	NA	NA	NA	NA	NA	NA	NA	NA	NA	NA	NA	NA	NA	NA	NA	NA	NA		TRUE	0
chr2:3487164-3487165	chr2	3487164	3487165	cg08493051	TRUE	FALSE	TRUE	TRUE	TRUE	NA	NA	NA	NA	NA	NA	NA	NA	NA	NA	NA	NA	NA	NA	NA	NA	NA	NA		TRUE	0
chr2:3487412-3487413	chr2	3487412	3487413	cg12156873	TRUE	FALSE	FALSE	TRUE	TRUE	NA	NA	NA	NA	NA	NA	NA	NA	NA	NA	NA	NA	NA	NA	NA	NA	NA	NA		TRUE	0
chr2:3642629-3642630	chr2	3642629	3642630	cg19867917	TRUE	TRUE	TRUE	TRUE	TRUE	COLEC11	collectin-11 isoform b	208	NA	NA	NA	NA	NA	NA	NA	NA	NA	NA	NA	NA	NA	NA	NA	COLEC11	FALSE	COLEC11
chr2:3642634-3642635	chr2	3642634	3642635	cg09974661	TRUE	TRUE	TRUE	TRUE	TRUE	COLEC11	collectin-11 isoform b	213	NA	NA	NA	NA	NA	NA	NA	NA	NA	NA	NA	NA	NA	NA	NA	COLEC11	FALSE	COLEC11
chr2:3642732-3642733	chr2	3642732	3642733	cg17872886	TRUE	TRUE	TRUE	TRUE	TRUE	COLEC11	collectin-11 isoform b	311	NA	NA	NA	NA	NA	NA	NA	NA	NA	NA	NA	NA	NA	NA	NA	COLEC11	FALSE	COLEC11
chr2:3704501-3704502	chr2	3704501	3704502	cg19825600	TRUE	FALSE	TRUE	TRUE	TRUE	ALLC	probable allantoicase	-1284	NA	NA	NA	NA	NA	NA	NA	NA	NA	NA	NA	NA	NA	NA	NA		FALSE	ALLC
chr2:3827356-3827357	chr2	3827356	3827357	cg17052675	TRUE	FALSE	TRUE	TRUE	TRUE	NA	NA	NA	NA	NA	NA	NA	NA	NA	NA	NA	NA	NA	NA	NA	NA	NA	NA	DCDC2C	FALSE	DCDC2C
chr2:8339629-8339630	chr2	8339629	8339630	cg23761544	FALSE	TRUE	FALSE	FALSE	FALSE	NA	NA	NA	NA	NA	NA	NA	NA	NA	NA	NA	NA	NA	NA	NA	NA	NA	NA	LINC00299	FALSE	LINC00299
chr2:8785262-8785263	chr2	8785262	8785263	cg03538480	TRUE	FALSE	TRUE	TRUE	TRUE	NA	NA	NA	NA	NA	NA	NA	NA	NA	NA	NA	NA	NA	NA	NA	NA	NA	NA		TRUE	0
chr2:9800511-9800512	chr2	9800511	9800512	cg14973360	TRUE	FALSE	FALSE	TRUE	TRUE	NA	NA	NA	NA	NA	NA	NA	NA	NA	NA	NA	NA	NA	NA	NA	NA	NA	NA		TRUE	0
chr2:10830716-10830717	chr2	10830716	10830717	cg01299579	TRUE	FALSE	TRUE	TRUE	TRUE	NOL10		-603	NA	NA	NA	NA	NA	NA	NA	NA	NA	NA	NA	NA	NA	NA	NA		FALSE	NOL10
chr2:11888753-11888754	chr2	11888753	11888754	cg00523161	TRUE	FALSE	TRUE	TRUE	TRUE	LPIN1	phosphatidate phosphatase LPIN1 isoform 1	2032	NA	NA	NA	NA	NA	NA	NA	NA	NA	NA	NA	NA	NA	NA	NA	LPIN1	FALSE	LPIN1
chr2:18765848-18765849	chr2	18765848	18765849	cg15750303	FALSE	TRUE	FALSE	FALSE	FALSE	NA	NA	NA	NA	NA	NA	NA	NA	NA	NA	NA	NA	NA	NA	NA	NA	NA	NA	NT5C1B,NT5C1B-RDH14	FALSE	NT5C1B,NT5C1B-RDH14
chr2:18766018-18766019	chr2	18766018	18766019	cg20702390	FALSE	TRUE	FALSE	FALSE	FALSE	NA	NA	NA	NA	NA	NA	NA	NA	NA	NA	NA	NA	NA	NA	NA	NA	NA	NA	NT5C1B,NT5C1B-RDH14	FALSE	NT5C1B,NT5C1B-RDH14
chr2:18766022-18766023	chr2	18766022	18766023	cg04391048	FALSE	TRUE	FALSE	FALSE	FALSE	NA	NA	NA	NA	NA	NA	NA	NA	NA	NA	NA	NA	NA	NA	NA	NA	NA	NA	NT5C1B,NT5C1B-RDH14	FALSE	NT5C1B,NT5C1B-RDH14
chr2:19561482-19561483	chr2	19561482	19561483	cg24879782	TRUE	FALSE	FALSE	TRUE	TRUE	NA	NA	NA	NA	NA	NA	NA	NA	NA	NA	NA	NA	NA	NA	NA	NA	NA	NA		TRUE	0
chr2:30669597-30669598	chr2	30669597	30669598	cg12454169	TRUE	FALSE	TRUE	TRUE	TRUE	LCLAT1	lysocardiolipin acyltransferase 1 isoform 1	-494	NA	NA	NA	NA	NA	NA	NA	NA	NA	NA	NA	NA	NA	NA	NA		FALSE	LCLAT1
chr2:30669759-30669760	chr2	30669759	30669760	cg15652532	TRUE	TRUE	FALSE	TRUE	TRUE	LCLAT1	lysocardiolipin acyltransferase 1 isoform 1	-332	NA	NA	NA	NA	NA	NA	NA	NA	NA	NA	NA	NA	NA	NA	NA		FALSE	LCLAT1
chr2:31806275-31806276	chr2	31806275	31806276	cg15403517	FALSE	TRUE	FALSE	FALSE	FALSE	SRD5A2	3-oxo-5-alpha-steroid 4-dehydrogenase 2	-235	NA	NA	NA	NA	NA	NA	NA	NA	NA	NA	NA	NA	NA	NA	NA		FALSE	SRD5A2
chr2:33951647-33951648	chr2	33951647	33951648	cg04131969	TRUE	TRUE	TRUE	TRUE	TRUE	MYADML		1637	NA	NA	NA	NA	NA	NA	MYADML		-520	NA	NA	NA	NA	NA	NA	MYADML,LINC01317	FALSE	MYADML
chr2:36825704-36825705	chr2	36825704	36825705	cg09467607	TRUE	FALSE	TRUE	TRUE	TRUE	FEZ2	fasciculation and elongation protein zeta-2 isoform 1	-372	NA	NA	NA	NA	NA	NA	NA	NA	NA	NA	NA	NA	NA	NA	NA		FALSE	FEZ2
chr2:43252424-43252425	chr2	43252424	43252425	cg15865511	TRUE	FALSE	FALSE	TRUE	FALSE	NA	NA	NA	NA	NA	NA	NA	NA	NA	LOC102723854		2567	NA	NA	NA	NA	NA	NA		FALSE	LOC102723854
chr2:48844908-48844909	chr2	48844908	48844909	cg00493304	FALSE	TRUE	FALSE	TRUE	FALSE	GTF2A1L	TFIIA-alpha and beta-like factor isoform 1	-10	NA	NA	NA	NA	NA	NA	NA	NA	NA	NA	NA	NA	NA	NA	NA	STON1-GTF2A1L	FALSE	GTF2A1L
chr2:55393977-55393978	chr2	55393977	55393978	cg19384241	TRUE	FALSE	FALSE	TRUE	TRUE	NA	NA	NA	NA	NA	NA	NA	NA	NA	NA	NA	NA	NA	NA	NA	NA	NA	NA		TRUE	0
chr2:60780027-60780028	chr2	60780027	60780028	cg14554157	TRUE	FALSE	FALSE	TRUE	FALSE	BCL11A	B-cell lymphoma/leukemia 11A isoform 1	606	NA	NA	NA	NA	NA	NA	NA	NA	NA	NA	NA	NA	NA	NA	NA	BCL11A	FALSE	BCL11A
chr2:65290738-65290739	chr2	65290738	65290739	cg20592124	TRUE	FALSE	FALSE	TRUE	TRUE	NA	NA	NA	NA	NA	NA	NA	NA	NA	NA	NA	NA	NA	NA	NA	NA	NA	NA	CEP68	FALSE	CEP68
chr2:70122240-70122241	chr2	70122240	70122241	cg14608581	FALSE	TRUE	FALSE	FALSE	FALSE	SNRNP27	U4/U6.U5 small nuclear ribonucleoprotein 27 kDa protein	1166	NA	NA	NA	NA	NA	NA	NA	NA	NA	NA	NA	NA	NA	NA	NA	SNRNP27	FALSE	SNRNP27
chr2:70484546-70484547	chr2	70484546	70484547	cg21989299	TRUE	FALSE	FALSE	TRUE	FALSE	PCYOX1	prenylcysteine oxidase 1 precursor	-684	NA	NA	NA	NA	NA	NA	NA	NA	NA	NA	NA	NA	NA	NA	NA		FALSE	PCYOX1
chr2:70484614-70484615	chr2	70484614	70484615	cg12850242	TRUE	FALSE	FALSE	TRUE	FALSE	PCYOX1	prenylcysteine oxidase 1 precursor	-616	NA	NA	NA	NA	NA	NA	NA	NA	NA	NA	NA	NA	NA	NA	NA		FALSE	PCYOX1
chr2:74357851-74357852	chr2	74357851	74357852	cg20891558	FALSE	TRUE	TRUE	TRUE	TRUE	NA	NA	NA	NA	NA	NA	NA	NA	NA	NA	NA	NA	NA	NA	NA	NA	NA	NA		TRUE	0
chr2:74357872-74357873	chr2	74357872	74357873	cg19729930	FALSE	TRUE	TRUE	TRUE	TRUE	NA	NA	NA	NA	NA	NA	NA	NA	NA	NA	NA	NA	NA	NA	NA	NA	NA	NA		TRUE	0
chr2:74665089-74665090	chr2	74665089	74665090	cg15135990	TRUE	FALSE	FALSE	FALSE	FALSE	RTKN	rhotekin isoform b	2621	NA	NA	NA	NA	NA	NA	NA	NA	NA	NA	NA	NA	NA	NA	NA	RTKN	FALSE	RTKN
chr2:74727010-74727011	chr2	74727010	74727011	cg04255230	TRUE	FALSE	FALSE	TRUE	FALSE	LBX2	transcription factor LBX2 isoform 1	-325	LBX2-AS1		-2733	NA	NA	NA	LBX2	transcription factor LBX2 isoform 1	-2367	NA	NA	NA	NA	NA	NA	LBX2	FALSE	LBX2
chr2:74780229-74780230	chr2	74780229	74780230	cg19148731	TRUE	FALSE	FALSE	FALSE	FALSE	LOXL3	lysyl oxidase homolog 3 isoform 1 precursor	862	DOK1	docking protein 1 isoform 1	-1282	NA	NA	NA	NA	NA	NA	NA	NA	NA	NA	NA	NA	LOXL3,DOK1	FALSE	LOXL3
chr2:86423274-86423275	chr2	86423274	86423275	cg10973622	TRUE	FALSE	TRUE	TRUE	TRUE	IMMT	MICOS complex subunit MIC60 isoform 2	-381	NA	NA	NA	NA	NA	NA	NA	NA	NA	NA	NA	NA	NA	NA	NA		FALSE	IMMT
chr2:87036626-87036627	chr2	87036626	87036627	cg12606911	TRUE	TRUE	FALSE	FALSE	FALSE	CD8A	T-cell surface glycoprotein CD8 alpha chain isoform 1 precursor	-1107	NA	NA	NA	NA	NA	NA	NA	NA	NA	NA	NA	NA	NA	NA	NA		FALSE	CD8A
chr2:90016264-90016265	chr2	90016264	90016265	cg22068400	TRUE	FALSE	FALSE	TRUE	TRUE	NA	NA	NA	NA	NA	NA	NA	NA	NA	NA	NA	NA	NA	NA	NA	NA	NA	NA		TRUE	0
chr2:95537405-95537406	chr2	95537405	95537406	cg05852568	TRUE	FALSE	FALSE	FALSE	FALSE	TEKT4	tektin-4 isoform 1	228	NA	NA	NA	NA	NA	NA	LOC442028		-2976	NA	NA	NA	NA	NA	NA	LOC442028,TEKT4	FALSE	TEKT4
chr2:95537708-95537709	chr2	95537708	95537709	cg00596207	TRUE	FALSE	FALSE	FALSE	FALSE	TEKT4	tektin-4 isoform 1	531	NA	NA	NA	NA	NA	NA	NA	NA	NA	NA	NA	NA	NA	NA	NA	LOC442028,TEKT4	FALSE	TEKT4
chr2:95540265-95540266	chr2	95540265	95540266	cg23061114	TRUE	FALSE	FALSE	FALSE	FALSE	NA	NA	NA	NA	NA	NA	NA	NA	NA	TEKT4	tektin-4 isoform 1	-2309	NA	NA	NA	NA	NA	NA	LOC442028,TEKT4	FALSE	TEKT4
chr2:95999906-95999907	chr2	95999906	95999907	cg03595348	TRUE	FALSE	TRUE	TRUE	TRUE	NA	NA	NA	NA	NA	NA	NA	NA	NA	NA	NA	NA	NA	NA	NA	NA	NA	NA	KCNIP3	FALSE	KCNIP3
chr2:98340921-98340922	chr2	98340921	98340922	cg14131536	FALSE	TRUE	FALSE	FALSE	FALSE	NA	NA	NA	NA	NA	NA	NA	NA	NA	NA	NA	NA	NA	NA	NA	NA	NA	NA	ZAP70	FALSE	ZAP70
chr2:99771531-99771532	chr2	99771531	99771532	cg15544633	TRUE	FALSE	TRUE	TRUE	FALSE	LIPT1	lipoyltransferase 1, mitochondrial precursor	-5	TSGA10	testis-specific gene 10 protein	-344	NA	NA	NA	NA	NA	NA	NA	NA	NA	NA	NA	NA	LIPT1	FALSE	LIPT1
chr2:100902129-100902130	chr2	100902129	100902130	cg06150148	TRUE	FALSE	FALSE	TRUE	FALSE	NA	NA	NA	NA	NA	NA	NA	NA	NA	NA	NA	NA	NA	NA	NA	NA	NA	NA	LONRF2	FALSE	LONRF2
chr2:102870456-102870457	chr2	102870456	102870457	cg23719516	TRUE	FALSE	FALSE	TRUE	TRUE	NA	NA	NA	NA	NA	NA	NA	NA	NA	NA	NA	NA	NA	NA	NA	NA	NA	NA		TRUE	0
chr2:102972529-102972530	chr2	102972529	102972530	cg09003973	TRUE	FALSE	FALSE	TRUE	FALSE	IL18R1	interleukin-18 receptor 1 isoform 2	-213	NA	NA	NA	NA	NA	NA	NA	NA	NA	NA	NA	NA	NA	NA	NA		FALSE	IL18R1
chr2:105853494-105853495	chr2	105853494	105853495	cg22022881	FALSE	TRUE	FALSE	TRUE	FALSE	NA	NA	NA	NA	NA	NA	NA	NA	NA	NA	NA	NA	NA	NA	NA	NA	NA	NA		TRUE	0
chr2:105853526-105853527	chr2	105853526	105853527	cg27422857	FALSE	TRUE	FALSE	TRUE	FALSE	NA	NA	NA	NA	NA	NA	NA	NA	NA	NA	NA	NA	NA	NA	NA	NA	NA	NA		TRUE	0
chr2:105853672-105853673	chr2	105853672	105853673	cg26874229	TRUE	FALSE	FALSE	TRUE	FALSE	NA	NA	NA	NA	NA	NA	NA	NA	NA	NA	NA	NA	NA	NA	NA	NA	NA	NA		TRUE	0
chr2:105853796-105853797	chr2	105853796	105853797	cg22878388	TRUE	FALSE	FALSE	TRUE	FALSE	NA	NA	NA	NA	NA	NA	NA	NA	NA	NA	NA	NA	NA	NA	NA	NA	NA	NA		TRUE	0
chr2:106413010-106413011	chr2	106413010	106413011	cg09391405	FALSE	TRUE	FALSE	TRUE	FALSE	NA	NA	NA	NA	NA	NA	NA	NA	NA	NA	NA	NA	NA	NA	NA	NA	NA	NA	NCK2	FALSE	NCK2
chr2:106885926-106885927	chr2	106885926	106885927	cg05468156	TRUE	FALSE	FALSE	TRUE	TRUE	NA	NA	NA	NA	NA	NA	NA	NA	NA	NA	NA	NA	NA	NA	NA	NA	NA	NA		TRUE	0
chr2:110969853-110969854	chr2	110969853	110969854	cg08570243	FALSE	TRUE	FALSE	FALSE	FALSE	NA	NA	NA	NA	NA	NA	NA	NA	NA	LINC00116		-748	NA	NA	NA	NA	NA	NA	LINC00116	FALSE	LINC00116
chr2:112898400-112898401	chr2	112898400	112898401	cg09982942	TRUE	FALSE	FALSE	TRUE	TRUE	FBLN7	fibulin-7 isoform 1 precursor	2439	NA	NA	NA	NA	NA	NA	NA	NA	NA	NA	NA	NA	NA	NA	NA	FBLN7	FALSE	FBLN7
chr2:113192302-113192303	chr2	113192302	113192303	cg02781088	FALSE	TRUE	TRUE	TRUE	TRUE	RGPD8	RANBP2-like and GRIP domain-containing protein 8	-1080	RGPD5	RANBP2-like and GRIP domain-containing protein 5/6 isoform 1	-1195	NA	NA	NA	NA	NA	NA	NA	NA	NA	NA	NA	NA		FALSE	RGPD8
chr2:113992762-113992763	chr2	113992762	113992763	cg21482265	TRUE	TRUE	TRUE	TRUE	TRUE	PAX8-AS1		-341	NA	NA	NA	NA	NA	NA	NA	NA	NA	NA	NA	NA	NA	NA	NA	PAX8	FALSE	PAX8-AS1
chr2:113992843-113992844	chr2	113992843	113992844	cg12889195	TRUE	TRUE	TRUE	TRUE	TRUE	PAX8-AS1		-260	NA	NA	NA	NA	NA	NA	NA	NA	NA	NA	NA	NA	NA	NA	NA	PAX8	FALSE	PAX8-AS1
chr2:113992921-113992922	chr2	113992921	113992922	cg11763394	TRUE	TRUE	TRUE	TRUE	TRUE	PAX8-AS1		-182	NA	NA	NA	NA	NA	NA	NA	NA	NA	NA	NA	NA	NA	NA	NA	PAX8	FALSE	PAX8-AS1
chr2:113992930-113992931	chr2	113992930	113992931	cg21550016	TRUE	TRUE	TRUE	TRUE	TRUE	PAX8-AS1		-173	NA	NA	NA	NA	NA	NA	NA	NA	NA	NA	NA	NA	NA	NA	NA	PAX8	FALSE	PAX8-AS1
chr2:113993142-113993143	chr2	113993142	113993143	cg19083407	TRUE	TRUE	TRUE	TRUE	TRUE	PAX8-AS1		39	NA	NA	NA	NA	NA	NA	NA	NA	NA	NA	NA	NA	NA	NA	NA	PAX8,PAX8-AS1	FALSE	PAX8-AS1
chr2:113993304-113993305	chr2	113993304	113993305	cg07594247	FALSE	TRUE	TRUE	TRUE	TRUE	PAX8-AS1		201	NA	NA	NA	NA	NA	NA	NA	NA	NA	NA	NA	NA	NA	NA	NA	PAX8,PAX8-AS1	FALSE	PAX8-AS1
chr2:114030824-114030825	chr2	114030824	114030825	cg02675527	TRUE	FALSE	TRUE	TRUE	TRUE	NA	NA	NA	NA	NA	NA	NA	NA	NA	NA	NA	NA	NA	NA	NA	NA	NA	NA	PAX8	FALSE	PAX8
chr2:114031854-114031855	chr2	114031854	114031855	cg09704166	FALSE	TRUE	TRUE	TRUE	TRUE	NA	NA	NA	NA	NA	NA	NA	NA	NA	NA	NA	NA	NA	NA	NA	NA	NA	NA	PAX8	FALSE	PAX8
chr2:114033490-114033491	chr2	114033490	114033491	cg06675538	FALSE	TRUE	TRUE	TRUE	TRUE	NA	NA	NA	NA	NA	NA	NA	NA	NA	NA	NA	NA	NA	NA	NA	NA	NA	NA	PAX8	FALSE	PAX8
chr2:114033581-114033582	chr2	114033581	114033582	cg01577475	FALSE	TRUE	TRUE	TRUE	TRUE	PAX8	paired box protein Pax-8 isoform PAX8A	2917	NA	NA	NA	NA	NA	NA	NA	NA	NA	NA	NA	NA	NA	NA	NA	PAX8	FALSE	PAX8
chr2:114033830-114033831	chr2	114033830	114033831	cg23156509	FALSE	TRUE	TRUE	TRUE	TRUE	PAX8	paired box protein Pax-8 isoform PAX8A	2668	NA	NA	NA	NA	NA	NA	NA	NA	NA	NA	NA	NA	NA	NA	NA	PAX8	FALSE	PAX8
chr2:114261270-114261271	chr2	114261270	114261271	cg22084806	TRUE	FALSE	FALSE	TRUE	FALSE	NA	NA	NA	NA	NA	NA	NA	NA	NA	FOXD4L1	forkhead box protein D4-like 1	2543	NA	NA	NA	NA	NA	NA		FALSE	FOXD4L1
chr2:114299609-114299610	chr2	114299609	114299610	cg23690488	FALSE	TRUE	FALSE	FALSE	FALSE	PGM5P3-AS1		641	PGM5P4-AS1		658	NA	NA	NA	PGM5P4-AS1		-2004	NA	NA	NA	NA	NA	NA	PGM5P4-AS1,PGM5P3-AS1	FALSE	PGM5P3-AS1
chr2:115419729-115419730	chr2	115419729	115419730	cg19651219	FALSE	TRUE	FALSE	FALSE	FALSE	NA	NA	NA	NA	NA	NA	NA	NA	NA	NA	NA	NA	NA	NA	NA	NA	NA	NA	DPP10	FALSE	DPP10
chr2:115419740-115419741	chr2	115419740	115419741	cg22670147	FALSE	TRUE	FALSE	FALSE	FALSE	NA	NA	NA	NA	NA	NA	NA	NA	NA	NA	NA	NA	NA	NA	NA	NA	NA	NA	DPP10	FALSE	DPP10
chr2:115420053-115420054	chr2	115420053	115420054	cg24654266	FALSE	TRUE	FALSE	FALSE	FALSE	NA	NA	NA	NA	NA	NA	NA	NA	NA	NA	NA	NA	NA	NA	NA	NA	NA	NA	DPP10	FALSE	DPP10
chr2:115420260-115420261	chr2	115420260	115420261	cg21887373	FALSE	TRUE	FALSE	FALSE	FALSE	NA	NA	NA	NA	NA	NA	NA	NA	NA	NA	NA	NA	NA	NA	NA	NA	NA	NA	DPP10	FALSE	DPP10
chr2:128453260-128453261	chr2	128453260	128453261	cg25223285	TRUE	FALSE	FALSE	TRUE	FALSE	NA	NA	NA	NA	NA	NA	NA	NA	NA	NA	NA	NA	NA	NA	NA	NA	NA	NA		TRUE	0
chr2:128453335-128453336	chr2	128453335	128453336	cg03738707	TRUE	FALSE	FALSE	TRUE	FALSE	NA	NA	NA	NA	NA	NA	NA	NA	NA	NA	NA	NA	NA	NA	NA	NA	NA	NA		TRUE	0
chr2:128453445-128453446	chr2	128453445	128453446	cg11059159	TRUE	TRUE	TRUE	TRUE	TRUE	NA	NA	NA	NA	NA	NA	NA	NA	NA	NA	NA	NA	NA	NA	NA	NA	NA	NA		TRUE	0
chr2:128649830-128649831	chr2	128649830	128649831	cg00597225	TRUE	FALSE	FALSE	TRUE	TRUE	NA	NA	NA	NA	NA	NA	NA	NA	NA	NA	NA	NA	NA	NA	NA	NA	NA	NA		TRUE	0
chr2:130345205-130345206	chr2	130345205	130345206	cg05903289	TRUE	TRUE	FALSE	TRUE	TRUE	NA	NA	NA	NA	NA	NA	NA	NA	NA	NA	NA	NA	NA	NA	NA	NA	NA	NA		TRUE	0
chr2:130886714-130886715	chr2	130886714	130886715	cg09125754	TRUE	TRUE	FALSE	FALSE	FALSE	POTEF	POTE ankyrin domain family member F	81	MED15P9		-481	NA	NA	NA	NA	NA	NA	NA	NA	NA	NA	NA	NA	POTEF	FALSE	POTEF
chr2:130986931-130986932	chr2	130986931	130986932	cg26170569	FALSE	TRUE	FALSE	TRUE	FALSE	NA	NA	NA	NA	NA	NA	NA	NA	NA	NA	NA	NA	NA	NA	NA	NA	NA	NA		TRUE	0
chr2:130986964-130986965	chr2	130986964	130986965	cg01568492	FALSE	TRUE	FALSE	FALSE	FALSE	NA	NA	NA	NA	NA	NA	NA	NA	NA	NA	NA	NA	NA	NA	NA	NA	NA	NA		TRUE	0
chr2:131046313-131046314	chr2	131046313	131046314	cg14902204	TRUE	TRUE	TRUE	TRUE	TRUE	NA	NA	NA	NA	NA	NA	NA	NA	NA	NA	NA	NA	NA	NA	NA	NA	NA	NA		TRUE	0
chr2:131046480-131046481	chr2	131046480	131046481	cg04289314	TRUE	TRUE	TRUE	TRUE	TRUE	NA	NA	NA	NA	NA	NA	NA	NA	NA	NA	NA	NA	NA	NA	NA	NA	NA	NA		TRUE	0
chr2:131046551-131046552	chr2	131046551	131046552	cg15473092	TRUE	FALSE	FALSE	TRUE	TRUE	NA	NA	NA	NA	NA	NA	NA	NA	NA	NA	NA	NA	NA	NA	NA	NA	NA	NA		TRUE	0
chr2:131354091-131354092	chr2	131354091	131354092	cg00178224	TRUE	FALSE	FALSE	FALSE	FALSE	NA	NA	NA	NA	NA	NA	NA	NA	NA	NA	NA	NA	NA	NA	NA	NA	NA	NA	CFC1B,CFC1	FALSE	CFC1B,CFC1
chr2:132056834-132056835	chr2	132056834	132056835	cg06332335	TRUE	TRUE	FALSE	TRUE	FALSE	NA	NA	NA	NA	NA	NA	NA	NA	NA	LOC440910		-558	NA	NA	NA	NA	NA	NA	LOC440910	FALSE	LOC440910
chr2:132057004-132057005	chr2	132057004	132057005	cg07051654	TRUE	FALSE	FALSE	FALSE	FALSE	NA	NA	NA	NA	NA	NA	NA	NA	NA	LOC440910		-388	NA	NA	NA	NA	NA	NA	LOC440910	FALSE	LOC440910
chr2:132481826-132481827	chr2	132481826	132481827	cg14161159	TRUE	FALSE	TRUE	TRUE	FALSE	C2orf27A	uncharacterized protein C2orf27	1763	NA	NA	NA	NA	NA	NA	NA	NA	NA	NA	NA	NA	NA	NA	NA	C2orf27A	FALSE	C2orf27A
chr2:132584904-132584905	chr2	132584904	132584905	cg11939300	TRUE	TRUE	FALSE	TRUE	FALSE	NA	NA	NA	NA	NA	NA	NA	NA	NA	NA	NA	NA	NA	NA	NA	NA	NA	NA		TRUE	0
chr2:150177277-150177278	chr2	150177277	150177278	cg24980657	FALSE	TRUE	FALSE	FALSE	FALSE	NA	NA	NA	NA	NA	NA	NA	NA	NA	NA	NA	NA	NA	NA	NA	NA	NA	NA		TRUE	0
chr2:154143677-154143678	chr2	154143677	154143678	cg07563363	FALSE	TRUE	FALSE	TRUE	TRUE	NA	NA	NA	NA	NA	NA	NA	NA	NA	NA	NA	NA	NA	NA	NA	NA	NA	NA		TRUE	0
chr2:158453928-158453929	chr2	158453928	158453929	cg08146621	FALSE	TRUE	FALSE	FALSE	FALSE	ACVR1C	activin receptor type-1C isoform 2	144	NA	NA	NA	NA	NA	NA	NA	NA	NA	NA	NA	NA	NA	NA	NA	ACVR1C	FALSE	ACVR1C
chr2:160143020-160143021	chr2	160143020	160143021	cg07508773	TRUE	FALSE	FALSE	TRUE	FALSE	WDSUB1	WD repeat, SAM and U-box domain-containing protein 1 isoform 1	43	NA	NA	NA	NA	NA	NA	NA	NA	NA	NA	NA	NA	NA	NA	NA	WDSUB1	FALSE	WDSUB1
chr2:170624727-170624728	chr2	170624727	170624728	cg17598339	TRUE	FALSE	TRUE	TRUE	TRUE	NA	NA	NA	NA	NA	NA	NA	NA	NA	NA	NA	NA	NA	NA	NA	NA	NA	NA		TRUE	0
chr2:178487706-178487707	chr2	178487706	178487707	cg27490568	TRUE	FALSE	TRUE	TRUE	TRUE	NA	NA	NA	NA	NA	NA	NA	NA	NA	PDE11A	dual 3',5'-cyclic-AMP and -GMP phosphodiesterase 11A isoform 3	270	NA	NA	NA	NA	NA	NA		FALSE	PDE11A
chr2:179275173-179275174	chr2	179275173	179275174	cg19648023	TRUE	FALSE	FALSE	TRUE	FALSE	NA	NA	NA	NA	NA	NA	NA	NA	NA	NA	NA	NA	NA	NA	NA	NA	NA	NA	MIR548N	FALSE	MIR548N
chr2:181738271-181738272	chr2	181738271	181738272	cg01124477	FALSE	TRUE	FALSE	TRUE	FALSE	NA	NA	NA	NA	NA	NA	NA	NA	NA	NA	NA	NA	NA	NA	NA	NA	NA	NA	SCHLAP1	FALSE	SCHLAP1
chr2:198650112-198650113	chr2	198650112	198650113	cg21300403	TRUE	FALSE	FALSE	TRUE	FALSE	BOLL	protein boule-like isoform 1	-38	NA	NA	NA	NA	NA	NA	NA	NA	NA	NA	NA	NA	NA	NA	NA	BOLL	FALSE	BOLL
chr2:200775458-200775459	chr2	200775458	200775459	cg23649088	TRUE	TRUE	TRUE	TRUE	TRUE	C2orf69	UPF0565 protein C2orf69 precursor	-520	NA	NA	NA	NA	NA	NA	NA	NA	NA	NA	NA	NA	NA	NA	NA		FALSE	C2orf69
chr2:200775616-200775617	chr2	200775616	200775617	cg17644776	TRUE	TRUE	TRUE	TRUE	TRUE	C2orf69	UPF0565 protein C2orf69 precursor	-362	NA	NA	NA	NA	NA	NA	NA	NA	NA	NA	NA	NA	NA	NA	NA		FALSE	C2orf69
chr2:208576609-208576610	chr2	208576609	208576610	cg16218221	FALSE	TRUE	FALSE	FALSE	FALSE	CCNYL1	cyclin-Y-like protein 1 isoform 2	346	NA	NA	NA	NA	NA	NA	NA	NA	NA	NA	NA	NA	NA	NA	NA	CCNYL1	FALSE	CCNYL1
chr2:208976933-208976934	chr2	208976933	208976934	cg24664470	TRUE	FALSE	TRUE	TRUE	TRUE	NA	NA	NA	NA	NA	NA	NA	NA	NA	NA	NA	NA	NA	NA	NA	NA	NA	NA		TRUE	0
chr2:210074020-210074021	chr2	210074020	210074021	cg20296298	TRUE	TRUE	FALSE	TRUE	TRUE	NA	NA	NA	NA	NA	NA	NA	NA	NA	NA	NA	NA	NA	NA	NA	NA	NA	NA		TRUE	0
chr2:213696794-213696795	chr2	213696794	213696795	cg16865291	FALSE	TRUE	FALSE	FALSE	FALSE	NA	NA	NA	NA	NA	NA	NA	NA	NA	NA	NA	NA	NA	NA	NA	NA	NA	NA		TRUE	0
chr2:213697579-213697580	chr2	213697579	213697580	cg08122831	FALSE	TRUE	FALSE	FALSE	FALSE	NA	NA	NA	NA	NA	NA	NA	NA	NA	NA	NA	NA	NA	NA	NA	NA	NA	NA		TRUE	0
chr2:213698049-213698050	chr2	213698049	213698050	cg27329091	FALSE	TRUE	FALSE	FALSE	FALSE	NA	NA	NA	NA	NA	NA	NA	NA	NA	NA	NA	NA	NA	NA	NA	NA	NA	NA		TRUE	0
chr2:213698158-213698159	chr2	213698158	213698159	cg20369299	FALSE	TRUE	FALSE	FALSE	FALSE	NA	NA	NA	NA	NA	NA	NA	NA	NA	NA	NA	NA	NA	NA	NA	NA	NA	NA		TRUE	0
chr2:218869684-218869685	chr2	218869684	218869685	cg10540573	TRUE	FALSE	FALSE	TRUE	TRUE	NA	NA	NA	NA	NA	NA	NA	NA	NA	NA	NA	NA	NA	NA	NA	NA	NA	NA		TRUE	0
chr2:224897425-224897426	chr2	224897425	224897426	cg03028786	TRUE	FALSE	FALSE	TRUE	TRUE	SERPINE2		-1230	NA	NA	NA	NA	NA	NA	NA	NA	NA	NA	NA	NA	NA	NA	NA	SERPINE2	FALSE	SERPINE2
chr2:228579338-228579339	chr2	228579338	228579339	cg13774987	TRUE	FALSE	TRUE	TRUE	TRUE	NA	NA	NA	NA	NA	NA	NA	NA	NA	NA	NA	NA	NA	NA	NA	NA	NA	NA	SLC19A3	FALSE	SLC19A3
chr2:231855524-231855525	chr2	231855524	231855525	cg02577387	FALSE	TRUE	FALSE	FALSE	FALSE	NA	NA	NA	NA	NA	NA	NA	NA	NA	NA	NA	NA	NA	NA	NA	NA	NA	NA	SPATA3-AS1	FALSE	SPATA3-AS1
chr2:232290901-232290902	chr2	232290901	232290902	cg08863422	FALSE	TRUE	FALSE	TRUE	TRUE	NA	NA	NA	NA	NA	NA	NA	NA	NA	NA	NA	NA	NA	NA	NA	NA	NA	NA		TRUE	0
chr2:232395273-232395274	chr2	232395273	232395274	cg15577010	TRUE	FALSE	FALSE	TRUE	FALSE	NMUR1	neuromedin-U receptor 1	-91	NA	NA	NA	NA	NA	NA	NA	NA	NA	NA	NA	NA	NA	NA	NA		FALSE	NMUR1
chr2:232395300-232395301	chr2	232395300	232395301	cg13312387	TRUE	TRUE	FALSE	TRUE	FALSE	NMUR1	neuromedin-U receptor 1	-118	NA	NA	NA	NA	NA	NA	NA	NA	NA	NA	NA	NA	NA	NA	NA		FALSE	NMUR1
chr2:232469148-232469149	chr2	232469148	232469149	cg03238981	TRUE	FALSE	FALSE	TRUE	FALSE	NA	NA	NA	NA	NA	NA	NA	NA	NA	NA	NA	NA	NA	NA	NA	NA	NA	NA		TRUE	0
chr2:233216150-233216151	chr2	233216150	233216151	cg17871621	FALSE	TRUE	FALSE	FALSE	FALSE	NA	NA	NA	NA	NA	NA	NA	NA	NA	NA	NA	NA	NA	NA	NA	NA	NA	NA		TRUE	0
chr2:233216220-233216221	chr2	233216220	233216221	cg11946719	FALSE	TRUE	FALSE	FALSE	FALSE	NA	NA	NA	NA	NA	NA	NA	NA	NA	NA	NA	NA	NA	NA	NA	NA	NA	NA		TRUE	0
chr2:233216865-233216866	chr2	233216865	233216866	cg19183395	FALSE	TRUE	FALSE	FALSE	FALSE	NA	NA	NA	NA	NA	NA	NA	NA	NA	NA	NA	NA	NA	NA	NA	NA	NA	NA		TRUE	0
chr2:233274144-233274145	chr2	233274144	233274145	cg22653957	TRUE	FALSE	FALSE	TRUE	FALSE	ALPPL2	alkaline phosphatase, placental-like preproprotein	2593	NA	NA	NA	NA	NA	NA	ALPPL2	alkaline phosphatase, placental-like preproprotein	-1280	NA	NA	NA	NA	NA	NA	ALPPL2	FALSE	ALPPL2
chr2:233274653-233274654	chr2	233274653	233274654	cg16700265	TRUE	FALSE	FALSE	TRUE	FALSE	NA	NA	NA	NA	NA	NA	NA	NA	NA	ALPPL2	alkaline phosphatase, placental-like preproprotein	-771	NA	NA	NA	NA	NA	NA	ALPPL2	FALSE	ALPPL2
chr2:236671717-236671718	chr2	236671717	236671718	cg04097388	TRUE	FALSE	TRUE	TRUE	FALSE	NA	NA	NA	NA	NA	NA	NA	NA	NA	NA	NA	NA	NA	NA	NA	NA	NA	NA	AGAP1	FALSE	AGAP1
chr2:236725987-236725988	chr2	236725987	236725988	cg09646946	FALSE	TRUE	FALSE	FALSE	FALSE	NA	NA	NA	NA	NA	NA	NA	NA	NA	NA	NA	NA	NA	NA	NA	NA	NA	NA	AGAP1	FALSE	AGAP1
chr2:238392110-238392111	chr2	238392110	238392111	cg16989719	TRUE	FALSE	FALSE	TRUE	TRUE	MLPH	melanophilin isoform 4	-2942	NA	NA	NA	NA	NA	NA	NA	NA	NA	NA	NA	NA	NA	NA	NA		FALSE	MLPH
chr2:239463246-239463247	chr2	239463246	239463247	cg23361828	TRUE	FALSE	FALSE	TRUE	FALSE	LINC01107		894	NA	NA	NA	NA	NA	NA	NA	NA	NA	NA	NA	NA	NA	NA	NA	LINC01107	FALSE	LINC01107
chr2:240066248-240066249	chr2	240066248	240066249	cg06107260	FALSE	TRUE	FALSE	FALSE	FALSE	NA	NA	NA	NA	NA	NA	NA	NA	NA	NA	NA	NA	NA	NA	NA	NA	NA	NA	HDAC4	FALSE	HDAC4
chr2:240241154-240241155	chr2	240241154	240241155	cg07673080	TRUE	FALSE	FALSE	TRUE	TRUE	NA	NA	NA	NA	NA	NA	NA	NA	NA	NA	NA	NA	NA	NA	NA	NA	NA	NA	HDAC4	FALSE	HDAC4
chr2:240241218-240241219	chr2	240241218	240241219	cg10639368	TRUE	FALSE	FALSE	TRUE	TRUE	NA	NA	NA	NA	NA	NA	NA	NA	NA	NA	NA	NA	NA	NA	NA	NA	NA	NA	HDAC4	FALSE	HDAC4
chr2:240428290-240428291	chr2	240428290	240428291	cg26317006	TRUE	FALSE	FALSE	TRUE	FALSE	NA	NA	NA	NA	NA	NA	NA	NA	NA	NA	NA	NA	NA	NA	NA	NA	NA	NA		TRUE	0
chr2:241076198-241076199	chr2	241076198	241076199	cg22062537	FALSE	TRUE	FALSE	TRUE	FALSE	MYEOV2	myeloma-overexpressed gene 2 protein isoform 2	-434	NA	NA	NA	NA	NA	NA	OTOS	otospiralin precursor	2247	NA	NA	NA	NA	NA	NA		FALSE	MYEOV2
chr2:241076208-241076209	chr2	241076208	241076209	cg07628769	FALSE	TRUE	FALSE	TRUE	FALSE	MYEOV2	myeloma-overexpressed gene 2 protein isoform 2	-444	NA	NA	NA	NA	NA	NA	OTOS	otospiralin precursor	2237	NA	NA	NA	NA	NA	NA		FALSE	MYEOV2
chr2:241076355-241076356	chr2	241076355	241076356	cg26154534	FALSE	TRUE	FALSE	TRUE	FALSE	MYEOV2	myeloma-overexpressed gene 2 protein isoform 2	-591	NA	NA	NA	NA	NA	NA	OTOS	otospiralin precursor	2090	NA	NA	NA	NA	NA	NA		FALSE	MYEOV2
chr2:241497846-241497847	chr2	241497846	241497847	cg14908680	TRUE	FALSE	FALSE	TRUE	FALSE	ANKMY1	ankyrin repeat and MYND domain-containing protein 1 isoform 2	-408	DUSP28	dual specificity phosphatase 28	-1624	NA	NA	NA	NA	NA	NA	NA	NA	NA	NA	NA	NA	ANKMY1	FALSE	ANKMY1
chr2:241562085-241562086	chr2	241562085	241562086	cg17098979	TRUE	FALSE	FALSE	TRUE	FALSE	GPR35	G-protein coupled receptor 35 isoform a	-2576	NA	NA	NA	NA	NA	NA	NA	NA	NA	NA	NA	NA	NA	NA	NA	GPR35	FALSE	GPR35
chr2:241622318-241622319	chr2	241622318	241622319	cg20396053	TRUE	FALSE	FALSE	FALSE	FALSE	AQP12B	aquaporin-12B precursor	-1	NA	NA	NA	NA	NA	NA	NA	NA	NA	NA	NA	NA	NA	NA	NA		FALSE	AQP12B
chr2:241975140-241975141	chr2	241975140	241975141	cg09991306	TRUE	FALSE	FALSE	FALSE	FALSE	NA	NA	NA	NA	NA	NA	NA	NA	NA	NA	NA	NA	NA	NA	NA	NA	NA	NA	SNED1	FALSE	SNED1
chr2:242824433-242824434	chr2	242824433	242824434	cg03532030	TRUE	FALSE	FALSE	TRUE	TRUE	LINC01237		920	NA	NA	NA	NA	NA	NA	NA	NA	NA	NA	NA	NA	NA	NA	NA	LINC01237	FALSE	LINC01237
chr2:242844601-242844602	chr2	242844601	242844602	cg15506703	FALSE	TRUE	FALSE	FALSE	FALSE	NA	NA	NA	NA	NA	NA	NA	NA	NA	NA	NA	NA	NA	NA	NA	NA	NA	NA	LINC01237	FALSE	LINC01237
chr2:242927773-242927774	chr2	242927773	242927774	cg12791136	TRUE	FALSE	FALSE	TRUE	TRUE	NA	NA	NA	NA	NA	NA	NA	NA	NA	NA	NA	NA	NA	NA	NA	NA	NA	NA	LINC01237	FALSE	LINC01237
chr2:242950311-242950312	chr2	242950311	242950312	cg06143315	TRUE	FALSE	FALSE	TRUE	FALSE	NA	NA	NA	NA	NA	NA	NA	NA	NA	NA	NA	NA	NA	NA	NA	NA	NA	NA	LINC01237	FALSE	LINC01237
chr2:242988706-242988707	chr2	242988706	242988707	cg06360820	TRUE	FALSE	TRUE	TRUE	TRUE	NA	NA	NA	NA	NA	NA	NA	NA	NA	NA	NA	NA	NA	NA	NA	NA	NA	NA	LINC01237	FALSE	LINC01237
chr2:242989856-242989857	chr2	242989856	242989857	cg18898632	TRUE	FALSE	FALSE	TRUE	FALSE	NA	NA	NA	NA	NA	NA	NA	NA	NA	NA	NA	NA	NA	NA	NA	NA	NA	NA	LINC01237	FALSE	LINC01237
chr20:259123-259124	chr20	259123	259124	cg27632471	TRUE	FALSE	FALSE	TRUE	FALSE	NA	NA	NA	NA	NA	NA	NA	NA	NA	NA	NA	NA	NA	NA	NA	NA	NA	NA	C20orf96	FALSE	C20orf96
chr20:2187533-2187534	chr20	2187533	2187534	cg26098768	TRUE	FALSE	FALSE	TRUE	FALSE	LOC388780	uncharacterized protein LOC388780	-40	NA	NA	NA	NA	NA	NA	NA	NA	NA	NA	NA	NA	NA	NA	NA		FALSE	LOC388780
chr20:6104886-6104887	chr20	6104886	6104887	cg25325723	TRUE	TRUE	FALSE	TRUE	TRUE	FERMT1	fermitin family homolog 1	-695	NA	NA	NA	NA	NA	NA	NA	NA	NA	NA	NA	NA	NA	NA	NA		FALSE	FERMT1
chr20:18024215-18024216	chr20	18024215	18024216	cg11939450	TRUE	FALSE	FALSE	FALSE	FALSE	NA	NA	NA	NA	NA	NA	NA	NA	NA	NA	NA	NA	NA	NA	NA	NA	NA	NA	OVOL2	FALSE	OVOL2
chr20:18485171-18485172	chr20	18485171	18485172	cg05373875	FALSE	TRUE	FALSE	TRUE	FALSE	NA	NA	NA	NA	NA	NA	NA	NA	NA	NA	NA	NA	NA	NA	NA	NA	NA	NA		TRUE	0
chr20:29611903-29611904	chr20	29611903	29611904	cg14815891	TRUE	TRUE	FALSE	TRUE	FALSE	FRG1B		25	NA	NA	NA	NA	NA	NA	NA	NA	NA	NA	NA	NA	NA	NA	NA	FRG1B	FALSE	FRG1B
chr20:29611924-29611925	chr20	29611924	29611925	cg20811988	TRUE	TRUE	FALSE	TRUE	FALSE	FRG1B		46	NA	NA	NA	NA	NA	NA	NA	NA	NA	NA	NA	NA	NA	NA	NA	FRG1B	FALSE	FRG1B
chr20:30132790-30132791	chr20	30132790	30132791	cg21427119	TRUE	FALSE	TRUE	TRUE	TRUE	MCTS2P		-2394	NA	NA	NA	NA	NA	NA	NA	NA	NA	NA	NA	NA	NA	NA	NA	HM13	FALSE	MCTS2P
chr20:30135158-30135159	chr20	30135158	30135159	cg17840843	TRUE	FALSE	FALSE	FALSE	FALSE	MCTS2P		-26	NA	NA	NA	NA	NA	NA	MCTS2P		-861	NA	NA	NA	NA	NA	NA	HM13	FALSE	MCTS2P
chr20:30640595-30640596	chr20	30640595	30640596	cg09796376	TRUE	FALSE	TRUE	TRUE	TRUE	HCK	tyrosine-protein kinase HCK isoform b	605	NA	NA	NA	NA	NA	NA	NA	NA	NA	NA	NA	NA	NA	NA	NA	HCK	FALSE	HCK
chr20:31755943-31755944	chr20	31755943	31755944	cg05840533	TRUE	TRUE	FALSE	TRUE	TRUE	BPIFA2	BPI fold-containing family A member 2 precursor	-16	NA	NA	NA	NA	NA	NA	NA	NA	NA	NA	NA	NA	NA	NA	NA		FALSE	BPIFA2
chr20:32255491-32255492	chr20	32255491	32255492	cg03904042	TRUE	TRUE	TRUE	TRUE	FALSE	ACTL10	actin-like protein 10 precursor	1188	NA	NA	NA	NA	NA	NA	ACTL10	actin-like protein 10 precursor	-840	NA	NA	NA	NA	NA	NA	NECAB3,ACTL10	FALSE	ACTL10
chr20:32256071-32256072	chr20	32256071	32256072	cg13403462	FALSE	TRUE	FALSE	TRUE	FALSE	ACTL10	actin-like protein 10 precursor	1768	NA	NA	NA	NA	NA	NA	ACTL10	actin-like protein 10 precursor	-260	NA	NA	NA	NA	NA	NA	NECAB3,ACTL10	FALSE	ACTL10
chr20:32856846-32856847	chr20	32856846	32856847	cg16440058	FALSE	TRUE	FALSE	FALSE	FALSE	NA	NA	NA	NA	NA	NA	NA	NA	NA	ASIP	agouti-signaling protein precursor	-302	NA	NA	NA	NA	NA	NA	ASIP	FALSE	ASIP
chr20:34000481-34000482	chr20	34000481	34000482	cg14752227	TRUE	FALSE	FALSE	TRUE	FALSE	UQCC1	ubiquinol-cytochrome-c reductase complex assembly factor 1 isoform a	-536	NA	NA	NA	NA	NA	NA	NA	NA	NA	NA	NA	NA	NA	NA	NA		FALSE	UQCC1
chr20:43378669-43378670	chr20	43378669	43378670	cg05927579	TRUE	FALSE	FALSE	TRUE	FALSE	NA	NA	NA	NA	NA	NA	NA	NA	NA	RIMS4	regulating synaptic membrane exocytosis protein 4 isoform 1	1775	KCNK15	potassium channel subfamily K member 15 precursor	-2285	NA	NA	NA	KCNK15	FALSE	RIMS4
chr20:43378953-43378954	chr20	43378953	43378954	cg25301532	TRUE	FALSE	TRUE	TRUE	TRUE	NA	NA	NA	NA	NA	NA	NA	NA	NA	RIMS4	regulating synaptic membrane exocytosis protein 4 isoform 1	1491	KCNK15	potassium channel subfamily K member 15 precursor	-2001	NA	NA	NA	KCNK15	FALSE	RIMS4
chr20:43379406-43379407	chr20	43379406	43379407	cg17848838	TRUE	FALSE	FALSE	TRUE	TRUE	NA	NA	NA	NA	NA	NA	NA	NA	NA	RIMS4	regulating synaptic membrane exocytosis protein 4 isoform 1	1038	KCNK15	potassium channel subfamily K member 15 precursor	-1548	NA	NA	NA	KCNK15	FALSE	RIMS4
chr20:44420225-44420226	chr20	44420225	44420226	cg10662479	TRUE	TRUE	TRUE	TRUE	TRUE	WFDC3	WAP four-disulfide core domain protein 3 precursor	322	DNTTIP1	deoxynucleotidyltransferase terminal-interacting protein 1	-350	NA	NA	NA	NA	NA	NA	NA	NA	NA	NA	NA	NA	WFDC3	FALSE	WFDC3
chr20:44778076-44778077	chr20	44778076	44778077	cg02396020	TRUE	FALSE	FALSE	FALSE	FALSE	NA	NA	NA	NA	NA	NA	NA	NA	NA	NA	NA	NA	NA	NA	NA	NA	NA	NA		TRUE	0
chr20:44782039-44782040	chr20	44782039	44782040	cg06060522	TRUE	FALSE	TRUE	TRUE	TRUE	NA	NA	NA	NA	NA	NA	NA	NA	NA	NA	NA	NA	NA	NA	NA	NA	NA	NA		TRUE	0
chr20:45170494-45170495	chr20	45170494	45170495	cg24550212	FALSE	TRUE	FALSE	FALSE	FALSE	NA	NA	NA	NA	NA	NA	NA	NA	NA	OCSTAMP	osteoclast stimulatory transmembrane protein	-825	NA	NA	NA	NA	NA	NA	OCSTAMP	FALSE	OCSTAMP
chr20:47013841-47013842	chr20	47013841	47013842	cg25181043	TRUE	FALSE	FALSE	TRUE	FALSE	NA	NA	NA	NA	NA	NA	NA	NA	NA	NA	NA	NA	NA	NA	NA	NA	NA	NA		TRUE	0
chr20:49411370-49411371	chr20	49411370	49411371	cg23571474	TRUE	FALSE	FALSE	TRUE	TRUE	BCAS4	breast carcinoma-amplified sequence 4 isoform a	-60	NA	NA	NA	NA	NA	NA	NA	NA	NA	NA	NA	NA	NA	NA	NA		FALSE	BCAS4
chr20:50384822-50384823	chr20	50384822	50384823	cg12014753	TRUE	FALSE	FALSE	TRUE	TRUE	ATP9A	probable phospholipid-transporting ATPase IIA	128	NA	NA	NA	NA	NA	NA	NA	NA	NA	NA	NA	NA	NA	NA	NA	ATP9A	FALSE	ATP9A
chr20:55502381-55502382	chr20	55502381	55502382	cg04763273	TRUE	FALSE	TRUE	TRUE	TRUE	NA	NA	NA	NA	NA	NA	NA	NA	NA	NA	NA	NA	NA	NA	NA	NA	NA	NA		TRUE	0
chr20:57463991-57463992	chr20	57463991	57463992	cg09885502	TRUE	TRUE	FALSE	FALSE	FALSE	LOC101927932		-126	GNAS	protein GNAS isoform GNASL	-188	NA	NA	NA	NA	NA	NA	NA	NA	NA	NA	NA	NA	GNAS	FALSE	LOC101927932
chr20:57465858-57465859	chr20	57465858	57465859	cg10017561	TRUE	FALSE	FALSE	FALSE	FALSE	GNAS	protein GNAS isoform GNASL	-567	LOC101927932		-1993	NA	NA	NA	NA	NA	NA	NA	NA	NA	NA	NA	NA	GNAS	FALSE	GNAS
chr20:57617431-57617432	chr20	57617431	57617432	cg14073986	FALSE	TRUE	FALSE	TRUE	TRUE	SLMO2	protein slowmo homolog 2 isoform 2	470	SLMO2-ATP5E		470	NA	NA	NA	NA	NA	NA	NA	NA	NA	NA	NA	NA	SLMO2,SLMO2-ATP5E	FALSE	SLMO2
chr20:60527061-60527062	chr20	60527061	60527062	cg12751644	TRUE	FALSE	TRUE	TRUE	TRUE	MIR1257		1657	NA	NA	NA	NA	NA	NA	MIR1257		1540	NA	NA	NA	NA	NA	NA		FALSE	MIR1257
chr20:60628389-60628390	chr20	60628389	60628390	cg06108461	TRUE	FALSE	TRUE	TRUE	TRUE	NA	NA	NA	NA	NA	NA	NA	NA	NA	NA	NA	NA	NA	NA	NA	NA	NA	NA	TAF4	FALSE	TAF4
chr20:60950667-60950668	chr20	60950667	60950668	cg24112000	TRUE	FALSE	TRUE	TRUE	TRUE	NA	NA	NA	NA	NA	NA	NA	NA	NA	NA	NA	NA	NA	NA	NA	NA	NA	NA		TRUE	0
chr20:61455419-61455420	chr20	61455419	61455420	cg07400741	TRUE	TRUE	FALSE	TRUE	FALSE	NA	NA	NA	NA	NA	NA	NA	NA	NA	NA	NA	NA	NA	NA	NA	NA	NA	NA	COL9A3	FALSE	COL9A3
chr20:61557774-61557775	chr20	61557774	61557775	cg23096297	TRUE	FALSE	FALSE	TRUE	FALSE	DIDO1	death-inducer obliterator 1 isoform c	129	NA	NA	NA	NA	NA	NA	NA	NA	NA	NA	NA	NA	NA	NA	NA	DIDO1	FALSE	DIDO1
chr20:61659980-61659981	chr20	61659980	61659981	cg08045932	TRUE	FALSE	TRUE	TRUE	TRUE	NA	NA	NA	NA	NA	NA	NA	NA	NA	NA	NA	NA	NA	NA	NA	NA	NA	NA	LOC63930	FALSE	LOC63930
chr20:61668419-61668420	chr20	61668419	61668420	cg24143873	FALSE	TRUE	FALSE	TRUE	FALSE	LINC00029		-39	LINC01056		-943	NA	NA	NA	LINC00029		-2851	NA	NA	NA	NA	NA	NA	LOC63930	FALSE	LINC00029
chr20:62328084-62328085	chr20	62328084	62328085	cg07620230	FALSE	TRUE	FALSE	TRUE	FALSE	TNFRSF6B	tumor necrosis factor receptor superfamily member 6B precursor	81	NA	NA	NA	NA	NA	NA	RTEL1	regulator of telomere elongation helicase 1 isoform 3	478	ARFRP1	ADP-ribosylation factor-related protein 1 isoform a	1910	RTEL1-TNFRSF6B		-1967	RTEL1-TNFRSF6B,TNFRSF6B	FALSE	TNFRSF6B
chr21:15352940-15352941	chr21	15352940	15352941	cg27306467	TRUE	FALSE	FALSE	TRUE	FALSE	ANKRD20A11P		-175	NA	NA	NA	NA	NA	NA	NA	NA	NA	NA	NA	NA	NA	NA	NA		FALSE	ANKRD20A11P
chr21:15352957-15352958	chr21	15352957	15352958	cg06343169	TRUE	TRUE	FALSE	TRUE	FALSE	ANKRD20A11P		-192	NA	NA	NA	NA	NA	NA	NA	NA	NA	NA	NA	NA	NA	NA	NA		FALSE	ANKRD20A11P
chr21:15434350-15434351	chr21	15434350	15434351	cg02188142	TRUE	TRUE	FALSE	TRUE	FALSE	NA	NA	NA	NA	NA	NA	NA	NA	NA	NA	NA	NA	NA	NA	NA	NA	NA	NA		TRUE	0
chr21:15436260-15436261	chr21	15436260	15436261	cg25507885	TRUE	TRUE	FALSE	TRUE	FALSE	NA	NA	NA	NA	NA	NA	NA	NA	NA	NA	NA	NA	NA	NA	NA	NA	NA	NA		TRUE	0
chr21:15457266-15457267	chr21	15457266	15457267	cg24114772	TRUE	FALSE	FALSE	TRUE	FALSE	NA	NA	NA	NA	NA	NA	NA	NA	NA	NA	NA	NA	NA	NA	NA	NA	NA	NA		TRUE	0
chr21:15645988-15645989	chr21	15645988	15645989	cg04985582	TRUE	FALSE	TRUE	TRUE	TRUE	ABCC13		-131	NA	NA	NA	NA	NA	NA	NA	NA	NA	NA	NA	NA	NA	NA	NA		FALSE	ABCC13
chr21:31864089-31864090	chr21	31864089	31864090	cg06748315	FALSE	TRUE	FALSE	FALSE	FALSE	KRTAP19-3	keratin-associated protein 19-3	186	NA	NA	NA	NA	NA	NA	KRTAP19-3	keratin-associated protein 19-3	-308	NA	NA	NA	NA	NA	NA	KRTAP19-3	FALSE	KRTAP19-3
chr21:34145043-34145044	chr21	34145043	34145044	cg21871883	TRUE	FALSE	TRUE	TRUE	TRUE	C21orf62-AS1		633	PAXBP1	PAX3- and PAX7-binding protein 1 isoform 2	-874	NA	NA	NA	NA	NA	NA	NA	NA	NA	NA	NA	NA	C21orf62-AS1	FALSE	C21orf62-AS1
chr21:34773372-34773373	chr21	34773372	34773373	cg06287548	TRUE	FALSE	FALSE	TRUE	TRUE	IFNGR2	interferon gamma receptor 2 precursor	-1829	NA	NA	NA	NA	NA	NA	NA	NA	NA	NA	NA	NA	NA	NA	NA		FALSE	IFNGR2
chr21:35831954-35831955	chr21	35831954	35831955	cg14535332	FALSE	TRUE	FALSE	FALSE	FALSE	KCNE1	potassium voltage-gated channel subfamily E member 1	-52	NA	NA	NA	NA	NA	NA	NA	NA	NA	NA	NA	NA	NA	NA	NA	KCNE1	FALSE	KCNE1
chr21:35831996-35831997	chr21	35831996	35831997	cg19521832	FALSE	TRUE	FALSE	FALSE	FALSE	KCNE1	potassium voltage-gated channel subfamily E member 1	-94	NA	NA	NA	NA	NA	NA	NA	NA	NA	NA	NA	NA	NA	NA	NA	KCNE1	FALSE	KCNE1
chr21:35832008-35832009	chr21	35832008	35832009	cg23908228	FALSE	TRUE	FALSE	FALSE	FALSE	KCNE1	potassium voltage-gated channel subfamily E member 1	-106	NA	NA	NA	NA	NA	NA	NA	NA	NA	NA	NA	NA	NA	NA	NA	KCNE1	FALSE	KCNE1
chr21:35832028-35832029	chr21	35832028	35832029	cg07321776	FALSE	TRUE	FALSE	FALSE	FALSE	KCNE1	potassium voltage-gated channel subfamily E member 1	-126	NA	NA	NA	NA	NA	NA	NA	NA	NA	NA	NA	NA	NA	NA	NA	KCNE1	FALSE	KCNE1
chr21:37442385-37442386	chr21	37442385	37442386	cg16719517	TRUE	FALSE	FALSE	TRUE	FALSE	CBR1	carbonyl reductase [NADPH] 1 isoform 1	164	NA	NA	NA	NA	NA	NA	LOC100133286		-446	NA	NA	NA	NA	NA	NA	LOC100133286,CBR1	FALSE	CBR1
chr21:38067101-38067102	chr21	38067101	38067102	cg22274813	TRUE	FALSE	FALSE	TRUE	FALSE	NA	NA	NA	NA	NA	NA	NA	NA	NA	NA	NA	NA	NA	NA	NA	NA	NA	NA		TRUE	0
chr21:38076869-38076870	chr21	38076869	38076870	cg21697851	TRUE	FALSE	FALSE	TRUE	FALSE	NA	NA	NA	NA	NA	NA	NA	NA	NA	NA	NA	NA	NA	NA	NA	NA	NA	NA	SIM2	FALSE	SIM2
chr21:38079615-38079616	chr21	38079615	38079616	cg24354581	TRUE	FALSE	FALSE	TRUE	FALSE	NA	NA	NA	NA	NA	NA	NA	NA	NA	NA	NA	NA	NA	NA	NA	NA	NA	NA	SIM2	FALSE	SIM2
chr21:38080274-38080275	chr21	38080274	38080275	cg00937982	TRUE	TRUE	TRUE	TRUE	TRUE	NA	NA	NA	NA	NA	NA	NA	NA	NA	NA	NA	NA	NA	NA	NA	NA	NA	NA	SIM2	FALSE	SIM2
chr21:38080975-38080976	chr21	38080975	38080976	cg15750546	TRUE	FALSE	FALSE	TRUE	FALSE	NA	NA	NA	NA	NA	NA	NA	NA	NA	NA	NA	NA	NA	NA	NA	NA	NA	NA	SIM2	FALSE	SIM2
chr21:38082613-38082614	chr21	38082613	38082614	cg24080247	TRUE	FALSE	FALSE	TRUE	FALSE	NA	NA	NA	NA	NA	NA	NA	NA	NA	NA	NA	NA	NA	NA	NA	NA	NA	NA	SIM2	FALSE	SIM2
chr21:38120350-38120351	chr21	38120350	38120351	cg23286646	TRUE	FALSE	FALSE	TRUE	FALSE	NA	NA	NA	NA	NA	NA	NA	NA	NA	SIM2	single-minded homolog 2 long isoform	-1868	HLCS	biotin--protein ligase	2838	NA	NA	NA	SIM2	FALSE	SIM2
chr21:38120466-38120467	chr21	38120466	38120467	cg01853561	TRUE	FALSE	FALSE	TRUE	FALSE	NA	NA	NA	NA	NA	NA	NA	NA	NA	SIM2	single-minded homolog 2 long isoform	-1752	HLCS	biotin--protein ligase	2722	NA	NA	NA	SIM2	FALSE	SIM2
chr21:38630506-38630507	chr21	38630506	38630507	cg18380783	FALSE	TRUE	FALSE	TRUE	FALSE	NA	NA	NA	NA	NA	NA	NA	NA	NA	NA	NA	NA	NA	NA	NA	NA	NA	NA	DSCR3	FALSE	DSCR3
chr21:42741698-42741699	chr21	42741698	42741699	cg22778903	TRUE	FALSE	TRUE	TRUE	TRUE	NA	NA	NA	NA	NA	NA	NA	NA	NA	NA	NA	NA	NA	NA	NA	NA	NA	NA	MX2	FALSE	MX2
chr21:43220402-43220403	chr21	43220402	43220403	cg02238362	TRUE	FALSE	FALSE	TRUE	TRUE	NA	NA	NA	NA	NA	NA	NA	NA	NA	PRDM15	PR domain zinc finger protein 15 isoform 3	751	NA	NA	NA	NA	NA	NA	PRDM15	FALSE	PRDM15
chr21:43528205-43528206	chr21	43528205	43528206	cg19766460	TRUE	FALSE	TRUE	TRUE	TRUE	UMODL1-AS1		439	NA	NA	NA	NA	NA	NA	NA	NA	NA	NA	NA	NA	NA	NA	NA	UMODL1-AS1,UMODL1	FALSE	UMODL1-AS1
chr21:44105265-44105266	chr21	44105265	44105266	cg23590273	TRUE	FALSE	FALSE	TRUE	TRUE	NA	NA	NA	NA	NA	NA	NA	NA	NA	NA	NA	NA	NA	NA	NA	NA	NA	NA	PDE9A	FALSE	PDE9A
chr21:44105474-44105475	chr21	44105474	44105475	cg16784985	TRUE	FALSE	FALSE	TRUE	TRUE	NA	NA	NA	NA	NA	NA	NA	NA	NA	NA	NA	NA	NA	NA	NA	NA	NA	NA	PDE9A	FALSE	PDE9A
chr21:46976175-46976176	chr21	46976175	46976176	cg21139150	TRUE	FALSE	FALSE	TRUE	TRUE	NA	NA	NA	NA	NA	NA	NA	NA	NA	NA	NA	NA	NA	NA	NA	NA	NA	NA		TRUE	0
chr21:47054539-47054540	chr21	47054539	47054540	cg07529122	TRUE	FALSE	TRUE	TRUE	TRUE	NA	NA	NA	NA	NA	NA	NA	NA	NA	NA	NA	NA	NA	NA	NA	NA	NA	NA		TRUE	0
chr21:47581405-47581406	chr21	47581405	47581406	cg11766577	TRUE	TRUE	FALSE	TRUE	TRUE	NA	NA	NA	NA	NA	NA	NA	NA	NA	SPATC1L	speriolin-like protein isoform 2	-344	NA	NA	NA	NA	NA	NA	SPATC1L	FALSE	SPATC1L
chr21:47581558-47581559	chr21	47581558	47581559	cg13126279	TRUE	TRUE	FALSE	TRUE	FALSE	NA	NA	NA	NA	NA	NA	NA	NA	NA	SPATC1L	speriolin-like protein isoform 2	-497	NA	NA	NA	NA	NA	NA	SPATC1L	FALSE	SPATC1L
chr21:47582049-47582050	chr21	47582049	47582050	cg14789911	TRUE	TRUE	FALSE	TRUE	TRUE	NA	NA	NA	NA	NA	NA	NA	NA	NA	SPATC1L	speriolin-like protein isoform 2	-988	NA	NA	NA	NA	NA	NA	SPATC1L	FALSE	SPATC1L
chr21:47582351-47582352	chr21	47582351	47582352	cg25726756	TRUE	FALSE	FALSE	TRUE	FALSE	NA	NA	NA	NA	NA	NA	NA	NA	NA	SPATC1L	speriolin-like protein isoform 2	-1290	NA	NA	NA	NA	NA	NA	SPATC1L	FALSE	SPATC1L
chr21:47604166-47604167	chr21	47604166	47604167	cg08742575	TRUE	TRUE	TRUE	TRUE	TRUE	SPATC1L	speriolin-like protein isoform 2	207	NA	NA	NA	NA	NA	NA	NA	NA	NA	NA	NA	NA	NA	NA	NA	SPATC1L	FALSE	SPATC1L
chr21:47604291-47604292	chr21	47604291	47604292	cg12016809	TRUE	FALSE	FALSE	TRUE	TRUE	SPATC1L	speriolin-like protein isoform 2	82	NA	NA	NA	NA	NA	NA	NA	NA	NA	NA	NA	NA	NA	NA	NA	SPATC1L	FALSE	SPATC1L
chr21:47604654-47604655	chr21	47604654	47604655	cg05896524	TRUE	TRUE	FALSE	TRUE	TRUE	SPATC1L	speriolin-like protein isoform 2	-281	NA	NA	NA	NA	NA	NA	NA	NA	NA	NA	NA	NA	NA	NA	NA		FALSE	SPATC1L
chr21:47604986-47604987	chr21	47604986	47604987	cg13012494	TRUE	TRUE	FALSE	TRUE	TRUE	SPATC1L	speriolin-like protein isoform 2	-613	NA	NA	NA	NA	NA	NA	NA	NA	NA	NA	NA	NA	NA	NA	NA		FALSE	SPATC1L
chr21:47605072-47605073	chr21	47605072	47605073	cg13732083	TRUE	TRUE	FALSE	TRUE	TRUE	SPATC1L	speriolin-like protein isoform 2	-699	NA	NA	NA	NA	NA	NA	NA	NA	NA	NA	NA	NA	NA	NA	NA		FALSE	SPATC1L
chr21:47605174-47605175	chr21	47605174	47605175	cg10296238	TRUE	TRUE	FALSE	TRUE	TRUE	SPATC1L	speriolin-like protein isoform 2	-801	NA	NA	NA	NA	NA	NA	NA	NA	NA	NA	NA	NA	NA	NA	NA		FALSE	SPATC1L
chr21:47716443-47716444	chr21	47716443	47716444	cg09417038	TRUE	FALSE	TRUE	TRUE	TRUE	NA	NA	NA	NA	NA	NA	NA	NA	NA	YBEY	putative ribonuclease isoform 1	-1222	NA	NA	NA	NA	NA	NA	YBEY	FALSE	YBEY
chr22:17488275-17488276	chr22	17488275	17488276	cg03308092	FALSE	TRUE	FALSE	FALSE	FALSE	GAB4	GRB2-associated-binding protein 4	837	NA	NA	NA	NA	NA	NA	NA	NA	NA	NA	NA	NA	NA	NA	NA	GAB4	FALSE	GAB4
chr22:17901078-17901079	chr22	17901078	17901079	cg27415324	TRUE	FALSE	FALSE	TRUE	FALSE	NA	NA	NA	NA	NA	NA	NA	NA	NA	NA	NA	NA	NA	NA	NA	NA	NA	NA	CECR2	FALSE	CECR2
chr22:22472743-22472744	chr22	22472743	22472744	cg21401457	FALSE	TRUE	FALSE	TRUE	FALSE	NA	NA	NA	NA	NA	NA	NA	NA	NA	NA	NA	NA	NA	NA	NA	NA	NA	NA		TRUE	0
chr22:30783737-30783738	chr22	30783737	30783738	cg03868770	TRUE	TRUE	TRUE	TRUE	TRUE	RNF215	RING finger protein 215 precursor	-435	NA	NA	NA	NA	NA	NA	NA	NA	NA	NA	NA	NA	NA	NA	NA		FALSE	RNF215
chr22:31090071-31090072	chr22	31090071	31090072	cg00607058	TRUE	TRUE	FALSE	TRUE	TRUE	OSBP2	oxysterol-binding protein 2 isoform d	303	NA	NA	NA	NA	NA	NA	NA	NA	NA	NA	NA	NA	NA	NA	NA	OSBP2	FALSE	OSBP2
chr22:32599516-32599517	chr22	32599516	32599517	cg12906381	TRUE	TRUE	FALSE	FALSE	FALSE	RFPL2	ret finger protein-like 2 isoform 3	-52	NA	NA	NA	NA	NA	NA	NA	NA	NA	NA	NA	NA	NA	NA	NA	RFPL2	FALSE	RFPL2
chr22:32601274-32601275	chr22	32601274	32601275	cg25125450	TRUE	FALSE	FALSE	TRUE	FALSE	RFPL2	ret finger protein-like 2 isoform 3	-556	NA	NA	NA	NA	NA	NA	NA	NA	NA	NA	NA	NA	NA	NA	NA		FALSE	RFPL2
chr22:36043070-36043071	chr22	36043070	36043071	cg14301048	TRUE	FALSE	TRUE	TRUE	TRUE	APOL6	apolipoprotein L6	-1353	NA	NA	NA	NA	NA	NA	NA	NA	NA	NA	NA	NA	NA	NA	NA		FALSE	APOL6
chr22:36960499-36960500	chr22	36960499	36960500	cg13270055	FALSE	TRUE	FALSE	TRUE	FALSE	NA	NA	NA	NA	NA	NA	NA	NA	NA	NA	NA	NA	NA	NA	NA	NA	NA	NA	CACNG2	FALSE	CACNG2
chr22:37420730-37420731	chr22	37420730	37420731	cg06230247	TRUE	FALSE	FALSE	FALSE	FALSE	NA	NA	NA	NA	NA	NA	NA	NA	NA	NA	NA	NA	NA	NA	NA	NA	NA	NA	MPST	FALSE	MPST
chr22:38032768-38032769	chr22	38032768	38032769	cg07265806	TRUE	FALSE	FALSE	FALSE	FALSE	SH3BP1	SH3 domain-binding protein 1	-2915	NA	NA	NA	NA	NA	NA	NA	NA	NA	NA	NA	NA	NA	NA	NA		FALSE	SH3BP1
chr22:38479732-38479733	chr22	38479732	38479733	cg13116946	TRUE	FALSE	FALSE	TRUE	FALSE	SLC16A8	monocarboxylate transporter 3	-562	NA	NA	NA	NA	NA	NA	BAIAP2L2	brain-specific angiogenesis inhibitor 1-associated protein 2-like protein 2	1163	NA	NA	NA	NA	NA	NA		FALSE	SLC16A8
chr22:38489645-38489646	chr22	38489645	38489646	cg19629216	TRUE	FALSE	FALSE	TRUE	TRUE	NA	NA	NA	NA	NA	NA	NA	NA	NA	NA	NA	NA	NA	NA	NA	NA	NA	NA	BAIAP2L2	FALSE	BAIAP2L2
chr22:41217753-41217754	chr22	41217753	41217754	cg23684502	FALSE	TRUE	FALSE	FALSE	FALSE	SLC25A17	peroxisomal membrane protein PMP34 isoform 2	-2350	NA	NA	NA	NA	NA	NA	ST13	hsc70-interacting protein isoform 2	2785	NA	NA	NA	NA	NA	NA		FALSE	SLC25A17
chr22:42394853-42394854	chr22	42394853	42394854	cg01059385	FALSE	TRUE	FALSE	TRUE	FALSE	WBP2NL	postacrosomal sheath WW domain-binding protein	125	NA	NA	NA	NA	NA	NA	42616	neuronal-specific septin-3 isoform B	628	NA	NA	NA	NA	NA	NA	WBP2NL	FALSE	WBP2NL
chr22:42395067-42395068	chr22	42395067	42395068	cg22189786	FALSE	TRUE	FALSE	TRUE	TRUE	WBP2NL	postacrosomal sheath WW domain-binding protein	339	NA	NA	NA	NA	NA	NA	42616	neuronal-specific septin-3 isoform B	842	NA	NA	NA	NA	NA	NA	WBP2NL	FALSE	WBP2NL
chr22:42485811-42485812	chr22	42485811	42485812	cg01529207	TRUE	FALSE	FALSE	TRUE	TRUE	NDUFA6	NADH dehydrogenase [ubiquinone] 1 alpha subcomplex subunit 6	1077	NDUFA6-AS1		-1125	NA	NA	NA	NA	NA	NA	NA	NA	NA	NA	NA	NA	NDUFA6	FALSE	NDUFA6
chr22:42548356-42548357	chr22	42548356	42548357	cg17050807	FALSE	TRUE	TRUE	TRUE	TRUE	NA	NA	NA	NA	NA	NA	NA	NA	NA	NA	NA	NA	NA	NA	NA	NA	NA	NA		TRUE	0
chr22:42548783-42548784	chr22	42548783	42548784	cg15557168	TRUE	TRUE	TRUE	TRUE	TRUE	NA	NA	NA	NA	NA	NA	NA	NA	NA	NA	NA	NA	NA	NA	NA	NA	NA	NA		TRUE	0
chr22:42548792-42548793	chr22	42548792	42548793	cg05082376	TRUE	TRUE	TRUE	TRUE	TRUE	NA	NA	NA	NA	NA	NA	NA	NA	NA	NA	NA	NA	NA	NA	NA	NA	NA	NA		TRUE	0
chr22:43045952-43045953	chr22	43045952	43045953	cg20727362	FALSE	TRUE	FALSE	TRUE	TRUE	CYB5R3	NADH-cytochrome b5 reductase 3 isoform 1	-547	NA	NA	NA	NA	NA	NA	NA	NA	NA	NA	NA	NA	NA	NA	NA		FALSE	CYB5R3
chr22:43093450-43093451	chr22	43093450	43093451	cg03328754	TRUE	FALSE	FALSE	TRUE	TRUE	NA	NA	NA	NA	NA	NA	NA	NA	NA	NA	NA	NA	NA	NA	NA	NA	NA	NA	A4GALT	FALSE	A4GALT
chr22:45809244-45809245	chr22	45809244	45809245	cg00610021	FALSE	TRUE	FALSE	TRUE	FALSE	SMC1B	structural maintenance of chromosomes protein 1B isoform 1	256	RIBC2	RIB43A-like with coiled-coils protein 2	-327	NA	NA	NA	NA	NA	NA	NA	NA	NA	NA	NA	NA	SMC1B	FALSE	SMC1B
chr22:46285638-46285639	chr22	46285638	46285639	cg12301347	TRUE	FALSE	FALSE	FALSE	FALSE	NA	NA	NA	NA	NA	NA	NA	NA	NA	NA	NA	NA	NA	NA	NA	NA	NA	NA		TRUE	0
chr22:46285682-46285683	chr22	46285682	46285683	cg15236483	TRUE	FALSE	FALSE	FALSE	FALSE	NA	NA	NA	NA	NA	NA	NA	NA	NA	NA	NA	NA	NA	NA	NA	NA	NA	NA		TRUE	0
chr22:46762841-46762842	chr22	46762841	46762842	cg00784671	TRUE	FALSE	FALSE	TRUE	TRUE	NA	NA	NA	NA	NA	NA	NA	NA	NA	NA	NA	NA	NA	NA	NA	NA	NA	NA	CELSR1	FALSE	CELSR1
chr22:48892994-48892995	chr22	48892994	48892995	cg05992904	TRUE	FALSE	TRUE	TRUE	TRUE	NA	NA	NA	NA	NA	NA	NA	NA	NA	NA	NA	NA	NA	NA	NA	NA	NA	NA	FAM19A5	FALSE	FAM19A5
chr22:49448320-49448321	chr22	49448320	49448321	cg05132077	TRUE	TRUE	FALSE	TRUE	FALSE	NA	NA	NA	NA	NA	NA	NA	NA	NA	NA	NA	NA	NA	NA	NA	NA	NA	NA		TRUE	0
chr22:50026171-50026172	chr22	50026171	50026172	cg01652190	TRUE	FALSE	TRUE	TRUE	TRUE	NA	NA	NA	NA	NA	NA	NA	NA	NA	NA	NA	NA	NA	NA	NA	NA	NA	NA	C22orf34	FALSE	C22orf34
chr22:50026188-50026189	chr22	50026188	50026189	cg07959070	TRUE	FALSE	TRUE	TRUE	TRUE	NA	NA	NA	NA	NA	NA	NA	NA	NA	NA	NA	NA	NA	NA	NA	NA	NA	NA	C22orf34	FALSE	C22orf34
chr22:50616420-50616421	chr22	50616420	50616421	cg07895657	TRUE	FALSE	FALSE	TRUE	FALSE	NA	NA	NA	NA	NA	NA	NA	NA	NA	PANX2		-2304	NA	NA	NA	NA	NA	NA	PANX2	FALSE	PANX2
chr22:50629038-50629039	chr22	50629038	50629039	cg19214594	FALSE	TRUE	FALSE	FALSE	FALSE	NA	NA	NA	NA	NA	NA	NA	NA	NA	NA	NA	NA	NA	NA	NA	NA	NA	NA	TRABD	FALSE	TRABD
chr22:50629110-50629111	chr22	50629110	50629111	cg16294310	FALSE	TRUE	FALSE	FALSE	FALSE	NA	NA	NA	NA	NA	NA	NA	NA	NA	NA	NA	NA	NA	NA	NA	NA	NA	NA	TRABD	FALSE	TRABD
chr22:50845380-50845381	chr22	50845380	50845381	cg02447733	TRUE	FALSE	FALSE	FALSE	FALSE	NA	NA	NA	NA	NA	NA	NA	NA	NA	NA	NA	NA	NA	NA	NA	NA	NA	NA	PPP6R2	FALSE	PPP6R2
chr22:51042761-51042762	chr22	51042761	51042762	cg17852224	TRUE	FALSE	FALSE	FALSE	FALSE	NA	NA	NA	NA	NA	NA	NA	NA	NA	NA	NA	NA	NA	NA	NA	NA	NA	NA	MAPK8IP2	FALSE	MAPK8IP2
chr3:3073276-3073277	chr3	3073276	3073277	cg07850323	FALSE	TRUE	TRUE	TRUE	TRUE	NA	NA	NA	NA	NA	NA	NA	NA	NA	NA	NA	NA	NA	NA	NA	NA	NA	NA	CNTN4	FALSE	CNTN4
chr3:4909489-4909490	chr3	4909489	4909490	cg26394916	TRUE	FALSE	FALSE	TRUE	FALSE	NA	NA	NA	NA	NA	NA	NA	NA	NA	NA	NA	NA	NA	NA	NA	NA	NA	NA		TRUE	0
chr3:8671361-8671362	chr3	8671361	8671362	cg02578087	TRUE	FALSE	FALSE	TRUE	TRUE	NA	NA	NA	NA	NA	NA	NA	NA	NA	NA	NA	NA	NA	NA	NA	NA	NA	NA	SSUH2	FALSE	SSUH2
chr3:9877266-9877267	chr3	9877266	9877267	cg12436715	FALSE	TRUE	FALSE	FALSE	FALSE	NA	NA	NA	NA	NA	NA	NA	NA	NA	ARPC4-TTLL3	ARPC4-TTLL3 fusion protein	-774	TTLL3		-774	RPUSD3	RNA pseudouridylate synthase domain-containing protein 3 isoform 1	2266	ARPC4-TTLL3,TTLL3	FALSE	ARPC4-TTLL3
chr3:10149803-10149804	chr3	10149803	10149804	cg20850873	FALSE	TRUE	FALSE	TRUE	FALSE	FANCD2OS	FANCD2 opposite strand protein	112	NA	NA	NA	NA	NA	NA	NA	NA	NA	NA	NA	NA	NA	NA	NA	FANCD2OS	FALSE	FANCD2OS
chr3:10549576-10549577	chr3	10549576	10549577	cg20701799	TRUE	FALSE	FALSE	FALSE	FALSE	ATP2B2	plasma membrane calcium-transporting ATPase 2 isoform 2	-2308	NA	NA	NA	NA	NA	NA	NA	NA	NA	NA	NA	NA	NA	NA	NA		FALSE	ATP2B2
chr3:10806114-10806115	chr3	10806114	10806115	cg22843684	TRUE	FALSE	FALSE	FALSE	FALSE	LINC00606		-237	NA	NA	NA	NA	NA	NA	NA	NA	NA	NA	NA	NA	NA	NA	NA		FALSE	LINC00606
chr3:10806133-10806134	chr3	10806133	10806134	cg22620414	TRUE	FALSE	FALSE	FALSE	FALSE	LINC00606		-256	NA	NA	NA	NA	NA	NA	NA	NA	NA	NA	NA	NA	NA	NA	NA		FALSE	LINC00606
chr3:11036898-11036899	chr3	11036898	11036899	cg07626033	TRUE	FALSE	FALSE	TRUE	TRUE	SLC6A1	sodium- and chloride-dependent GABA transporter 1	2479	NA	NA	NA	NA	NA	NA	NA	NA	NA	NA	NA	NA	NA	NA	NA	SLC6A1	FALSE	SLC6A1
chr3:14251555-14251556	chr3	14251555	14251556	cg20378921	TRUE	FALSE	FALSE	TRUE	TRUE	NA	NA	NA	NA	NA	NA	NA	NA	NA	NA	NA	NA	NA	NA	NA	NA	NA	NA		TRUE	0
chr3:14258049-14258050	chr3	14258049	14258050	cg19876987	TRUE	FALSE	TRUE	TRUE	TRUE	NA	NA	NA	NA	NA	NA	NA	NA	NA	NA	NA	NA	NA	NA	NA	NA	NA	NA		TRUE	0
chr3:15540471-15540472	chr3	15540471	15540472	cg16303742	TRUE	FALSE	TRUE	TRUE	TRUE	COLQ	acetylcholinesterase collagenic tail peptide isoform II precursor	-92	MIR4270		-2656	NA	NA	NA	MIR4270		-2726	NA	NA	NA	NA	NA	NA	COLQ	FALSE	COLQ
chr3:16648294-16648295	chr3	16648294	16648295	cg03911306	FALSE	TRUE	FALSE	FALSE	FALSE	DAZL	deleted in azoospermia-like isoform 2	-1288	NA	NA	NA	NA	NA	NA	NA	NA	NA	NA	NA	NA	NA	NA	NA		FALSE	DAZL
chr3:19975738-19975739	chr3	19975738	19975739	cg08219773	FALSE	TRUE	FALSE	FALSE	FALSE	EFHB	EF-hand domain-containing family member B	-32	NA	NA	NA	NA	NA	NA	NA	NA	NA	NA	NA	NA	NA	NA	NA		FALSE	EFHB
chr3:25623905-25623906	chr3	25623905	25623906	cg21646032	TRUE	FALSE	FALSE	FALSE	FALSE	NA	NA	NA	NA	NA	NA	NA	NA	NA	NA	NA	NA	NA	NA	NA	NA	NA	NA	RARB	FALSE	RARB
chr3:27674461-27674462	chr3	27674461	27674462	cg13707894	TRUE	TRUE	FALSE	TRUE	FALSE	NA	NA	NA	NA	NA	NA	NA	NA	NA	NA	NA	NA	NA	NA	NA	NA	NA	NA		TRUE	0
chr3:27756039-27756040	chr3	27756039	27756040	cg16705744	TRUE	FALSE	TRUE	TRUE	TRUE	NA	NA	NA	NA	NA	NA	NA	NA	NA	EOMES	eomesodermin homolog isoform 2	1400	NA	NA	NA	NA	NA	NA		FALSE	EOMES
chr3:27762095-27762096	chr3	27762095	27762096	cg21473142	TRUE	FALSE	FALSE	TRUE	TRUE	EOMES	eomesodermin homolog isoform 2	2111	NA	NA	NA	NA	NA	NA	NA	NA	NA	NA	NA	NA	NA	NA	NA	EOMES	FALSE	EOMES
chr3:28119270-28119271	chr3	28119270	28119271	cg18130688	TRUE	FALSE	FALSE	TRUE	TRUE	NA	NA	NA	NA	NA	NA	NA	NA	NA	NA	NA	NA	NA	NA	NA	NA	NA	NA		TRUE	0
chr3:32612762-32612763	chr3	32612762	32612763	cg27361401	TRUE	FALSE	FALSE	TRUE	FALSE	DYNC1LI1	cytoplasmic dynein 1 light intermediate chain 1	-396	NA	NA	NA	NA	NA	NA	NA	NA	NA	NA	NA	NA	NA	NA	NA		FALSE	DYNC1LI1
chr3:37000235-37000236	chr3	37000235	37000236	cg06360956	TRUE	FALSE	FALSE	TRUE	FALSE	NA	NA	NA	NA	NA	NA	NA	NA	NA	NA	NA	NA	NA	NA	NA	NA	NA	NA		TRUE	0
chr3:39373404-39373405	chr3	39373404	39373405	cg27121316	FALSE	TRUE	FALSE	FALSE	FALSE	CCR8	C-C chemokine receptor type 8	2208	NA	NA	NA	NA	NA	NA	CCR8	C-C chemokine receptor type 8	-1767	NA	NA	NA	NA	NA	NA	CCR8	FALSE	CCR8
chr3:39543776-39543777	chr3	39543776	39543777	cg11235602	TRUE	FALSE	FALSE	FALSE	FALSE	MOBP	myelin-associated oligodendrocyte basic protein isoform b	220	NA	NA	NA	NA	NA	NA	MOBP	myelin-associated oligodendrocyte basic protein isoform b	-741	NA	NA	NA	NA	NA	NA	MOBP	FALSE	MOBP
chr3:39544192-39544193	chr3	39544192	39544193	cg05983061	TRUE	FALSE	FALSE	FALSE	FALSE	MOBP	myelin-associated oligodendrocyte basic protein isoform b	636	NA	NA	NA	NA	NA	NA	MOBP	myelin-associated oligodendrocyte basic protein isoform b	-325	NA	NA	NA	NA	NA	NA	MOBP	FALSE	MOBP
chr3:39544326-39544327	chr3	39544326	39544327	cg24050474	TRUE	FALSE	FALSE	FALSE	FALSE	MOBP	myelin-associated oligodendrocyte basic protein isoform b	770	NA	NA	NA	NA	NA	NA	MOBP	myelin-associated oligodendrocyte basic protein isoform b	-191	NA	NA	NA	NA	NA	NA	MOBP	FALSE	MOBP
chr3:46600244-46600245	chr3	46600244	46600245	cg24524379	TRUE	FALSE	FALSE	TRUE	TRUE	LRRC2-AS1		1357	NA	NA	NA	NA	NA	NA	LRRC2-AS1		-934	NA	NA	NA	NA	NA	NA	LRRC2-AS1,LRRC2	FALSE	LRRC2-AS1
chr3:46661640-46661641	chr3	46661640	46661641	cg11219411	TRUE	FALSE	TRUE	TRUE	TRUE	NA	NA	NA	NA	NA	NA	NA	NA	NA	NA	NA	NA	NA	NA	NA	NA	NA	NA	LOC100132146	FALSE	LOC100132146
chr3:46759438-46759439	chr3	46759438	46759439	cg02834909	TRUE	TRUE	FALSE	FALSE	FALSE	PRSS50	probable threonine protease PRSS50 precursor	-65	NA	NA	NA	NA	NA	NA	PRSS46	putative serine protease 46	1634	NA	NA	NA	NA	NA	NA		FALSE	PRSS50
chr3:46759449-46759450	chr3	46759449	46759450	cg19668234	TRUE	TRUE	FALSE	FALSE	FALSE	PRSS50	probable threonine protease PRSS50 precursor	-76	NA	NA	NA	NA	NA	NA	PRSS46	putative serine protease 46	1623	NA	NA	NA	NA	NA	NA		FALSE	PRSS50
chr3:46759472-46759473	chr3	46759472	46759473	cg01788113	TRUE	TRUE	FALSE	FALSE	FALSE	PRSS50	probable threonine protease PRSS50 precursor	-99	NA	NA	NA	NA	NA	NA	PRSS46	putative serine protease 46	1600	NA	NA	NA	NA	NA	NA		FALSE	PRSS50
chr3:46759475-46759476	chr3	46759475	46759476	cg00817731	TRUE	TRUE	FALSE	FALSE	FALSE	PRSS50	probable threonine protease PRSS50 precursor	-102	NA	NA	NA	NA	NA	NA	PRSS46	putative serine protease 46	1597	NA	NA	NA	NA	NA	NA		FALSE	PRSS50
chr3:47563649-47563650	chr3	47563649	47563650	cg04507495	TRUE	TRUE	FALSE	TRUE	FALSE	NA	NA	NA	NA	NA	NA	NA	NA	NA	NA	NA	NA	NA	NA	NA	NA	NA	NA		TRUE	0
chr3:50336418-50336419	chr3	50336418	50336419	cg13682223	TRUE	FALSE	FALSE	FALSE	FALSE	NAT6	N-acetyltransferase 6 isoform 2	-98	HYAL3	hyaluronidase-3 isoform 1 precursor	-125	NA	NA	NA	HYAL1	hyaluronidase-1 isoform 5	901	NAT6	N-acetyltransferase 6 isoform 2	-2586	NA	NA	NA	HYAL3,NAT6	FALSE	NAT6
chr3:50341293-50341294	chr3	50341293	50341294	cg12930727	TRUE	FALSE	FALSE	TRUE	FALSE	HYAL1	hyaluronidase-1 isoform 5	-261	NA	NA	NA	NA	NA	NA	NA	NA	NA	NA	NA	NA	NA	NA	NA	HYAL1	FALSE	HYAL1
chr3:52927548-52927549	chr3	52927548	52927549	cg04865290	TRUE	FALSE	TRUE	TRUE	TRUE	NA	NA	NA	NA	NA	NA	NA	NA	NA	NA	NA	NA	NA	NA	NA	NA	NA	NA	TMEM110,TMEM110-MUSTN1	FALSE	TMEM110,TMEM110-MUSTN1
chr3:53030684-53030685	chr3	53030684	53030685	cg21126969	TRUE	FALSE	FALSE	TRUE	FALSE	NA	NA	NA	NA	NA	NA	NA	NA	NA	NA	NA	NA	NA	NA	NA	NA	NA	NA	SFMBT1	FALSE	SFMBT1
chr3:53032891-53032892	chr3	53032891	53032892	cg24616795	TRUE	FALSE	FALSE	TRUE	FALSE	NA	NA	NA	NA	NA	NA	NA	NA	NA	NA	NA	NA	NA	NA	NA	NA	NA	NA	SFMBT1	FALSE	SFMBT1
chr3:53033167-53033168	chr3	53033167	53033168	cg07884673	TRUE	FALSE	FALSE	TRUE	FALSE	NA	NA	NA	NA	NA	NA	NA	NA	NA	NA	NA	NA	NA	NA	NA	NA	NA	NA	SFMBT1	FALSE	SFMBT1
chr3:53036929-53036930	chr3	53036929	53036930	cg27127091	TRUE	FALSE	FALSE	TRUE	TRUE	NA	NA	NA	NA	NA	NA	NA	NA	NA	NA	NA	NA	NA	NA	NA	NA	NA	NA	SFMBT1	FALSE	SFMBT1
chr3:53926598-53926599	chr3	53926598	53926599	cg16814023	TRUE	FALSE	FALSE	TRUE	TRUE	SELK	selenoprotein K	-609	NA	NA	NA	NA	NA	NA	NA	NA	NA	NA	NA	NA	NA	NA	NA		FALSE	SELK
chr3:56590734-56590735	chr3	56590734	56590735	cg05401945	FALSE	TRUE	FALSE	TRUE	TRUE	CCDC66	coiled-coil domain-containing protein 66 isoform 2	-449	NA	NA	NA	NA	NA	NA	NA	NA	NA	NA	NA	NA	NA	NA	NA		FALSE	CCDC66
chr3:63978545-63978546	chr3	63978545	63978546	cg18405880	TRUE	FALSE	FALSE	FALSE	FALSE	NA	NA	NA	NA	NA	NA	NA	NA	NA	NA	NA	NA	NA	NA	NA	NA	NA	NA	ATXN7	FALSE	ATXN7
chr3:64670017-64670018	chr3	64670017	64670018	cg11044162	TRUE	FALSE	FALSE	TRUE	FALSE	ADAMTS9-AS2		-528	NA	NA	NA	NA	NA	NA	NA	NA	NA	NA	NA	NA	NA	NA	NA	ADAMTS9	FALSE	ADAMTS9-AS2
chr3:71779135-71779136	chr3	71779135	71779136	cg01228342	TRUE	FALSE	FALSE	TRUE	TRUE	EIF4E3	eukaryotic translation initiation factor 4E type 3 isoform b	-866	NA	NA	NA	NA	NA	NA	NA	NA	NA	NA	NA	NA	NA	NA	NA	EIF4E3	FALSE	EIF4E3
chr3:73045556-73045557	chr3	73045556	73045557	cg03847932	TRUE	TRUE	TRUE	TRUE	TRUE	PPP4R2	serine/threonine-protein phosphatase 4 regulatory subunit 2	-562	NA	NA	NA	NA	NA	NA	NA	NA	NA	NA	NA	NA	NA	NA	NA		FALSE	PPP4R2
chr3:73045686-73045687	chr3	73045686	73045687	cg20540428	TRUE	TRUE	FALSE	TRUE	TRUE	PPP4R2	serine/threonine-protein phosphatase 4 regulatory subunit 2	-432	NA	NA	NA	NA	NA	NA	NA	NA	NA	NA	NA	NA	NA	NA	NA		FALSE	PPP4R2
chr3:75445502-75445503	chr3	75445502	75445503	cg06217323	FALSE	TRUE	FALSE	FALSE	FALSE	NA	NA	NA	NA	NA	NA	NA	NA	NA	NA	NA	NA	NA	NA	NA	NA	NA	NA		TRUE	0
chr3:100401284-100401285	chr3	100401284	100401285	cg00186462	FALSE	TRUE	FALSE	FALSE	FALSE	NA	NA	NA	NA	NA	NA	NA	NA	NA	NA	NA	NA	NA	NA	NA	NA	NA	NA	ADGRG7	FALSE	ADGRG7
chr3:105601834-105601835	chr3	105601834	105601835	cg16975614	TRUE	FALSE	FALSE	TRUE	FALSE	NA	NA	NA	NA	NA	NA	NA	NA	NA	NA	NA	NA	NA	NA	NA	NA	NA	NA		TRUE	0
chr3:124554058-124554059	chr3	124554058	124554059	cg03021329	TRUE	FALSE	TRUE	TRUE	TRUE	NA	NA	NA	NA	NA	NA	NA	NA	NA	NA	NA	NA	NA	NA	NA	NA	NA	NA	ITGB5	FALSE	ITGB5
chr3:125655381-125655382	chr3	125655381	125655382	cg05084668	TRUE	FALSE	TRUE	TRUE	TRUE	ALG1L	putative glycosyltransferase ALG1-like isoform 1	506	NA	NA	NA	NA	NA	NA	NA	NA	NA	NA	NA	NA	NA	NA	NA	ALG1L	FALSE	ALG1L
chr3:125678407-125678408	chr3	125678407	125678408	cg01620082	FALSE	TRUE	FALSE	FALSE	FALSE	NA	NA	NA	NA	NA	NA	NA	NA	NA	NA	NA	NA	NA	NA	NA	NA	NA	NA		TRUE	0
chr3:125708958-125708959	chr3	125708958	125708959	cg02807482	TRUE	FALSE	TRUE	TRUE	TRUE	NA	NA	NA	NA	NA	NA	NA	NA	NA	NA	NA	NA	NA	NA	NA	NA	NA	NA		TRUE	0
chr3:125709740-125709741	chr3	125709740	125709741	cg15145296	TRUE	TRUE	TRUE	TRUE	TRUE	NA	NA	NA	NA	NA	NA	NA	NA	NA	NA	NA	NA	NA	NA	NA	NA	NA	NA		TRUE	0
chr3:126911844-126911845	chr3	126911844	126911845	cg24341311	FALSE	TRUE	FALSE	FALSE	FALSE	C3orf56	putative uncharacterized protein C3orf56	-129	NA	NA	NA	NA	NA	NA	NA	NA	NA	NA	NA	NA	NA	NA	NA		FALSE	C3orf56
chr3:127056955-127056956	chr3	127056955	127056956	cg21487550	FALSE	TRUE	FALSE	TRUE	FALSE	NA	NA	NA	NA	NA	NA	NA	NA	NA	NA	NA	NA	NA	NA	NA	NA	NA	NA	LOC101927123	FALSE	LOC101927123
chr3:129147846-129147847	chr3	129147846	129147847	cg16516295	TRUE	FALSE	TRUE	TRUE	TRUE	EFCAB12	EF-hand calcium-binding domain-containing protein 12	-352	NA	NA	NA	NA	NA	NA	MBD4	methyl-CpG-binding domain protein 4 isoform 1	1940	NA	NA	NA	NA	NA	NA		FALSE	EFCAB12
chr3:129799733-129799734	chr3	129799733	129799734	cg02693227	TRUE	TRUE	FALSE	TRUE	FALSE	ALG1L2	putative glycosyltransferase ALG1L2	-940	NA	NA	NA	NA	NA	NA	NA	NA	NA	NA	NA	NA	NA	NA	NA		FALSE	ALG1L2
chr3:129804842-129804843	chr3	129804842	129804843	cg27226125	TRUE	TRUE	FALSE	TRUE	FALSE	NA	NA	NA	NA	NA	NA	NA	NA	NA	NA	NA	NA	NA	NA	NA	NA	NA	NA	ALG1L2	FALSE	ALG1L2
chr3:133502540-133502541	chr3	133502540	133502541	cg08439880	TRUE	TRUE	TRUE	TRUE	TRUE	SRPRB	signal recognition particle receptor subunit beta	-336	NA	NA	NA	NA	NA	NA	NA	NA	NA	NA	NA	NA	NA	NA	NA		FALSE	SRPRB
chr3:133502564-133502565	chr3	133502564	133502565	cg11941060	TRUE	FALSE	TRUE	TRUE	TRUE	SRPRB	signal recognition particle receptor subunit beta	-312	NA	NA	NA	NA	NA	NA	NA	NA	NA	NA	NA	NA	NA	NA	NA		FALSE	SRPRB
chr3:133502702-133502703	chr3	133502702	133502703	cg08048268	TRUE	TRUE	TRUE	TRUE	TRUE	SRPRB	signal recognition particle receptor subunit beta	-174	NA	NA	NA	NA	NA	NA	NA	NA	NA	NA	NA	NA	NA	NA	NA		FALSE	SRPRB
chr3:133502909-133502910	chr3	133502909	133502910	cg01448562	FALSE	TRUE	TRUE	TRUE	TRUE	SRPRB	signal recognition particle receptor subunit beta	33	NA	NA	NA	NA	NA	NA	NA	NA	NA	NA	NA	NA	NA	NA	NA	SRPRB	FALSE	SRPRB
chr3:133502952-133502953	chr3	133502952	133502953	cg16414030	TRUE	TRUE	TRUE	TRUE	TRUE	SRPRB	signal recognition particle receptor subunit beta	76	NA	NA	NA	NA	NA	NA	NA	NA	NA	NA	NA	NA	NA	NA	NA	SRPRB	FALSE	SRPRB
chr3:138152902-138152903	chr3	138152902	138152903	cg11885357	FALSE	TRUE	FALSE	FALSE	FALSE	ESYT3	extended synaptotagmin-3	-512	NA	NA	NA	NA	NA	NA	NA	NA	NA	NA	NA	NA	NA	NA	NA		FALSE	ESYT3
chr3:138763894-138763895	chr3	138763894	138763895	cg24530147	FALSE	TRUE	FALSE	FALSE	FALSE	PRR23C	proline-rich protein 23C	-160	NA	NA	NA	NA	NA	NA	PRR23C	proline-rich protein 23C	-2951	NA	NA	NA	NA	NA	NA		FALSE	PRR23C
chr3:138763899-138763900	chr3	138763899	138763900	cg14325153	FALSE	TRUE	FALSE	FALSE	FALSE	PRR23C	proline-rich protein 23C	-165	NA	NA	NA	NA	NA	NA	PRR23C	proline-rich protein 23C	-2956	NA	NA	NA	NA	NA	NA		FALSE	PRR23C
chr3:142666320-142666321	chr3	142666320	142666321	cg21136104	FALSE	TRUE	FALSE	FALSE	FALSE	NA	NA	NA	NA	NA	NA	NA	NA	NA	NA	NA	NA	NA	NA	NA	NA	NA	NA		TRUE	0
chr3:145790097-145790098	chr3	145790097	145790098	cg15726045	TRUE	FALSE	FALSE	TRUE	FALSE	NA	NA	NA	NA	NA	NA	NA	NA	NA	PLOD2	procollagen-lysine,2-oxoglutarate 5-dioxygenase 2 isoform 1 precursor	-2870	NA	NA	NA	NA	NA	NA	PLOD2	FALSE	PLOD2
chr3:150800762-150800763	chr3	150800762	150800763	cg20514083	TRUE	FALSE	FALSE	TRUE	TRUE	NA	NA	NA	NA	NA	NA	NA	NA	NA	NA	NA	NA	NA	NA	NA	NA	NA	NA		TRUE	0
chr3:151157436-151157437	chr3	151157436	151157437	cg03906843	TRUE	FALSE	FALSE	TRUE	FALSE	IGSF10	immunoglobulin superfamily member 10 isoform 3	1142	NA	NA	NA	NA	NA	NA	MED12L	mediator of RNA polymerase II transcription subunit 12-like protein	2971	NA	NA	NA	NA	NA	NA	IGSF10	FALSE	IGSF10
chr3:151178904-151178905	chr3	151178904	151178905	cg21766308	TRUE	FALSE	FALSE	TRUE	TRUE	IGSF10	immunoglobulin superfamily member 10 isoform 1 precursor	-2407	NA	NA	NA	NA	NA	NA	NA	NA	NA	NA	NA	NA	NA	NA	NA		FALSE	IGSF10
chr3:151867537-151867538	chr3	151867537	151867538	cg27098685	TRUE	FALSE	FALSE	TRUE	TRUE	NA	NA	NA	NA	NA	NA	NA	NA	NA	NA	NA	NA	NA	NA	NA	NA	NA	NA		TRUE	0
chr3:183146663-183146664	chr3	183146663	183146664	cg21478177	TRUE	FALSE	FALSE	FALSE	FALSE	MCF2L2	probable guanine nucleotide exchange factor MCF2L2	-606	NA	NA	NA	NA	NA	NA	NA	NA	NA	NA	NA	NA	NA	NA	NA		FALSE	MCF2L2
chr3:183209713-183209714	chr3	183209713	183209714	cg14023239	FALSE	TRUE	FALSE	TRUE	TRUE	NA	NA	NA	NA	NA	NA	NA	NA	NA	NA	NA	NA	NA	NA	NA	NA	NA	NA	KLHL6	FALSE	KLHL6
chr3:183209810-183209811	chr3	183209810	183209811	cg24707617	FALSE	TRUE	FALSE	TRUE	TRUE	NA	NA	NA	NA	NA	NA	NA	NA	NA	NA	NA	NA	NA	NA	NA	NA	NA	NA	KLHL6	FALSE	KLHL6
chr3:183209927-183209928	chr3	183209927	183209928	cg12326526	FALSE	TRUE	FALSE	TRUE	TRUE	NA	NA	NA	NA	NA	NA	NA	NA	NA	NA	NA	NA	NA	NA	NA	NA	NA	NA	KLHL6	FALSE	KLHL6
chr3:183735012-183735013	chr3	183735012	183735013	cg01324343	TRUE	TRUE	TRUE	TRUE	TRUE	ABCC5	multidrug resistance-associated protein 5 isoform 2	715	NA	NA	NA	NA	NA	NA	NA	NA	NA	NA	NA	NA	NA	NA	NA	ABCC5	FALSE	ABCC5
chr3:185826590-185826591	chr3	185826590	185826591	cg17466567	TRUE	FALSE	FALSE	TRUE	FALSE	ETV5	ETS translocation variant 5	311	NA	NA	NA	NA	NA	NA	NA	NA	NA	NA	NA	NA	NA	NA	NA	ETV5	FALSE	ETV5
chr3:189598972-189598973	chr3	189598972	189598973	cg01114486	TRUE	FALSE	FALSE	TRUE	FALSE	NA	NA	NA	NA	NA	NA	NA	NA	NA	TP63	tumor protein 63 isoform 6	-312	NA	NA	NA	NA	NA	NA	TP63	FALSE	TP63
chr3:189829092-189829093	chr3	189829092	189829093	cg15260248	TRUE	FALSE	FALSE	TRUE	TRUE	NA	NA	NA	NA	NA	NA	NA	NA	NA	NA	NA	NA	NA	NA	NA	NA	NA	NA	P3H2	FALSE	P3H2
chr3:192289245-192289246	chr3	192289245	192289246	cg17611045	TRUE	FALSE	FALSE	FALSE	FALSE	NA	NA	NA	NA	NA	NA	NA	NA	NA	NA	NA	NA	NA	NA	NA	NA	NA	NA	FGF12	FALSE	FGF12
chr3:192289293-192289294	chr3	192289293	192289294	cg07620573	TRUE	FALSE	FALSE	FALSE	FALSE	NA	NA	NA	NA	NA	NA	NA	NA	NA	NA	NA	NA	NA	NA	NA	NA	NA	NA	FGF12	FALSE	FGF12
chr3:194705954-194705955	chr3	194705954	194705955	cg22613854	TRUE	FALSE	FALSE	TRUE	FALSE	NA	NA	NA	NA	NA	NA	NA	NA	NA	NA	NA	NA	NA	NA	NA	NA	NA	NA		TRUE	0
chr3:194706168-194706169	chr3	194706168	194706169	cg22831526	TRUE	FALSE	FALSE	TRUE	FALSE	NA	NA	NA	NA	NA	NA	NA	NA	NA	NA	NA	NA	NA	NA	NA	NA	NA	NA		TRUE	0
chr3:194836482-194836483	chr3	194836482	194836483	cg25871427	TRUE	FALSE	FALSE	FALSE	FALSE	NA	NA	NA	NA	NA	NA	NA	NA	NA	NA	NA	NA	NA	NA	NA	NA	NA	NA	XXYLT1	FALSE	XXYLT1
chr3:195489708-195489709	chr3	195489708	195489709	cg13752114	TRUE	TRUE	TRUE	TRUE	TRUE	NA	NA	NA	NA	NA	NA	NA	NA	NA	NA	NA	NA	NA	NA	NA	NA	NA	NA	MUC4	FALSE	MUC4
chr3:195489782-195489783	chr3	195489782	195489783	cg18918831	TRUE	TRUE	TRUE	TRUE	TRUE	NA	NA	NA	NA	NA	NA	NA	NA	NA	NA	NA	NA	NA	NA	NA	NA	NA	NA	MUC4	FALSE	MUC4
chr3:195489789-195489790	chr3	195489789	195489790	cg18713687	TRUE	FALSE	TRUE	TRUE	TRUE	NA	NA	NA	NA	NA	NA	NA	NA	NA	NA	NA	NA	NA	NA	NA	NA	NA	NA	MUC4	FALSE	MUC4
chr3:195490033-195490034	chr3	195490033	195490034	cg01310397	TRUE	FALSE	FALSE	TRUE	TRUE	NA	NA	NA	NA	NA	NA	NA	NA	NA	NA	NA	NA	NA	NA	NA	NA	NA	NA	MUC4	FALSE	MUC4
chr3:195576629-195576630	chr3	195576629	195576630	cg01079515	TRUE	TRUE	FALSE	TRUE	TRUE	NA	NA	NA	NA	NA	NA	NA	NA	NA	NA	NA	NA	NA	NA	NA	NA	NA	NA		TRUE	0
chr3:195578240-195578241	chr3	195578240	195578241	cg01797371	TRUE	FALSE	FALSE	TRUE	TRUE	NA	NA	NA	NA	NA	NA	NA	NA	NA	NA	NA	NA	NA	NA	NA	NA	NA	NA		TRUE	0
chr3:195578259-195578260	chr3	195578259	195578260	cg20917491	TRUE	FALSE	TRUE	TRUE	TRUE	NA	NA	NA	NA	NA	NA	NA	NA	NA	NA	NA	NA	NA	NA	NA	NA	NA	NA		TRUE	0
chr3:196227453-196227454	chr3	196227453	196227454	cg01550828	TRUE	FALSE	FALSE	TRUE	FALSE	NA	NA	NA	NA	NA	NA	NA	NA	NA	NA	NA	NA	NA	NA	NA	NA	NA	NA	RNF168	FALSE	RNF168
chr3:196705629-196705630	chr3	196705629	196705630	cg18522231	TRUE	FALSE	TRUE	TRUE	TRUE	NA	NA	NA	NA	NA	NA	NA	NA	NA	NA	NA	NA	NA	NA	NA	NA	NA	NA		TRUE	0
chr3:196750939-196750940	chr3	196750939	196750940	cg18025886	FALSE	TRUE	FALSE	FALSE	FALSE	NA	NA	NA	NA	NA	NA	NA	NA	NA	NA	NA	NA	NA	NA	NA	NA	NA	NA	MFI2	FALSE	MFI2
chr3:196757701-196757702	chr3	196757701	196757702	cg15727583	TRUE	FALSE	FALSE	FALSE	FALSE	MFI2	melanotransferrin isoform 2 precursor	-1014	NA	NA	NA	NA	NA	NA	NA	NA	NA	NA	NA	NA	NA	NA	NA		FALSE	MFI2
chr4:124232-124233	chr4	124232	124233	cg20320494	FALSE	TRUE	FALSE	TRUE	TRUE	ZNF718	zinc finger protein 718 isoform b	-125	NA	NA	NA	NA	NA	NA	NA	NA	NA	NA	NA	NA	NA	NA	NA	ZNF718	FALSE	ZNF718
chr4:124342-124343	chr4	124342	124343	cg12717203	FALSE	TRUE	FALSE	TRUE	TRUE	ZNF718	zinc finger protein 718 isoform b	-15	NA	NA	NA	NA	NA	NA	NA	NA	NA	NA	NA	NA	NA	NA	NA	ZNF718	FALSE	ZNF718
chr4:124622-124623	chr4	124622	124623	cg25397663	FALSE	TRUE	FALSE	TRUE	FALSE	ZNF718	zinc finger protein 718 isoform b	265	NA	NA	NA	NA	NA	NA	NA	NA	NA	NA	NA	NA	NA	NA	NA	ZNF718	FALSE	ZNF718
chr4:125112-125113	chr4	125112	125113	cg10197305	FALSE	TRUE	FALSE	TRUE	TRUE	ZNF718	zinc finger protein 718 isoform b	755	NA	NA	NA	NA	NA	NA	NA	NA	NA	NA	NA	NA	NA	NA	NA	ZNF718	FALSE	ZNF718
chr4:126058-126059	chr4	126058	126059	cg14192029	FALSE	TRUE	TRUE	TRUE	TRUE	ZNF718	zinc finger protein 718 isoform b	1701	NA	NA	NA	NA	NA	NA	NA	NA	NA	NA	NA	NA	NA	NA	NA	ZNF718	FALSE	ZNF718
chr4:640348-640349	chr4	640348	640349	cg26693817	TRUE	FALSE	FALSE	TRUE	FALSE	NA	NA	NA	NA	NA	NA	NA	NA	NA	NA	NA	NA	NA	NA	NA	NA	NA	NA	PDE6B	FALSE	PDE6B
chr4:640503-640504	chr4	640503	640504	cg11229771	TRUE	FALSE	FALSE	TRUE	FALSE	NA	NA	NA	NA	NA	NA	NA	NA	NA	NA	NA	NA	NA	NA	NA	NA	NA	NA	PDE6B	FALSE	PDE6B
chr4:645256-645257	chr4	645256	645257	cg27357918	TRUE	FALSE	FALSE	TRUE	FALSE	PDE6B	rod cGMP-specific 3',5'-cyclic phosphodiesterase subunit beta isoform 3	-1709	NA	NA	NA	NA	NA	NA	NA	NA	NA	NA	NA	NA	NA	NA	NA	PDE6B	FALSE	PDE6B
chr4:674590-674591	chr4	674590	674591	cg00723338	TRUE	FALSE	FALSE	FALSE	FALSE	MYL5	myosin light chain 5	2880	NA	NA	NA	NA	NA	NA	MFSD7	major facilitator superfamily domain-containing protein 7 isoform 2	1022	MYL5	myosin light chain 5	-1227	NA	NA	NA	MYL5	FALSE	MYL5
chr4:675137-675138	chr4	675137	675138	cg15201545	TRUE	FALSE	FALSE	FALSE	FALSE	NA	NA	NA	NA	NA	NA	NA	NA	NA	MFSD7	major facilitator superfamily domain-containing protein 7 isoform 2	475	MYL5	myosin light chain 5	-680	NA	NA	NA	MYL5	FALSE	MFSD7
chr4:675264-675265	chr4	675264	675265	cg17035899	TRUE	FALSE	FALSE	FALSE	FALSE	NA	NA	NA	NA	NA	NA	NA	NA	NA	MFSD7	major facilitator superfamily domain-containing protein 7 isoform 2	348	MYL5	myosin light chain 5	-553	NA	NA	NA	MYL5	FALSE	MFSD7
chr4:675827-675828	chr4	675827	675828	cg19427345	FALSE	TRUE	FALSE	FALSE	FALSE	NA	NA	NA	NA	NA	NA	NA	NA	NA	MYL5	myosin light chain 5	10	MFSD7	major facilitator superfamily domain-containing protein 7 isoform 2	-215	NA	NA	NA	MFSD7	FALSE	MYL5
chr4:675936-675937	chr4	675936	675937	cg23143502	FALSE	TRUE	FALSE	FALSE	FALSE	NA	NA	NA	NA	NA	NA	NA	NA	NA	MYL5	myosin light chain 5	119	MFSD7	major facilitator superfamily domain-containing protein 7 isoform 2	-324	NA	NA	NA	MFSD7	FALSE	MYL5
chr4:940893-940894	chr4	940893	940894	cg20814179	TRUE	FALSE	TRUE	TRUE	TRUE	NA	NA	NA	NA	NA	NA	NA	NA	NA	NA	NA	NA	NA	NA	NA	NA	NA	NA	TMEM175	FALSE	TMEM175
chr4:1005201-1005202	chr4	1005201	1005202	cg25932599	TRUE	FALSE	FALSE	TRUE	TRUE	FGFRL1	fibroblast growth factor receptor-like 1 precursor	-408	NA	NA	NA	NA	NA	NA	NA	NA	NA	NA	NA	NA	NA	NA	NA		FALSE	FGFRL1
chr4:1243980-1243981	chr4	1243980	1243981	cg26479374	TRUE	FALSE	FALSE	TRUE	FALSE	CTBP1-AS2		753	CTBP1	C-terminal-binding protein 1 isoform 1	-1072	NA	NA	NA	CTBP1-AS2		-2815	NA	NA	NA	NA	NA	NA	CTBP1-AS2	FALSE	CTBP1-AS2
chr4:1244006-1244007	chr4	1244006	1244007	cg16399632	TRUE	FALSE	FALSE	TRUE	FALSE	CTBP1-AS2		779	CTBP1	C-terminal-binding protein 1 isoform 1	-1098	NA	NA	NA	CTBP1-AS2		-2789	NA	NA	NA	NA	NA	NA	CTBP1-AS2	FALSE	CTBP1-AS2
chr4:1393418-1393419	chr4	1393418	1393419	cg19621877	TRUE	FALSE	FALSE	TRUE	TRUE	NA	NA	NA	NA	NA	NA	NA	NA	NA	NA	NA	NA	NA	NA	NA	NA	NA	NA		TRUE	0
chr4:1513089-1513090	chr4	1513089	1513090	cg25034424	FALSE	TRUE	FALSE	TRUE	FALSE	NA	NA	NA	NA	NA	NA	NA	NA	NA	NA	NA	NA	NA	NA	NA	NA	NA	NA		TRUE	0
chr4:1521984-1521985	chr4	1521984	1521985	cg27311590	TRUE	FALSE	FALSE	FALSE	FALSE	NA	NA	NA	NA	NA	NA	NA	NA	NA	NA	NA	NA	NA	NA	NA	NA	NA	NA		TRUE	0
chr4:1522229-1522230	chr4	1522229	1522230	cg12456927	TRUE	FALSE	FALSE	FALSE	FALSE	NA	NA	NA	NA	NA	NA	NA	NA	NA	NA	NA	NA	NA	NA	NA	NA	NA	NA		TRUE	0
chr4:1526253-1526254	chr4	1526253	1526254	cg22351267	TRUE	FALSE	FALSE	TRUE	FALSE	NA	NA	NA	NA	NA	NA	NA	NA	NA	NA	NA	NA	NA	NA	NA	NA	NA	NA		TRUE	0
chr4:1570685-1570686	chr4	1570685	1570686	cg24258529	TRUE	FALSE	FALSE	TRUE	FALSE	NA	NA	NA	NA	NA	NA	NA	NA	NA	NA	NA	NA	NA	NA	NA	NA	NA	NA		TRUE	0
chr4:1579657-1579658	chr4	1579657	1579658	cg25007799	TRUE	FALSE	FALSE	TRUE	FALSE	NA	NA	NA	NA	NA	NA	NA	NA	NA	NA	NA	NA	NA	NA	NA	NA	NA	NA		TRUE	0
chr4:1580193-1580194	chr4	1580193	1580194	cg13943068	TRUE	FALSE	FALSE	FALSE	FALSE	NA	NA	NA	NA	NA	NA	NA	NA	NA	NA	NA	NA	NA	NA	NA	NA	NA	NA		TRUE	0
chr4:1580377-1580378	chr4	1580377	1580378	cg03393996	TRUE	FALSE	FALSE	TRUE	FALSE	NA	NA	NA	NA	NA	NA	NA	NA	NA	NA	NA	NA	NA	NA	NA	NA	NA	NA		TRUE	0
chr4:1582181-1582182	chr4	1582181	1582182	cg19704288	TRUE	FALSE	FALSE	FALSE	FALSE	NA	NA	NA	NA	NA	NA	NA	NA	NA	NA	NA	NA	NA	NA	NA	NA	NA	NA		TRUE	0
chr4:1608283-1608284	chr4	1608283	1608284	cg13444392	TRUE	FALSE	FALSE	FALSE	FALSE	NA	NA	NA	NA	NA	NA	NA	NA	NA	NA	NA	NA	NA	NA	NA	NA	NA	NA		TRUE	0
chr4:2303638-2303639	chr4	2303638	2303639	cg07042007	TRUE	FALSE	FALSE	TRUE	TRUE	NA	NA	NA	NA	NA	NA	NA	NA	NA	NA	NA	NA	NA	NA	NA	NA	NA	NA	ZFYVE28	FALSE	ZFYVE28
chr4:2303660-2303661	chr4	2303660	2303661	cg14405197	TRUE	FALSE	FALSE	TRUE	TRUE	NA	NA	NA	NA	NA	NA	NA	NA	NA	NA	NA	NA	NA	NA	NA	NA	NA	NA	ZFYVE28	FALSE	ZFYVE28
chr4:3374767-3374768	chr4	3374767	3374768	cg14583973	TRUE	FALSE	TRUE	TRUE	TRUE	NA	NA	NA	NA	NA	NA	NA	NA	NA	NA	NA	NA	NA	NA	NA	NA	NA	NA	RGS12	FALSE	RGS12
chr4:3464754-3464755	chr4	3464754	3464755	cg15867164	TRUE	FALSE	FALSE	TRUE	FALSE	DOK7	protein Dok-7 isoform 1	-278	NA	NA	NA	NA	NA	NA	NA	NA	NA	NA	NA	NA	NA	NA	NA		FALSE	DOK7
chr4:3480318-3480319	chr4	3480318	3480319	cg23495837	TRUE	FALSE	FALSE	TRUE	TRUE	NA	NA	NA	NA	NA	NA	NA	NA	NA	NA	NA	NA	NA	NA	NA	NA	NA	NA	DOK7	FALSE	DOK7
chr4:4858598-4858599	chr4	4858598	4858599	cg05600350	TRUE	FALSE	FALSE	TRUE	FALSE	MSX1	homeobox protein MSX-1	-2793	NA	NA	NA	NA	NA	NA	NA	NA	NA	NA	NA	NA	NA	NA	NA		FALSE	MSX1
chr4:6659346-6659347	chr4	6659346	6659347	cg21811021	TRUE	FALSE	FALSE	TRUE	TRUE	NA	NA	NA	NA	NA	NA	NA	NA	NA	NA	NA	NA	NA	NA	NA	NA	NA	NA		TRUE	0
chr4:7024189-7024190	chr4	7024189	7024190	cg15105060	TRUE	FALSE	FALSE	TRUE	TRUE	NA	NA	NA	NA	NA	NA	NA	NA	NA	NA	NA	NA	NA	NA	NA	NA	NA	NA	TBC1D14	FALSE	TBC1D14
chr4:7763703-7763704	chr4	7763703	7763704	cg27200895	TRUE	FALSE	TRUE	TRUE	TRUE	NA	NA	NA	NA	NA	NA	NA	NA	NA	NA	NA	NA	NA	NA	NA	NA	NA	NA	AFAP1-AS1,AFAP1	FALSE	AFAP1-AS1,AFAP1
chr4:7788342-7788343	chr4	7788342	7788343	cg25817503	TRUE	FALSE	TRUE	TRUE	TRUE	NA	NA	NA	NA	NA	NA	NA	NA	NA	NA	NA	NA	NA	NA	NA	NA	NA	NA	AFAP1	FALSE	AFAP1
chr4:7812988-7812989	chr4	7812988	7812989	cg06758191	TRUE	FALSE	FALSE	TRUE	FALSE	NA	NA	NA	NA	NA	NA	NA	NA	NA	NA	NA	NA	NA	NA	NA	NA	NA	NA	AFAP1	FALSE	AFAP1
chr4:14451768-14451769	chr4	14451768	14451769	cg07075387	TRUE	FALSE	TRUE	TRUE	FALSE	NA	NA	NA	NA	NA	NA	NA	NA	NA	NA	NA	NA	NA	NA	NA	NA	NA	NA		TRUE	0
chr4:22390126-22390127	chr4	22390126	22390127	cg13291296	TRUE	FALSE	FALSE	FALSE	FALSE	NA	NA	NA	NA	NA	NA	NA	NA	NA	ADGRA3	probable G-protein coupled receptor 125 precursor	-1130	NA	NA	NA	NA	NA	NA	ADGRA3	FALSE	ADGRA3
chr4:24415155-24415156	chr4	24415155	24415156	cg27462975	TRUE	FALSE	FALSE	TRUE	TRUE	NA	NA	NA	NA	NA	NA	NA	NA	NA	NA	NA	NA	NA	NA	NA	NA	NA	NA		TRUE	0
chr4:25162716-25162717	chr4	25162716	25162717	cg19113954	TRUE	TRUE	FALSE	TRUE	TRUE	SEPSECS-AS1		423	SEPSECS	O-phosphoseryl-tRNA(Sec) selenium transferase	-512	NA	NA	NA	NA	NA	NA	NA	NA	NA	NA	NA	NA	SEPSECS-AS1	FALSE	SEPSECS-AS1
chr4:25162898-25162899	chr4	25162898	25162899	cg02722613	TRUE	TRUE	FALSE	TRUE	TRUE	SEPSECS-AS1		605	SEPSECS	O-phosphoseryl-tRNA(Sec) selenium transferase	-694	NA	NA	NA	NA	NA	NA	NA	NA	NA	NA	NA	NA	SEPSECS-AS1	FALSE	SEPSECS-AS1
chr4:31998088-31998089	chr4	31998088	31998089	cg12494166	TRUE	TRUE	FALSE	TRUE	TRUE	LOC102723828		-912	NA	NA	NA	NA	NA	NA	NA	NA	NA	NA	NA	NA	NA	NA	NA		FALSE	LOC102723828
chr4:38070998-38070999	chr4	38070998	38070999	cg24826020	TRUE	FALSE	TRUE	TRUE	TRUE	NA	NA	NA	NA	NA	NA	NA	NA	NA	NA	NA	NA	NA	NA	NA	NA	NA	NA	TBC1D1	FALSE	TBC1D1
chr4:38805732-38805733	chr4	38805732	38805733	cg02016764	TRUE	FALSE	FALSE	TRUE	FALSE	TLR1	toll-like receptor 1 precursor	680	NA	NA	NA	NA	NA	NA	NA	NA	NA	NA	NA	NA	NA	NA	NA	TLR1	FALSE	TLR1
chr4:40267141-40267142	chr4	40267141	40267142	cg25243082	TRUE	FALSE	TRUE	TRUE	TRUE	NA	NA	NA	NA	NA	NA	NA	NA	NA	NA	NA	NA	NA	NA	NA	NA	NA	NA		TRUE	0
chr4:56023843-56023844	chr4	56023843	56023844	cg01777861	TRUE	TRUE	TRUE	TRUE	TRUE	NA	NA	NA	NA	NA	NA	NA	NA	NA	NA	NA	NA	NA	NA	NA	NA	NA	NA		TRUE	0
chr4:56023921-56023922	chr4	56023921	56023922	cg09978860	TRUE	TRUE	TRUE	TRUE	TRUE	NA	NA	NA	NA	NA	NA	NA	NA	NA	NA	NA	NA	NA	NA	NA	NA	NA	NA		TRUE	0
chr4:56718320-56718321	chr4	56718320	56718321	cg18463607	TRUE	FALSE	FALSE	TRUE	TRUE	EXOC1	exocyst complex component 1 isoform 1	-1495	NA	NA	NA	NA	NA	NA	NA	NA	NA	NA	NA	NA	NA	NA	NA		FALSE	EXOC1
chr4:56718365-56718366	chr4	56718365	56718366	cg20618651	TRUE	FALSE	FALSE	TRUE	TRUE	EXOC1	exocyst complex component 1 isoform 1	-1450	NA	NA	NA	NA	NA	NA	NA	NA	NA	NA	NA	NA	NA	NA	NA		FALSE	EXOC1
chr4:57523826-57523827	chr4	57523826	57523827	cg19978674	TRUE	FALSE	TRUE	TRUE	TRUE	HOPX	homeodomain-only protein isoform b	-1138	NA	NA	NA	NA	NA	NA	NA	NA	NA	NA	NA	NA	NA	NA	NA	HOPX	FALSE	HOPX
chr4:60001000-60001001	chr4	60001000	60001001	cg11281224	TRUE	TRUE	TRUE	TRUE	TRUE	NA	NA	NA	NA	NA	NA	NA	NA	NA	NA	NA	NA	NA	NA	NA	NA	NA	NA		TRUE	0
chr4:61367032-61367033	chr4	61367032	61367033	cg16201418	TRUE	FALSE	TRUE	TRUE	FALSE	NA	NA	NA	NA	NA	NA	NA	NA	NA	NA	NA	NA	NA	NA	NA	NA	NA	NA		TRUE	0
chr4:62707027-62707028	chr4	62707027	62707028	cg04118610	TRUE	TRUE	TRUE	TRUE	TRUE	NA	NA	NA	NA	NA	NA	NA	NA	NA	NA	NA	NA	NA	NA	NA	NA	NA	NA	ADGRL3	FALSE	ADGRL3
chr4:69514031-69514032	chr4	69514031	69514032	cg09189601	TRUE	TRUE	FALSE	FALSE	TRUE	NA	NA	NA	NA	NA	NA	NA	NA	NA	UGT2B15	UDP-glucuronosyltransferase 2B15 precursor	-1717	NA	NA	NA	NA	NA	NA	UGT2B15	FALSE	UGT2B15
chr4:74847646-74847647	chr4	74847646	74847647	cg15158783	TRUE	TRUE	FALSE	TRUE	FALSE	PF4	platelet factor 4 precursor	195	NA	NA	NA	NA	NA	NA	PF4	platelet factor 4 precursor	-1105	NA	NA	NA	NA	NA	NA	PF4	FALSE	PF4
chr4:74847710-74847711	chr4	74847710	74847711	cg21043213	TRUE	FALSE	FALSE	TRUE	FALSE	PF4	platelet factor 4 precursor	131	NA	NA	NA	NA	NA	NA	PF4	platelet factor 4 precursor	-1169	NA	NA	NA	NA	NA	NA	PF4	FALSE	PF4
chr4:74847758-74847759	chr4	74847758	74847759	cg16072462	TRUE	TRUE	FALSE	TRUE	FALSE	PF4	platelet factor 4 precursor	83	NA	NA	NA	NA	NA	NA	PF4	platelet factor 4 precursor	-1217	NA	NA	NA	NA	NA	NA	PF4	FALSE	PF4
chr4:74847761-74847762	chr4	74847761	74847762	cg15398841	TRUE	TRUE	FALSE	TRUE	FALSE	PF4	platelet factor 4 precursor	80	NA	NA	NA	NA	NA	NA	PF4	platelet factor 4 precursor	-1220	NA	NA	NA	NA	NA	NA	PF4	FALSE	PF4
chr4:74847766-74847767	chr4	74847766	74847767	cg02530824	TRUE	TRUE	FALSE	TRUE	FALSE	PF4	platelet factor 4 precursor	75	NA	NA	NA	NA	NA	NA	PF4	platelet factor 4 precursor	-1225	NA	NA	NA	NA	NA	NA	PF4	FALSE	PF4
chr4:74847824-74847825	chr4	74847824	74847825	cg06834998	TRUE	TRUE	FALSE	TRUE	FALSE	PF4	platelet factor 4 precursor	17	NA	NA	NA	NA	NA	NA	PF4	platelet factor 4 precursor	-1283	NA	NA	NA	NA	NA	NA	PF4	FALSE	PF4
chr4:74847829-74847830	chr4	74847829	74847830	cg05509609	TRUE	TRUE	FALSE	TRUE	FALSE	PF4	platelet factor 4 precursor	12	NA	NA	NA	NA	NA	NA	PF4	platelet factor 4 precursor	-1288	NA	NA	NA	NA	NA	NA	PF4	FALSE	PF4
chr4:77819792-77819793	chr4	77819792	77819793	cg10057126	TRUE	FALSE	TRUE	TRUE	TRUE	SOWAHB	ankyrin repeat domain-containing protein SOWAHB	-790	NA	NA	NA	NA	NA	NA	NA	NA	NA	NA	NA	NA	NA	NA	NA		FALSE	SOWAHB
chr4:82075193-82075194	chr4	82075193	82075194	cg22772235	FALSE	TRUE	FALSE	TRUE	TRUE	PRKG2	cGMP-dependent protein kinase 2 isoform b	118	NA	NA	NA	NA	NA	NA	NA	NA	NA	NA	NA	NA	NA	NA	NA	PRKG2	FALSE	PRKG2
chr4:82393369-82393370	chr4	82393369	82393370	cg26363580	FALSE	TRUE	TRUE	TRUE	TRUE	RASGEF1B	ras-GEF domain-containing family member 1B isoform 2	-287	NA	NA	NA	NA	NA	NA	NA	NA	NA	NA	NA	NA	NA	NA	NA		FALSE	RASGEF1B
chr4:83542146-83542147	chr4	83542146	83542147	cg10249074	TRUE	FALSE	FALSE	TRUE	FALSE	LINC00575		444	NA	NA	NA	NA	NA	NA	NA	NA	NA	NA	NA	NA	NA	NA	NA	LINC00575	FALSE	LINC00575
chr4:88343936-88343937	chr4	88343936	88343937	cg21298523	TRUE	FALSE	FALSE	TRUE	TRUE	NUDT9	ADP-ribose pyrophosphatase, mitochondrial isoform c precursor	188	NA	NA	NA	NA	NA	NA	NA	NA	NA	NA	NA	NA	NA	NA	NA	NUDT9	FALSE	NUDT9
chr4:89619051-89619052	chr4	89619051	89619052	cg19151808	TRUE	TRUE	FALSE	FALSE	FALSE	NAP1L5	nucleosome assembly protein 1-like 5	-28	NA	NA	NA	NA	NA	NA	NAP1L5	nucleosome assembly protein 1-like 5	-1986	NA	NA	NA	NA	NA	NA	HERC3	FALSE	NAP1L5
chr4:89619053-89619054	chr4	89619053	89619054	cg01026744	TRUE	TRUE	FALSE	TRUE	TRUE	NAP1L5	nucleosome assembly protein 1-like 5	-30	NA	NA	NA	NA	NA	NA	NAP1L5	nucleosome assembly protein 1-like 5	-1988	NA	NA	NA	NA	NA	NA	HERC3	FALSE	NAP1L5
chr4:104640662-104640663	chr4	104640662	104640663	cg18538958	FALSE	TRUE	FALSE	FALSE	FALSE	TACR3	neuromedin-K receptor	311	NA	NA	NA	NA	NA	NA	NA	NA	NA	NA	NA	NA	NA	NA	NA	TACR3	FALSE	TACR3
chr4:105781484-105781485	chr4	105781484	105781485	cg26204682	TRUE	FALSE	TRUE	TRUE	TRUE	NA	NA	NA	NA	NA	NA	NA	NA	NA	NA	NA	NA	NA	NA	NA	NA	NA	NA		TRUE	0
chr4:120127485-120127486	chr4	120127485	120127486	cg05104897	TRUE	FALSE	FALSE	TRUE	TRUE	NA	NA	NA	NA	NA	NA	NA	NA	NA	NA	NA	NA	NA	NA	NA	NA	NA	NA	LOC101929762	FALSE	LOC101929762
chr4:121569769-121569770	chr4	121569769	121569770	cg07870920	TRUE	FALSE	FALSE	TRUE	TRUE	NA	NA	NA	NA	NA	NA	NA	NA	NA	NA	NA	NA	NA	NA	NA	NA	NA	NA		TRUE	0
chr4:121991345-121991346	chr4	121991345	121991346	cg00957698	TRUE	FALSE	FALSE	TRUE	TRUE	NDNF	protein NDNF precursor	2328	NA	NA	NA	NA	NA	NA	NA	NA	NA	NA	NA	NA	NA	NA	NA	NDNF	FALSE	NDNF
chr4:122721982-122721983	chr4	122721982	122721983	cg06713675	TRUE	FALSE	TRUE	TRUE	TRUE	EXOSC9	exosome complex component RRP45 isoform 1	-489	NA	NA	NA	NA	NA	NA	NA	NA	NA	NA	NA	NA	NA	NA	NA		FALSE	EXOSC9
chr4:129389744-129389745	chr4	129389744	129389745	cg16301894	TRUE	FALSE	TRUE	TRUE	TRUE	NA	NA	NA	NA	NA	NA	NA	NA	NA	NA	NA	NA	NA	NA	NA	NA	NA	NA	LOC100507487	FALSE	LOC100507487
chr4:132896579-132896580	chr4	132896579	132896580	cg14493094	FALSE	TRUE	FALSE	FALSE	FALSE	NA	NA	NA	NA	NA	NA	NA	NA	NA	NA	NA	NA	NA	NA	NA	NA	NA	NA		TRUE	0
chr4:137316569-137316570	chr4	137316569	137316570	cg07200874	FALSE	TRUE	FALSE	TRUE	TRUE	NA	NA	NA	NA	NA	NA	NA	NA	NA	NA	NA	NA	NA	NA	NA	NA	NA	NA		TRUE	0
chr4:138831252-138831253	chr4	138831252	138831253	cg12623183	TRUE	FALSE	FALSE	TRUE	TRUE	NA	NA	NA	NA	NA	NA	NA	NA	NA	NA	NA	NA	NA	NA	NA	NA	NA	NA		TRUE	0
chr4:139840467-139840468	chr4	139840467	139840468	cg24019078	FALSE	TRUE	TRUE	TRUE	TRUE	NA	NA	NA	NA	NA	NA	NA	NA	NA	NA	NA	NA	NA	NA	NA	NA	NA	NA		TRUE	0
chr4:140223063-140223064	chr4	140223063	140223064	cg09329496	TRUE	FALSE	FALSE	FALSE	FALSE	NAA15	N-alpha-acetyltransferase 15, NatA auxiliary subunit	388	NDUFC1	NADH dehydrogenase [ubiquinone] 1 subunit C1, mitochondrial precursor	642	NA	NA	NA	NA	NA	NA	NA	NA	NA	NA	NA	NA	NDUFC1,NAA15	FALSE	NAA15
chr4:150983649-150983650	chr4	150983649	150983650	cg23643542	TRUE	FALSE	FALSE	TRUE	TRUE	NA	NA	NA	NA	NA	NA	NA	NA	NA	NA	NA	NA	NA	NA	NA	NA	NA	NA		TRUE	0
chr4:154605468-154605469	chr4	154605468	154605469	cg09623286	TRUE	FALSE	FALSE	TRUE	TRUE	TLR2	toll-like receptor 2 precursor	28	NA	NA	NA	NA	NA	NA	NA	NA	NA	NA	NA	NA	NA	NA	NA	TLR2	FALSE	TLR2
chr4:155702931-155702932	chr4	155702931	155702932	cg19340941	FALSE	TRUE	FALSE	FALSE	FALSE	RBM46	probable RNA-binding protein 46 isoform 1	275	NA	NA	NA	NA	NA	NA	NA	NA	NA	NA	NA	NA	NA	NA	NA	RBM46	FALSE	RBM46
chr4:155703138-155703139	chr4	155703138	155703139	cg00137234	FALSE	TRUE	FALSE	FALSE	FALSE	RBM46	probable RNA-binding protein 46 isoform 1	482	NA	NA	NA	NA	NA	NA	NA	NA	NA	NA	NA	NA	NA	NA	NA	RBM46	FALSE	RBM46
chr4:159857583-159857584	chr4	159857583	159857584	cg23137881	TRUE	FALSE	FALSE	TRUE	FALSE	NA	NA	NA	NA	NA	NA	NA	NA	NA	NA	NA	NA	NA	NA	NA	NA	NA	NA	C4orf45	FALSE	C4orf45
chr4:165898825-165898826	chr4	165898825	165898826	cg05767411	TRUE	FALSE	FALSE	TRUE	FALSE	TRIM61	putative tripartite motif-containing protein 61	-7	NA	NA	NA	NA	NA	NA	NA	NA	NA	NA	NA	NA	NA	NA	NA		FALSE	TRIM61
chr4:165898835-165898836	chr4	165898835	165898836	cg13023646	TRUE	FALSE	FALSE	TRUE	FALSE	TRIM61	putative tripartite motif-containing protein 61	-17	NA	NA	NA	NA	NA	NA	NA	NA	NA	NA	NA	NA	NA	NA	NA		FALSE	TRIM61
chr4:165898848-165898849	chr4	165898848	165898849	cg14038058	TRUE	FALSE	FALSE	TRUE	FALSE	TRIM61	putative tripartite motif-containing protein 61	-30	NA	NA	NA	NA	NA	NA	NA	NA	NA	NA	NA	NA	NA	NA	NA		FALSE	TRIM61
chr4:165898967-165898968	chr4	165898967	165898968	cg11955878	TRUE	FALSE	FALSE	TRUE	FALSE	TRIM61	putative tripartite motif-containing protein 61	-149	NA	NA	NA	NA	NA	NA	NA	NA	NA	NA	NA	NA	NA	NA	NA		FALSE	TRIM61
chr4:169480345-169480346	chr4	169480345	169480346	cg16373817	TRUE	TRUE	FALSE	TRUE	TRUE	NA	NA	NA	NA	NA	NA	NA	NA	NA	NA	NA	NA	NA	NA	NA	NA	NA	NA	PALLD	FALSE	PALLD
chr4:176349171-176349172	chr4	176349171	176349172	cg11685843	FALSE	TRUE	FALSE	TRUE	FALSE	NA	NA	NA	NA	NA	NA	NA	NA	NA	NA	NA	NA	NA	NA	NA	NA	NA	NA		TRUE	0
chr4:177126729-177126730	chr4	177126729	177126730	cg25586011	TRUE	FALSE	FALSE	TRUE	TRUE	NA	NA	NA	NA	NA	NA	NA	NA	NA	NA	NA	NA	NA	NA	NA	NA	NA	NA		TRUE	0
chr4:177262070-177262071	chr4	177262070	177262071	cg17059388	TRUE	FALSE	TRUE	TRUE	TRUE	NA	NA	NA	NA	NA	NA	NA	NA	NA	NA	NA	NA	NA	NA	NA	NA	NA	NA		TRUE	0
chr4:183801938-183801939	chr4	183801938	183801939	cg25046720	TRUE	FALSE	TRUE	TRUE	FALSE	NA	NA	NA	NA	NA	NA	NA	NA	NA	NA	NA	NA	NA	NA	NA	NA	NA	NA		TRUE	0
chr4:183935060-183935061	chr4	183935060	183935061	cg09768983	TRUE	TRUE	TRUE	TRUE	TRUE	NA	NA	NA	NA	NA	NA	NA	NA	NA	NA	NA	NA	NA	NA	NA	NA	NA	NA		TRUE	0
chr4:185189300-185189301	chr4	185189300	185189301	cg04960065	TRUE	FALSE	FALSE	TRUE	TRUE	NA	NA	NA	NA	NA	NA	NA	NA	NA	NA	NA	NA	NA	NA	NA	NA	NA	NA		TRUE	0
chr4:185571549-185571550	chr4	185571549	185571550	cg12167823	TRUE	FALSE	FALSE	TRUE	FALSE	PRIMPOL	DNA-directed primase/polymerase protein isoform 1	783	CASP3	caspase-3 preproprotein	-920	NA	NA	NA	NA	NA	NA	NA	NA	NA	NA	NA	NA	PRIMPOL	FALSE	PRIMPOL
chr4:187126073-187126074	chr4	187126073	187126074	cg09526685	TRUE	FALSE	FALSE	TRUE	TRUE	NA	NA	NA	NA	NA	NA	NA	NA	NA	NA	NA	NA	NA	NA	NA	NA	NA	NA	CYP4V2	FALSE	CYP4V2
chr4:187126114-187126115	chr4	187126114	187126115	cg23442198	TRUE	FALSE	FALSE	TRUE	TRUE	NA	NA	NA	NA	NA	NA	NA	NA	NA	NA	NA	NA	NA	NA	NA	NA	NA	NA	CYP4V2	FALSE	CYP4V2
chr4:187219430-187219431	chr4	187219430	187219431	cg14349977	FALSE	TRUE	FALSE	TRUE	FALSE	NA	NA	NA	NA	NA	NA	NA	NA	NA	NA	NA	NA	NA	NA	NA	NA	NA	NA	F11-AS1	FALSE	F11-AS1
chr4:187422035-187422036	chr4	187422035	187422036	cg27420889	FALSE	TRUE	FALSE	TRUE	FALSE	F11-AS1		177	NA	NA	NA	NA	NA	NA	NA	NA	NA	NA	NA	NA	NA	NA	NA	F11-AS1	FALSE	F11-AS1
chr4:187422091-187422092	chr4	187422091	187422092	cg27327312	FALSE	TRUE	FALSE	TRUE	FALSE	F11-AS1		121	NA	NA	NA	NA	NA	NA	NA	NA	NA	NA	NA	NA	NA	NA	NA	F11-AS1	FALSE	F11-AS1
chr4:187422119-187422120	chr4	187422119	187422120	cg21004358	FALSE	TRUE	FALSE	TRUE	FALSE	F11-AS1		93	NA	NA	NA	NA	NA	NA	NA	NA	NA	NA	NA	NA	NA	NA	NA	F11-AS1	FALSE	F11-AS1
chr4:188963324-188963325	chr4	188963324	188963325	cg11331717	TRUE	FALSE	FALSE	TRUE	FALSE	NA	NA	NA	NA	NA	NA	NA	NA	NA	NA	NA	NA	NA	NA	NA	NA	NA	NA		TRUE	0
chr4:189139691-189139692	chr4	189139691	189139692	cg14804593	TRUE	FALSE	FALSE	TRUE	TRUE	NA	NA	NA	NA	NA	NA	NA	NA	NA	NA	NA	NA	NA	NA	NA	NA	NA	NA		TRUE	0
chr4:189895469-189895470	chr4	189895469	189895470	cg16588159	TRUE	FALSE	TRUE	TRUE	TRUE	NA	NA	NA	NA	NA	NA	NA	NA	NA	NA	NA	NA	NA	NA	NA	NA	NA	NA		TRUE	0
chr4:190225902-190225903	chr4	190225902	190225903	cg08456051	TRUE	FALSE	FALSE	TRUE	FALSE	NA	NA	NA	NA	NA	NA	NA	NA	NA	NA	NA	NA	NA	NA	NA	NA	NA	NA		TRUE	0
chr4:190284988-190284989	chr4	190284988	190284989	cg14840187	TRUE	TRUE	FALSE	TRUE	TRUE	NA	NA	NA	NA	NA	NA	NA	NA	NA	NA	NA	NA	NA	NA	NA	NA	NA	NA		TRUE	0
chr4:190285510-190285511	chr4	190285510	190285511	cg01790032	TRUE	FALSE	FALSE	TRUE	TRUE	NA	NA	NA	NA	NA	NA	NA	NA	NA	NA	NA	NA	NA	NA	NA	NA	NA	NA		TRUE	0
chr4:190731885-190731886	chr4	190731885	190731886	cg00936904	TRUE	TRUE	FALSE	TRUE	FALSE	NA	NA	NA	NA	NA	NA	NA	NA	NA	NA	NA	NA	NA	NA	NA	NA	NA	NA		TRUE	0
chr4:190732196-190732197	chr4	190732196	190732197	cg05262382	TRUE	FALSE	TRUE	TRUE	TRUE	NA	NA	NA	NA	NA	NA	NA	NA	NA	NA	NA	NA	NA	NA	NA	NA	NA	NA		TRUE	0
chr5:53545-53546	chr5	53545	53546	cg05648010	TRUE	FALSE	FALSE	TRUE	FALSE	NA	NA	NA	NA	NA	NA	NA	NA	NA	NA	NA	NA	NA	NA	NA	NA	NA	NA		TRUE	0
chr5:53564-53565	chr5	53564	53565	cg22807585	TRUE	TRUE	FALSE	TRUE	TRUE	NA	NA	NA	NA	NA	NA	NA	NA	NA	NA	NA	NA	NA	NA	NA	NA	NA	NA		TRUE	0
chr5:310135-310136	chr5	310135	310136	cg09854184	TRUE	FALSE	FALSE	FALSE	FALSE	NA	NA	NA	NA	NA	NA	NA	NA	NA	NA	NA	NA	NA	NA	NA	NA	NA	NA	PDCD6,AHRR	FALSE	PDCD6,AHRR
chr5:415885-415886	chr5	415885	415886	cg07599136	TRUE	FALSE	FALSE	TRUE	FALSE	NA	NA	NA	NA	NA	NA	NA	NA	NA	NA	NA	NA	NA	NA	NA	NA	NA	NA	AHRR	FALSE	AHRR
chr5:443987-443988	chr5	443987	443988	cg17553881	FALSE	TRUE	FALSE	TRUE	TRUE	EXOC3	exocyst complex component 3	654	EXOC3-AS1		-712	NA	NA	NA	EXOC3-AS1		-2037	NA	NA	NA	NA	NA	NA	EXOC3	FALSE	EXOC3
chr5:493893-493894	chr5	493893	493894	cg01228410	FALSE	TRUE	FALSE	TRUE	TRUE	NA	NA	NA	NA	NA	NA	NA	NA	NA	NA	NA	NA	NA	NA	NA	NA	NA	NA	SLC9A3	FALSE	SLC9A3
chr5:496069-496070	chr5	496069	496070	cg11360755	FALSE	TRUE	FALSE	TRUE	FALSE	NA	NA	NA	NA	NA	NA	NA	NA	NA	NA	NA	NA	NA	NA	NA	NA	NA	NA	SLC9A3	FALSE	SLC9A3
chr5:496299-496300	chr5	496299	496300	cg18447419	FALSE	TRUE	FALSE	TRUE	FALSE	NA	NA	NA	NA	NA	NA	NA	NA	NA	NA	NA	NA	NA	NA	NA	NA	NA	NA	SLC9A3	FALSE	SLC9A3
chr5:534332-534333	chr5	534332	534333	cg04299200	TRUE	FALSE	FALSE	TRUE	FALSE	MIR4456		1665	NA	NA	NA	NA	NA	NA	MIR4456		1622	NA	NA	NA	NA	NA	NA		FALSE	MIR4456
chr5:537809-537810	chr5	537809	537810	cg14799488	TRUE	FALSE	FALSE	TRUE	FALSE	MIR4456		-1812	NA	NA	NA	NA	NA	NA	MIR4456		-1855	NA	NA	NA	NA	NA	NA		FALSE	MIR4456
chr5:561769-561770	chr5	561769	561770	cg23206463	TRUE	FALSE	FALSE	TRUE	TRUE	NA	NA	NA	NA	NA	NA	NA	NA	NA	NA	NA	NA	NA	NA	NA	NA	NA	NA		TRUE	0
chr5:561954-561955	chr5	561954	561955	cg24131574	TRUE	FALSE	TRUE	TRUE	TRUE	NA	NA	NA	NA	NA	NA	NA	NA	NA	NA	NA	NA	NA	NA	NA	NA	NA	NA		TRUE	0
chr5:565934-565935	chr5	565934	565935	cg01299774	TRUE	FALSE	FALSE	TRUE	TRUE	NA	NA	NA	NA	NA	NA	NA	NA	NA	NA	NA	NA	NA	NA	NA	NA	NA	NA		TRUE	0
chr5:565937-565938	chr5	565937	565938	cg04136185	TRUE	FALSE	TRUE	TRUE	TRUE	NA	NA	NA	NA	NA	NA	NA	NA	NA	NA	NA	NA	NA	NA	NA	NA	NA	NA		TRUE	0
chr5:669397-669398	chr5	669397	669398	cg18765565	TRUE	FALSE	FALSE	TRUE	FALSE	NA	NA	NA	NA	NA	NA	NA	NA	NA	NA	NA	NA	NA	NA	NA	NA	NA	NA	TPPP	FALSE	TPPP
chr5:1100209-1100210	chr5	1100209	1100210	cg05978154	TRUE	FALSE	FALSE	TRUE	FALSE	NA	NA	NA	NA	NA	NA	NA	NA	NA	NA	NA	NA	NA	NA	NA	NA	NA	NA	SLC12A7	FALSE	SLC12A7
chr5:1147373-1147374	chr5	1147373	1147374	cg11629812	TRUE	FALSE	FALSE	TRUE	FALSE	NA	NA	NA	NA	NA	NA	NA	NA	NA	NA	NA	NA	NA	NA	NA	NA	NA	NA		TRUE	0
chr5:1174646-1174647	chr5	1174646	1174647	cg11100933	TRUE	FALSE	FALSE	TRUE	TRUE	NA	NA	NA	NA	NA	NA	NA	NA	NA	CTD-3080P12.3		-1436	NA	NA	NA	NA	NA	NA	CTD-3080P12.3	FALSE	CTD-3080P12.3
chr5:1174666-1174667	chr5	1174666	1174667	cg02124887	TRUE	FALSE	FALSE	TRUE	TRUE	NA	NA	NA	NA	NA	NA	NA	NA	NA	CTD-3080P12.3		-1456	NA	NA	NA	NA	NA	NA	CTD-3080P12.3	FALSE	CTD-3080P12.3
chr5:1594282-1594283	chr5	1594282	1594283	cg26472636	TRUE	FALSE	FALSE	TRUE	FALSE	SDHAP3		364	NA	NA	NA	NA	NA	NA	NA	NA	NA	NA	NA	NA	NA	NA	NA	SDHAP3	FALSE	SDHAP3
chr5:1594330-1594331	chr5	1594330	1594331	cg27149073	TRUE	FALSE	FALSE	TRUE	FALSE	SDHAP3		316	NA	NA	NA	NA	NA	NA	NA	NA	NA	NA	NA	NA	NA	NA	NA	SDHAP3	FALSE	SDHAP3
chr5:1594733-1594734	chr5	1594733	1594734	cg08422420	TRUE	TRUE	FALSE	TRUE	FALSE	SDHAP3		-87	NA	NA	NA	NA	NA	NA	LOC728613		2938	NA	NA	NA	NA	NA	NA		FALSE	SDHAP3
chr5:1634502-1634503	chr5	1634502	1634503	cg19969650	TRUE	FALSE	FALSE	TRUE	TRUE	LOC728613		-382	NA	NA	NA	NA	NA	NA	NA	NA	NA	NA	NA	NA	NA	NA	NA		FALSE	LOC728613
chr5:1827066-1827067	chr5	1827066	1827067	cg01987362	TRUE	FALSE	TRUE	FALSE	FALSE	NA	NA	NA	NA	NA	NA	NA	NA	NA	NA	NA	NA	NA	NA	NA	NA	NA	NA		TRUE	0
chr5:1828098-1828099	chr5	1828098	1828099	cg15671317	FALSE	TRUE	FALSE	FALSE	FALSE	NA	NA	NA	NA	NA	NA	NA	NA	NA	NA	NA	NA	NA	NA	NA	NA	NA	NA		TRUE	0
chr5:1828311-1828312	chr5	1828311	1828312	cg19050152	FALSE	TRUE	FALSE	FALSE	FALSE	NA	NA	NA	NA	NA	NA	NA	NA	NA	NA	NA	NA	NA	NA	NA	NA	NA	NA		TRUE	0
chr5:1856713-1856714	chr5	1856713	1856714	cg01114163	TRUE	FALSE	FALSE	TRUE	TRUE	LOC101929034		-31	NA	NA	NA	NA	NA	NA	LOC101929034		-630	NA	NA	NA	NA	NA	NA		FALSE	LOC101929034
chr5:1857477-1857478	chr5	1857477	1857478	cg11168104	TRUE	TRUE	FALSE	TRUE	FALSE	LOC101929034		-795	NA	NA	NA	NA	NA	NA	LOC101929034		-1394	NA	NA	NA	NA	NA	NA		FALSE	LOC101929034
chr5:1867978-1867979	chr5	1867978	1867979	cg15595755	TRUE	TRUE	FALSE	TRUE	TRUE	NA	NA	NA	NA	NA	NA	NA	NA	NA	NA	NA	NA	NA	NA	NA	NA	NA	NA		TRUE	0
chr5:1868137-1868138	chr5	1868137	1868138	cg04156016	TRUE	TRUE	FALSE	TRUE	TRUE	NA	NA	NA	NA	NA	NA	NA	NA	NA	NA	NA	NA	NA	NA	NA	NA	NA	NA		TRUE	0
chr5:1868261-1868262	chr5	1868261	1868262	cg14773178	TRUE	TRUE	FALSE	TRUE	TRUE	NA	NA	NA	NA	NA	NA	NA	NA	NA	NA	NA	NA	NA	NA	NA	NA	NA	NA		TRUE	0
chr5:1868357-1868358	chr5	1868357	1868358	cg07747251	TRUE	TRUE	FALSE	TRUE	TRUE	NA	NA	NA	NA	NA	NA	NA	NA	NA	NA	NA	NA	NA	NA	NA	NA	NA	NA		TRUE	0
chr5:1868693-1868694	chr5	1868693	1868694	cg19770292	FALSE	TRUE	FALSE	TRUE	TRUE	NA	NA	NA	NA	NA	NA	NA	NA	NA	NA	NA	NA	NA	NA	NA	NA	NA	NA		TRUE	0
chr5:1948875-1948876	chr5	1948875	1948876	cg18366169	TRUE	FALSE	FALSE	TRUE	TRUE	NA	NA	NA	NA	NA	NA	NA	NA	NA	NA	NA	NA	NA	NA	NA	NA	NA	NA		TRUE	0
chr5:1948995-1948996	chr5	1948995	1948996	cg19575753	TRUE	FALSE	TRUE	TRUE	TRUE	NA	NA	NA	NA	NA	NA	NA	NA	NA	NA	NA	NA	NA	NA	NA	NA	NA	NA		TRUE	0
chr5:1951028-1951029	chr5	1951028	1951029	cg27611887	TRUE	FALSE	FALSE	TRUE	FALSE	NA	NA	NA	NA	NA	NA	NA	NA	NA	NA	NA	NA	NA	NA	NA	NA	NA	NA		TRUE	0
chr5:2018326-2018327	chr5	2018326	2018327	cg26168224	TRUE	FALSE	TRUE	TRUE	TRUE	NA	NA	NA	NA	NA	NA	NA	NA	NA	NA	NA	NA	NA	NA	NA	NA	NA	NA		TRUE	0
chr5:4942612-4942613	chr5	4942612	4942613	cg11468819	TRUE	FALSE	FALSE	TRUE	TRUE	NA	NA	NA	NA	NA	NA	NA	NA	NA	NA	NA	NA	NA	NA	NA	NA	NA	NA		TRUE	0
chr5:5271554-5271555	chr5	5271554	5271555	cg25485055	TRUE	FALSE	FALSE	FALSE	FALSE	NA	NA	NA	NA	NA	NA	NA	NA	NA	NA	NA	NA	NA	NA	NA	NA	NA	NA	ADAMTS16	FALSE	ADAMTS16
chr5:10856757-10856758	chr5	10856757	10856758	cg16079430	TRUE	FALSE	FALSE	TRUE	TRUE	NA	NA	NA	NA	NA	NA	NA	NA	NA	NA	NA	NA	NA	NA	NA	NA	NA	NA		TRUE	0
chr5:13664584-13664585	chr5	13664584	13664585	cg27586797	TRUE	TRUE	TRUE	TRUE	TRUE	NA	NA	NA	NA	NA	NA	NA	NA	NA	NA	NA	NA	NA	NA	NA	NA	NA	NA		TRUE	0
chr5:13810143-13810144	chr5	13810143	13810144	cg04734587	FALSE	TRUE	FALSE	TRUE	FALSE	NA	NA	NA	NA	NA	NA	NA	NA	NA	NA	NA	NA	NA	NA	NA	NA	NA	NA	DNAH5	FALSE	DNAH5
chr5:13810279-13810280	chr5	13810279	13810280	cg08818829	FALSE	TRUE	FALSE	TRUE	TRUE	NA	NA	NA	NA	NA	NA	NA	NA	NA	NA	NA	NA	NA	NA	NA	NA	NA	NA	DNAH5	FALSE	DNAH5
chr5:16179135-16179136	chr5	16179135	16179136	cg06782035	TRUE	FALSE	FALSE	FALSE	FALSE	42440	E3 ubiquitin-protein ligase MARCH11	762	NA	NA	NA	NA	NA	NA	NA	NA	NA	NA	NA	NA	NA	NA	NA	42440	FALSE	42440
chr5:23507450-23507451	chr5	23507450	23507451	cg22054885	FALSE	TRUE	FALSE	FALSE	FALSE	PRDM9	histone-lysine N-methyltransferase PRDM9	-273	NA	NA	NA	NA	NA	NA	NA	NA	NA	NA	NA	NA	NA	NA	NA		FALSE	PRDM9
chr5:23507573-23507574	chr5	23507573	23507574	cg09166973	FALSE	TRUE	FALSE	FALSE	FALSE	PRDM9	histone-lysine N-methyltransferase PRDM9	-150	NA	NA	NA	NA	NA	NA	NA	NA	NA	NA	NA	NA	NA	NA	NA		FALSE	PRDM9
chr5:23507644-23507645	chr5	23507644	23507645	cg22079902	FALSE	TRUE	FALSE	FALSE	FALSE	PRDM9	histone-lysine N-methyltransferase PRDM9	-79	NA	NA	NA	NA	NA	NA	NA	NA	NA	NA	NA	NA	NA	NA	NA		FALSE	PRDM9
chr5:23507656-23507657	chr5	23507656	23507657	cg01667892	TRUE	TRUE	FALSE	FALSE	FALSE	PRDM9	histone-lysine N-methyltransferase PRDM9	-67	NA	NA	NA	NA	NA	NA	NA	NA	NA	NA	NA	NA	NA	NA	NA		FALSE	PRDM9
chr5:30346020-30346021	chr5	30346020	30346021	cg09141300	FALSE	TRUE	FALSE	TRUE	FALSE	NA	NA	NA	NA	NA	NA	NA	NA	NA	NA	NA	NA	NA	NA	NA	NA	NA	NA		TRUE	0
chr5:33794720-33794721	chr5	33794720	33794721	cg07784793	TRUE	FALSE	FALSE	FALSE	FALSE	NA	NA	NA	NA	NA	NA	NA	NA	NA	NA	NA	NA	NA	NA	NA	NA	NA	NA	ADAMTS12	FALSE	ADAMTS12
chr5:42757171-42757172	chr5	42757171	42757172	cg21929564	TRUE	FALSE	TRUE	TRUE	TRUE	CCDC152	coiled-coil domain-containing protein 152	252	NA	NA	NA	NA	NA	NA	NA	NA	NA	NA	NA	NA	NA	NA	NA	CCDC152	FALSE	CCDC152
chr5:43007320-43007321	chr5	43007320	43007321	cg09164108	FALSE	TRUE	TRUE	TRUE	TRUE	NA	NA	NA	NA	NA	NA	NA	NA	NA	NA	NA	NA	NA	NA	NA	NA	NA	NA		TRUE	0
chr5:53813164-53813165	chr5	53813164	53813165	cg18373318	TRUE	FALSE	FALSE	TRUE	TRUE	SNX18	sorting nexin-18 isoform b	-424	NA	NA	NA	NA	NA	NA	NA	NA	NA	NA	NA	NA	NA	NA	NA		FALSE	SNX18
chr5:54081633-54081634	chr5	54081633	54081634	cg06536806	TRUE	FALSE	FALSE	TRUE	TRUE	NA	NA	NA	NA	NA	NA	NA	NA	NA	NA	NA	NA	NA	NA	NA	NA	NA	NA		TRUE	0
chr5:55776401-55776402	chr5	55776401	55776402	cg18302225	TRUE	FALSE	FALSE	TRUE	FALSE	LOC102467147		1195	NA	NA	NA	NA	NA	NA	NA	NA	NA	NA	NA	NA	NA	NA	NA	LOC102467147	FALSE	LOC102467147
chr5:56595163-56595164	chr5	56595163	56595164	cg16151494	TRUE	FALSE	FALSE	TRUE	FALSE	NA	NA	NA	NA	NA	NA	NA	NA	NA	NA	NA	NA	NA	NA	NA	NA	NA	NA		TRUE	0
chr5:66493682-66493683	chr5	66493682	66493683	cg14137162	FALSE	TRUE	FALSE	FALSE	FALSE	CD180	CD180 antigen precursor	-1065	NA	NA	NA	NA	NA	NA	NA	NA	NA	NA	NA	NA	NA	NA	NA		FALSE	CD180
chr5:69371421-69371422	chr5	69371421	69371422	cg22024931	TRUE	FALSE	FALSE	FALSE	FALSE	NA	NA	NA	NA	NA	NA	NA	NA	NA	SMN1	survival motor neuron protein isoform d	-1997	SMN2	survival motor neuron protein isoform b	-2001	NA	NA	NA	SMN2,SMN1	FALSE	SMN1
chr5:74062053-74062054	chr5	74062053	74062054	cg24114444	TRUE	TRUE	FALSE	TRUE	TRUE	NSA2	ribosome biogenesis protein NSA2 homolog isoform 2	-762	GFM2	ribosome-releasing factor 2, mitochondrial isoform 3	1143	NA	NA	NA	NA	NA	NA	NA	NA	NA	NA	NA	NA	GFM2	FALSE	NSA2
chr5:74811445-74811446	chr5	74811445	74811446	cg08441455	TRUE	FALSE	FALSE	TRUE	FALSE	NA	NA	NA	NA	NA	NA	NA	NA	NA	NA	NA	NA	NA	NA	NA	NA	NA	NA	POLK	FALSE	POLK
chr5:74908125-74908126	chr5	74908125	74908126	cg02573091	TRUE	FALSE	FALSE	TRUE	TRUE	ANKDD1B	ankyrin repeat and death domain-containing protein 1B	825	NA	NA	NA	NA	NA	NA	NA	NA	NA	NA	NA	NA	NA	NA	NA	ANKDD1B	FALSE	ANKDD1B
chr5:74908142-74908143	chr5	74908142	74908143	cg19683494	TRUE	TRUE	TRUE	TRUE	TRUE	ANKDD1B	ankyrin repeat and death domain-containing protein 1B	842	NA	NA	NA	NA	NA	NA	NA	NA	NA	NA	NA	NA	NA	NA	NA	ANKDD1B	FALSE	ANKDD1B
chr5:74908170-74908171	chr5	74908170	74908171	cg00601450	TRUE	FALSE	FALSE	TRUE	TRUE	ANKDD1B	ankyrin repeat and death domain-containing protein 1B	870	NA	NA	NA	NA	NA	NA	NA	NA	NA	NA	NA	NA	NA	NA	NA	ANKDD1B	FALSE	ANKDD1B
chr5:75955929-75955930	chr5	75955929	75955930	cg26680317	TRUE	FALSE	FALSE	TRUE	FALSE	NA	NA	NA	NA	NA	NA	NA	NA	NA	NA	NA	NA	NA	NA	NA	NA	NA	NA	IQGAP2	FALSE	IQGAP2
chr5:77142620-77142621	chr5	77142620	77142621	cg16293892	TRUE	FALSE	TRUE	TRUE	TRUE	NA	NA	NA	NA	NA	NA	NA	NA	NA	NA	NA	NA	NA	NA	NA	NA	NA	NA		TRUE	0
chr5:77783895-77783896	chr5	77783895	77783896	cg18281939	TRUE	FALSE	FALSE	TRUE	TRUE	NA	NA	NA	NA	NA	NA	NA	NA	NA	LHFPL2	lipoma HMGIC fusion partner-like 2 protein	-2858	NA	NA	NA	NA	NA	NA	LHFPL2	FALSE	LHFPL2
chr5:79378955-79378956	chr5	79378955	79378956	cg26286839	TRUE	FALSE	FALSE	TRUE	TRUE	CTD-2201I18.1		533	NA	NA	NA	NA	NA	NA	THBS4	thrombospondin-4 isoform b	-152	NA	NA	NA	NA	NA	NA	THBS4,CTD-2201I18.1	FALSE	CTD-2201I18.1
chr5:81402204-81402205	chr5	81402204	81402205	cg15871215	TRUE	FALSE	TRUE	TRUE	TRUE	NA	NA	NA	NA	NA	NA	NA	NA	NA	NA	NA	NA	NA	NA	NA	NA	NA	NA	ATG10	FALSE	ATG10
chr5:83017553-83017554	chr5	83017553	83017554	cg16102102	FALSE	TRUE	TRUE	TRUE	TRUE	HAPLN1	hyaluronan and proteoglycan link protein 1 precursor	-657	NA	NA	NA	NA	NA	NA	NA	NA	NA	NA	NA	NA	NA	NA	NA		FALSE	HAPLN1
chr5:94890408-94890409	chr5	94890408	94890409	cg14587401	TRUE	FALSE	FALSE	TRUE	TRUE	TTC37	tetratricopeptide repeat protein 37	301	ARSK	arylsulfatase K precursor	-416	NA	NA	NA	NA	NA	NA	NA	NA	NA	NA	NA	NA	TTC37	FALSE	TTC37
chr5:94890411-94890412	chr5	94890411	94890412	cg00849368	TRUE	FALSE	FALSE	TRUE	TRUE	TTC37	tetratricopeptide repeat protein 37	298	ARSK	arylsulfatase K precursor	-413	NA	NA	NA	NA	NA	NA	NA	NA	NA	NA	NA	NA	TTC37	FALSE	TTC37
chr5:98105150-98105151	chr5	98105150	98105151	cg26076750	TRUE	FALSE	FALSE	FALSE	FALSE	RGMB	RGM domain family member B	152	NA	NA	NA	NA	NA	NA	RGMB-AS1		171	NA	NA	NA	NA	NA	NA	RGMB	FALSE	RGMB
chr5:102898463-102898464	chr5	102898463	102898464	cg02976617	FALSE	TRUE	FALSE	TRUE	FALSE	NUDT12	peroxisomal NADH pyrophosphatase NUDT12 isoform 1	39	NA	NA	NA	NA	NA	NA	NA	NA	NA	NA	NA	NA	NA	NA	NA	NUDT12	FALSE	NUDT12
chr5:102898478-102898479	chr5	102898478	102898479	cg13665998	FALSE	TRUE	FALSE	TRUE	FALSE	NUDT12	peroxisomal NADH pyrophosphatase NUDT12 isoform 1	24	NA	NA	NA	NA	NA	NA	NA	NA	NA	NA	NA	NA	NA	NA	NA	NUDT12	FALSE	NUDT12
chr5:102898648-102898649	chr5	102898648	102898649	cg09166085	FALSE	TRUE	FALSE	TRUE	FALSE	NUDT12	peroxisomal NADH pyrophosphatase NUDT12 isoform 1	-146	NA	NA	NA	NA	NA	NA	NA	NA	NA	NA	NA	NA	NA	NA	NA		FALSE	NUDT12
chr5:102898729-102898730	chr5	102898729	102898730	cg07655627	FALSE	TRUE	FALSE	TRUE	FALSE	NUDT12	peroxisomal NADH pyrophosphatase NUDT12 isoform 1	-227	NA	NA	NA	NA	NA	NA	NA	NA	NA	NA	NA	NA	NA	NA	NA		FALSE	NUDT12
chr5:112535690-112535691	chr5	112535690	112535691	cg11772086	TRUE	FALSE	FALSE	FALSE	FALSE	NA	NA	NA	NA	NA	NA	NA	NA	NA	NA	NA	NA	NA	NA	NA	NA	NA	NA	MCC	FALSE	MCC
chr5:121742044-121742045	chr5	121742044	121742045	cg21036194	TRUE	FALSE	FALSE	FALSE	FALSE	NA	NA	NA	NA	NA	NA	NA	NA	NA	NA	NA	NA	NA	NA	NA	NA	NA	NA	SNCAIP	FALSE	SNCAIP
chr5:126408756-126408757	chr5	126408756	126408757	cg14340928	TRUE	FALSE	FALSE	FALSE	FALSE	C5orf63	glutaredoxin-like protein C5orf63 isoform 1	428	NA	NA	NA	NA	NA	NA	NA	NA	NA	NA	NA	NA	NA	NA	NA	C5orf63	FALSE	C5orf63
chr5:126409061-126409062	chr5	126409061	126409062	cg18710053	FALSE	TRUE	FALSE	FALSE	FALSE	C5orf63	glutaredoxin-like protein C5orf63 isoform 1	123	NA	NA	NA	NA	NA	NA	NA	NA	NA	NA	NA	NA	NA	NA	NA	C5orf63	FALSE	C5orf63
chr5:126409227-126409228	chr5	126409227	126409228	cg02304092	FALSE	TRUE	FALSE	FALSE	FALSE	C5orf63	glutaredoxin-like protein C5orf63 isoform 1	-43	NA	NA	NA	NA	NA	NA	NA	NA	NA	NA	NA	NA	NA	NA	NA		FALSE	C5orf63
chr5:130344188-130344189	chr5	130344188	130344189	cg12939425	FALSE	TRUE	FALSE	FALSE	FALSE	NA	NA	NA	NA	NA	NA	NA	NA	NA	NA	NA	NA	NA	NA	NA	NA	NA	NA		TRUE	0
chr5:131281008-131281009	chr5	131281008	131281009	cg06647332	FALSE	TRUE	FALSE	TRUE	TRUE	MEIKIN	meiosis-specific kinetochore protein	383	NA	NA	NA	NA	NA	NA	NA	NA	NA	NA	NA	NA	NA	NA	NA	MEIKIN	FALSE	MEIKIN
chr5:131281290-131281291	chr5	131281290	131281291	cg06307176	FALSE	TRUE	FALSE	TRUE	TRUE	MEIKIN	meiosis-specific kinetochore protein	101	NA	NA	NA	NA	NA	NA	NA	NA	NA	NA	NA	NA	NA	NA	NA	MEIKIN	FALSE	MEIKIN
chr5:135415693-135415694	chr5	135415693	135415694	cg07158503	TRUE	TRUE	FALSE	FALSE	FALSE	VTRNA2-1		593	NA	NA	NA	NA	NA	NA	VTRNA2-1		493	NA	NA	NA	NA	NA	NA		FALSE	VTRNA2-1
chr5:135415948-135415949	chr5	135415948	135415949	cg11608150	TRUE	TRUE	FALSE	FALSE	FALSE	VTRNA2-1		338	NA	NA	NA	NA	NA	NA	VTRNA2-1		238	NA	NA	NA	NA	NA	NA		FALSE	VTRNA2-1
chr5:135416029-135416030	chr5	135416029	135416030	cg06478886	TRUE	FALSE	FALSE	TRUE	FALSE	VTRNA2-1		257	NA	NA	NA	NA	NA	NA	VTRNA2-1		157	NA	NA	NA	NA	NA	NA		FALSE	VTRNA2-1
chr5:135416205-135416206	chr5	135416205	135416206	cg04481923	TRUE	TRUE	FALSE	FALSE	FALSE	VTRNA2-1		81	NA	NA	NA	NA	NA	NA	VTRNA2-1		-19	NA	NA	NA	NA	NA	NA	VTRNA2-1	FALSE	VTRNA2-1
chr5:135416331-135416332	chr5	135416331	135416332	cg18678645	TRUE	TRUE	FALSE	FALSE	FALSE	VTRNA2-1		-45	NA	NA	NA	NA	NA	NA	VTRNA2-1		-145	NA	NA	NA	NA	NA	NA		FALSE	VTRNA2-1
chr5:135416381-135416382	chr5	135416381	135416382	cg06536614	TRUE	TRUE	FALSE	FALSE	FALSE	VTRNA2-1		-95	NA	NA	NA	NA	NA	NA	VTRNA2-1		-195	NA	NA	NA	NA	NA	NA		FALSE	VTRNA2-1
chr5:135416394-135416395	chr5	135416394	135416395	cg26328633	TRUE	TRUE	FALSE	FALSE	FALSE	VTRNA2-1		-108	NA	NA	NA	NA	NA	NA	VTRNA2-1		-208	NA	NA	NA	NA	NA	NA		FALSE	VTRNA2-1
chr5:135416398-135416399	chr5	135416398	135416399	cg25340688	TRUE	TRUE	FALSE	FALSE	FALSE	VTRNA2-1		-112	NA	NA	NA	NA	NA	NA	VTRNA2-1		-212	NA	NA	NA	NA	NA	NA		FALSE	VTRNA2-1
chr5:135416405-135416406	chr5	135416405	135416406	cg26896946	TRUE	TRUE	FALSE	FALSE	FALSE	VTRNA2-1		-119	NA	NA	NA	NA	NA	NA	VTRNA2-1		-219	NA	NA	NA	NA	NA	NA		FALSE	VTRNA2-1
chr5:135416412-135416413	chr5	135416412	135416413	cg00124993	TRUE	TRUE	FALSE	FALSE	FALSE	VTRNA2-1		-126	NA	NA	NA	NA	NA	NA	VTRNA2-1		-226	NA	NA	NA	NA	NA	NA		FALSE	VTRNA2-1
chr5:135416594-135416595	chr5	135416594	135416595	cg16615357	TRUE	TRUE	FALSE	TRUE	FALSE	VTRNA2-1		-308	NA	NA	NA	NA	NA	NA	VTRNA2-1		-408	NA	NA	NA	NA	NA	NA		FALSE	VTRNA2-1
chr5:135416613-135416614	chr5	135416613	135416614	cg18797653	TRUE	TRUE	FALSE	FALSE	FALSE	VTRNA2-1		-327	NA	NA	NA	NA	NA	NA	VTRNA2-1		-427	NA	NA	NA	NA	NA	NA		FALSE	VTRNA2-1
chr5:139088815-139088816	chr5	139088815	139088816	cg17251423	TRUE	FALSE	FALSE	TRUE	TRUE	NA	NA	NA	NA	NA	NA	NA	NA	NA	NA	NA	NA	NA	NA	NA	NA	NA	NA		TRUE	0
chr5:139139201-139139202	chr5	139139201	139139202	cg05457480	TRUE	FALSE	TRUE	TRUE	FALSE	NA	NA	NA	NA	NA	NA	NA	NA	NA	NA	NA	NA	NA	NA	NA	NA	NA	NA		TRUE	0
chr5:140090300-140090301	chr5	140090300	140090301	cg12420107	TRUE	TRUE	FALSE	TRUE	TRUE	VTRNA1-1		-560	NA	NA	NA	NA	NA	NA	VTRNA1-1		-658	NA	NA	NA	NA	NA	NA		FALSE	VTRNA1-1
chr5:140174554-140174555	chr5	140174554	140174555	cg06282446	FALSE	TRUE	FALSE	FALSE	FALSE	PCDHA2	protocadherin alpha-2 isoform 2 precursor	111	NA	NA	NA	NA	NA	NA	PCDHA2	protocadherin alpha-2 isoform 2 precursor	-2508	NA	NA	NA	NA	NA	NA	PCDHA2,PCDHA1	FALSE	PCDHA2
chr5:140186983-140186984	chr5	140186983	140186984	cg00585072	FALSE	TRUE	FALSE	TRUE	FALSE	PCDHA4	protocadherin alpha-4 isoform 2 precursor	325	NA	NA	NA	NA	NA	NA	PCDHA2	protocadherin alpha-2 isoform 3 precursor	1779	PCDHA4	protocadherin alpha-4 isoform 2 precursor	-2269	NA	NA	NA	PCDHA2,PCDHA3,PCDHA1,PCDHA4	FALSE	PCDHA4
chr5:140201153-140201154	chr5	140201153	140201154	cg22459739	FALSE	TRUE	FALSE	FALSE	FALSE	PCDHA5	protocadherin alpha-5 isoform 2 precursor	-207	NA	NA	NA	NA	NA	NA	PCDHA5	protocadherin alpha-5 isoform 2 precursor	-2658	NA	NA	NA	NA	NA	NA	PCDHA2,PCDHA3,PCDHA1,PCDHA4	FALSE	PCDHA5
chr5:140220803-140220804	chr5	140220803	140220804	cg04634417	TRUE	TRUE	FALSE	TRUE	TRUE	PCDHA8	protocadherin alpha-8 isoform 2 precursor	-103	NA	NA	NA	NA	NA	NA	PCDHA8	protocadherin alpha-8 isoform 2 precursor	-2548	NA	NA	NA	NA	NA	NA	PCDHA2,PCDHA3,PCDHA1,PCDHA6,PCDHA7,PCDHA4,PCDHA5	FALSE	PCDHA8
chr5:140220810-140220811	chr5	140220810	140220811	cg02560085	TRUE	TRUE	FALSE	TRUE	FALSE	PCDHA8	protocadherin alpha-8 isoform 2 precursor	-96	NA	NA	NA	NA	NA	NA	PCDHA8	protocadherin alpha-8 isoform 2 precursor	-2541	NA	NA	NA	NA	NA	NA	PCDHA2,PCDHA3,PCDHA1,PCDHA6,PCDHA7,PCDHA4,PCDHA5	FALSE	PCDHA8
chr5:140229827-140229828	chr5	140229827	140229828	cg24792717	TRUE	FALSE	FALSE	FALSE	FALSE	PCDHA9	protocadherin alpha-9 isoform 2 precursor	2471	NA	NA	NA	NA	NA	NA	NA	NA	NA	NA	NA	NA	NA	NA	NA	PCDHA2,PCDHA3,PCDHA1,PCDHA6,PCDHA7,PCDHA4,PCDHA5,PCDHA8,PCDHA9	FALSE	PCDHA9
chr5:140480770-140480771	chr5	140480770	140480771	cg01925738	FALSE	TRUE	FALSE	FALSE	FALSE	PCDHB3	protocadherin beta-3 precursor	945	NA	NA	NA	NA	NA	NA	PCDHB3	protocadherin beta-3 precursor	-2637	NA	NA	NA	NA	NA	NA	PCDHB3	FALSE	PCDHB3
chr5:140579644-140579645	chr5	140579644	140579645	cg24127414	TRUE	FALSE	FALSE	TRUE	FALSE	PCDHB11	protocadherin beta-11 precursor	297	NA	NA	NA	NA	NA	NA	PCDHB11	protocadherin beta-11 precursor	-2974	NA	NA	NA	NA	NA	NA	PCDHB11	FALSE	PCDHB11
chr5:140620904-140620905	chr5	140620904	140620905	cg21105916	TRUE	FALSE	FALSE	TRUE	FALSE	PCDHB19P		1216	NA	NA	NA	NA	NA	NA	NA	NA	NA	NA	NA	NA	NA	NA	NA	PCDHB19P	FALSE	PCDHB19P
chr5:140735397-140735398	chr5	140735397	140735398	cg24996161	FALSE	TRUE	FALSE	FALSE	FALSE	PCDHGA4	protocadherin gamma-A4 isoform 2 precursor	806	NA	NA	NA	NA	NA	NA	PCDHGA4	protocadherin gamma-A4 isoform 2 precursor	-1900	NA	NA	NA	NA	NA	NA	PCDHGA2,PCDHGA3,PCDHGB1,PCDHGA1,PCDHGA4	FALSE	PCDHGA4
chr5:140749745-140749746	chr5	140749745	140749746	cg04242499	FALSE	TRUE	FALSE	FALSE	FALSE	PCDHGB3	protocadherin gamma-B3 isoform 2 precursor	-85	NA	NA	NA	NA	NA	NA	PCDHGB3	protocadherin gamma-B3 isoform 2 precursor	-2661	NA	NA	NA	NA	NA	NA	PCDHGB2,PCDHGB1,PCDHGA2,PCDHGA3,PCDHGA1,PCDHGA4,PCDHGA5	FALSE	PCDHGB3
chr5:140796892-140796893	chr5	140796892	140796893	cg07524997	FALSE	TRUE	FALSE	FALSE	FALSE	PCDHGB7	protocadherin gamma-B7 isoform 2 precursor	-321	NA	NA	NA	NA	NA	NA	PCDHGA10	protocadherin gamma-A10 isoform 2 precursor	1597	NA	NA	NA	NA	NA	NA	PCDHGA10,PCDHGB1,PCDHGB3,PCDHGB2,PCDHGA8,PCDHGA9,PCDHGB6,PCDHGB5,PCDHGB4,PCDHGA2,PCDHGA3,PCDHGA1,PCDHGA6,PCDHGA7,PCDHGA4,PCDHGA5	FALSE	PCDHGB7
chr5:140800495-140800496	chr5	140800495	140800496	cg03892308	FALSE	TRUE	FALSE	FALSE	FALSE	PCDHGA11	protocadherin gamma-A11 isoform 3 precursor	-41	NA	NA	NA	NA	NA	NA	PCDHGB7	protocadherin gamma-B7 isoform 2 precursor	499	NA	NA	NA	NA	NA	NA	PCDHGA10,PCDHGB1,PCDHGB3,PCDHGB2,PCDHGA8,PCDHGA9,PCDHGB7,PCDHGB6,PCDHGB5,PCDHGB4,PCDHGA2,PCDHGA3,PCDHGA1,PCDHGA6,PCDHGA7,PCDHGA4,PCDHGA5	FALSE	PCDHGA11
chr5:141576963-141576964	chr5	141576963	141576964	cg24865955	TRUE	FALSE	FALSE	TRUE	TRUE	NA	NA	NA	NA	NA	NA	NA	NA	NA	NA	NA	NA	NA	NA	NA	NA	NA	NA		TRUE	0
chr5:147699892-147699893	chr5	147699892	147699893	cg13022905	TRUE	FALSE	FALSE	TRUE	TRUE	NA	NA	NA	NA	NA	NA	NA	NA	NA	NA	NA	NA	NA	NA	NA	NA	NA	NA	LOC102546294	FALSE	LOC102546294
chr5:154070325-154070326	chr5	154070325	154070326	cg05191217	FALSE	TRUE	FALSE	TRUE	FALSE	NA	NA	NA	NA	NA	NA	NA	NA	NA	NA	NA	NA	NA	NA	NA	NA	NA	NA		TRUE	0
chr5:154070373-154070374	chr5	154070373	154070374	cg12924302	FALSE	TRUE	FALSE	TRUE	FALSE	NA	NA	NA	NA	NA	NA	NA	NA	NA	NA	NA	NA	NA	NA	NA	NA	NA	NA		TRUE	0
chr5:156729852-156729853	chr5	156729852	156729853	cg18537617	FALSE	TRUE	FALSE	FALSE	FALSE	NA	NA	NA	NA	NA	NA	NA	NA	NA	NA	NA	NA	NA	NA	NA	NA	NA	NA	CYFIP2	FALSE	CYFIP2
chr5:163446743-163446744	chr5	163446743	163446744	cg24719726	TRUE	FALSE	FALSE	TRUE	FALSE	NA	NA	NA	NA	NA	NA	NA	NA	NA	NA	NA	NA	NA	NA	NA	NA	NA	NA		TRUE	0
chr5:169659845-169659846	chr5	169659845	169659846	cg00982641	FALSE	TRUE	FALSE	FALSE	FALSE	C5orf58	putative uncharacterized protein C5orf58 isoform a	-75	NA	NA	NA	NA	NA	NA	NA	NA	NA	NA	NA	NA	NA	NA	NA		FALSE	C5orf58
chr5:169659847-169659848	chr5	169659847	169659848	cg06417125	FALSE	TRUE	FALSE	FALSE	FALSE	C5orf58	putative uncharacterized protein C5orf58 isoform a	-73	NA	NA	NA	NA	NA	NA	NA	NA	NA	NA	NA	NA	NA	NA	NA		FALSE	C5orf58
chr5:169659863-169659864	chr5	169659863	169659864	cg20758593	FALSE	TRUE	FALSE	FALSE	FALSE	C5orf58	putative uncharacterized protein C5orf58 isoform a	-57	NA	NA	NA	NA	NA	NA	NA	NA	NA	NA	NA	NA	NA	NA	NA		FALSE	C5orf58
chr5:170288766-170288767	chr5	170288766	170288767	cg02091185	TRUE	FALSE	TRUE	TRUE	FALSE	RANBP17	ran-binding protein 17	-119	NA	NA	NA	NA	NA	NA	NA	NA	NA	NA	NA	NA	NA	NA	NA		FALSE	RANBP17
chr5:172324773-172324774	chr5	172324773	172324774	cg13582457	TRUE	FALSE	FALSE	TRUE	TRUE	NA	NA	NA	NA	NA	NA	NA	NA	NA	NA	NA	NA	NA	NA	NA	NA	NA	NA	ERGIC1	FALSE	ERGIC1
chr5:172903876-172903877	chr5	172903876	172903877	cg01802043	TRUE	FALSE	FALSE	FALSE	FALSE	NA	NA	NA	NA	NA	NA	NA	NA	NA	NA	NA	NA	NA	NA	NA	NA	NA	NA		TRUE	0
chr5:175299260-175299261	chr5	175299260	175299261	cg01469864	FALSE	TRUE	FALSE	FALSE	FALSE	CPLX2	complexin-2	760	NA	NA	NA	NA	NA	NA	NA	NA	NA	NA	NA	NA	NA	NA	NA	CPLX2	FALSE	CPLX2
chr5:176797920-176797921	chr5	176797920	176797921	cg06060754	TRUE	FALSE	TRUE	TRUE	TRUE	NA	NA	NA	NA	NA	NA	NA	NA	NA	RGS14	regulator of G-protein signaling 14	-1679	NA	NA	NA	NA	NA	NA	RGS14	FALSE	RGS14
chr5:176797999-176798000	chr5	176797999	176798000	cg16006841	TRUE	FALSE	TRUE	TRUE	TRUE	NA	NA	NA	NA	NA	NA	NA	NA	NA	RGS14	regulator of G-protein signaling 14	-1600	NA	NA	NA	NA	NA	NA	RGS14	FALSE	RGS14
chr5:177399722-177399723	chr5	177399722	177399723	cg18808692	TRUE	FALSE	FALSE	TRUE	TRUE	NA	NA	NA	NA	NA	NA	NA	NA	NA	NA	NA	NA	NA	NA	NA	NA	NA	NA		TRUE	0
chr5:177413021-177413022	chr5	177413021	177413022	cg08871495	TRUE	TRUE	TRUE	TRUE	TRUE	NA	NA	NA	NA	NA	NA	NA	NA	NA	NA	NA	NA	NA	NA	NA	NA	NA	NA		TRUE	0
chr5:178548373-178548374	chr5	178548373	178548374	cg02599361	FALSE	TRUE	FALSE	TRUE	FALSE	NA	NA	NA	NA	NA	NA	NA	NA	NA	NA	NA	NA	NA	NA	NA	NA	NA	NA	ADAMTS2	FALSE	ADAMTS2
chr5:178763419-178763420	chr5	178763419	178763420	cg26694831	TRUE	FALSE	FALSE	TRUE	TRUE	NA	NA	NA	NA	NA	NA	NA	NA	NA	NA	NA	NA	NA	NA	NA	NA	NA	NA	ADAMTS2	FALSE	ADAMTS2
chr5:179059668-179059669	chr5	179059668	179059669	cg26135573	FALSE	TRUE	TRUE	TRUE	TRUE	NA	NA	NA	NA	NA	NA	NA	NA	NA	NA	NA	NA	NA	NA	NA	NA	NA	NA		TRUE	0
chr5:179285191-179285192	chr5	179285191	179285192	cg06869965	TRUE	FALSE	FALSE	TRUE	TRUE	C5orf45	UPF0544 protein C5orf45 isoform 1	649	NA	NA	NA	NA	NA	NA	NA	NA	NA	NA	NA	NA	NA	NA	NA	C5orf45	FALSE	C5orf45
chr5:179588673-179588674	chr5	179588673	179588674	cg02567769	TRUE	FALSE	FALSE	TRUE	TRUE	NA	NA	NA	NA	NA	NA	NA	NA	NA	NA	NA	NA	NA	NA	NA	NA	NA	NA	RASGEF1C	FALSE	RASGEF1C
chr5:179740743-179740744	chr5	179740743	179740744	cg23221052	TRUE	TRUE	TRUE	TRUE	TRUE	NA	NA	NA	NA	NA	NA	NA	NA	NA	NA	NA	NA	NA	NA	NA	NA	NA	NA	GFPT2	FALSE	GFPT2
chr5:179741104-179741105	chr5	179741104	179741105	cg23248424	TRUE	TRUE	TRUE	TRUE	TRUE	NA	NA	NA	NA	NA	NA	NA	NA	NA	NA	NA	NA	NA	NA	NA	NA	NA	NA	GFPT2	FALSE	GFPT2
chr5:179741120-179741121	chr5	179741120	179741121	cg02891314	TRUE	TRUE	TRUE	TRUE	TRUE	NA	NA	NA	NA	NA	NA	NA	NA	NA	NA	NA	NA	NA	NA	NA	NA	NA	NA	GFPT2	FALSE	GFPT2
chr5:180086260-180086261	chr5	180086260	180086261	cg03671052	TRUE	FALSE	FALSE	TRUE	FALSE	NA	NA	NA	NA	NA	NA	NA	NA	NA	NA	NA	NA	NA	NA	NA	NA	NA	NA		TRUE	0
chr5:180511822-180511823	chr5	180511822	180511823	cg00533202	FALSE	TRUE	FALSE	FALSE	FALSE	NA	NA	NA	NA	NA	NA	NA	NA	NA	NA	NA	NA	NA	NA	NA	NA	NA	NA		TRUE	0
chr6:291687-291688	chr6	291687	291688	cg07332563	TRUE	TRUE	FALSE	FALSE	FALSE	DUSP22	dual specificity protein phosphatase 22 isoform b	-369	NA	NA	NA	NA	NA	NA	NA	NA	NA	NA	NA	NA	NA	NA	NA		FALSE	DUSP22
chr6:291882-291883	chr6	291882	291883	cg21548813	TRUE	TRUE	FALSE	FALSE	FALSE	DUSP22	dual specificity protein phosphatase 22 isoform b	-174	NA	NA	NA	NA	NA	NA	NA	NA	NA	NA	NA	NA	NA	NA	NA		FALSE	DUSP22
chr6:291903-291904	chr6	291903	291904	cg03395511	TRUE	TRUE	FALSE	FALSE	FALSE	DUSP22	dual specificity protein phosphatase 22 isoform b	-153	NA	NA	NA	NA	NA	NA	NA	NA	NA	NA	NA	NA	NA	NA	NA		FALSE	DUSP22
chr6:291909-291910	chr6	291909	291910	cg15383120	TRUE	TRUE	FALSE	FALSE	FALSE	DUSP22	dual specificity protein phosphatase 22 isoform b	-147	NA	NA	NA	NA	NA	NA	NA	NA	NA	NA	NA	NA	NA	NA	NA		FALSE	DUSP22
chr6:292329-292330	chr6	292329	292330	cg18110333	TRUE	TRUE	FALSE	FALSE	FALSE	DUSP22	dual specificity protein phosphatase 22 isoform b	273	NA	NA	NA	NA	NA	NA	NA	NA	NA	NA	NA	NA	NA	NA	NA	DUSP22	FALSE	DUSP22
chr6:292385-292386	chr6	292385	292386	cg05064044	TRUE	TRUE	FALSE	FALSE	FALSE	DUSP22	dual specificity protein phosphatase 22 isoform b	329	NA	NA	NA	NA	NA	NA	NA	NA	NA	NA	NA	NA	NA	NA	NA	DUSP22	FALSE	DUSP22
chr6:292522-292523	chr6	292522	292523	cg11235426	TRUE	TRUE	FALSE	FALSE	FALSE	DUSP22	dual specificity protein phosphatase 22 isoform b	466	NA	NA	NA	NA	NA	NA	NA	NA	NA	NA	NA	NA	NA	NA	NA	DUSP22	FALSE	DUSP22
chr6:292596-292597	chr6	292596	292597	cg01516881	TRUE	TRUE	FALSE	FALSE	FALSE	DUSP22	dual specificity protein phosphatase 22 isoform b	540	NA	NA	NA	NA	NA	NA	NA	NA	NA	NA	NA	NA	NA	NA	NA	DUSP22	FALSE	DUSP22
chr6:312105-312106	chr6	312105	312106	cg11787218	TRUE	FALSE	FALSE	FALSE	FALSE	NA	NA	NA	NA	NA	NA	NA	NA	NA	NA	NA	NA	NA	NA	NA	NA	NA	NA	DUSP22	FALSE	DUSP22
chr6:887772-887773	chr6	887772	887773	cg21062780	TRUE	FALSE	FALSE	TRUE	TRUE	NA	NA	NA	NA	NA	NA	NA	NA	NA	NA	NA	NA	NA	NA	NA	NA	NA	NA		TRUE	0
chr6:1523751-1523752	chr6	1523751	1523752	cg13299743	TRUE	FALSE	FALSE	TRUE	FALSE	NA	NA	NA	NA	NA	NA	NA	NA	NA	NA	NA	NA	NA	NA	NA	NA	NA	NA		TRUE	0
chr6:2876395-2876396	chr6	2876395	2876396	cg02792740	FALSE	TRUE	FALSE	FALSE	FALSE	SERPINB9P1		349	NA	NA	NA	NA	NA	NA	NA	NA	NA	NA	NA	NA	NA	NA	NA	SERPINB9P1	FALSE	SERPINB9P1
chr6:2903699-2903700	chr6	2903699	2903700	cg07844977	TRUE	FALSE	FALSE	TRUE	FALSE	SERPINB9	serpin B9	-153	NA	NA	NA	NA	NA	NA	LOC101927730		2789	NA	NA	NA	NA	NA	NA		FALSE	SERPINB9
chr6:2958808-2958809	chr6	2958808	2958809	cg27408171	TRUE	FALSE	FALSE	TRUE	FALSE	NA	NA	NA	NA	NA	NA	NA	NA	NA	NA	NA	NA	NA	NA	NA	NA	NA	NA	SERPINB6	FALSE	SERPINB6
chr6:2990115-2990116	chr6	2990115	2990116	cg14555649	TRUE	FALSE	FALSE	TRUE	FALSE	LINC01011		1915	NA	NA	NA	NA	NA	NA	LINC01011		-1290	NA	NA	NA	NA	NA	NA	LINC01011	FALSE	LINC01011
chr6:3025064-3025065	chr6	3025064	3025065	cg07377178	TRUE	FALSE	FALSE	TRUE	TRUE	HTATSF1P2		-59	NA	NA	NA	NA	NA	NA	NA	NA	NA	NA	NA	NA	NA	NA	NA		FALSE	HTATSF1P2
chr6:10099623-10099624	chr6	10099623	10099624	cg16613240	TRUE	FALSE	FALSE	TRUE	TRUE	NA	NA	NA	NA	NA	NA	NA	NA	NA	NA	NA	NA	NA	NA	NA	NA	NA	NA		TRUE	0
chr6:10099656-10099657	chr6	10099656	10099657	cg09285851	TRUE	FALSE	FALSE	TRUE	TRUE	NA	NA	NA	NA	NA	NA	NA	NA	NA	NA	NA	NA	NA	NA	NA	NA	NA	NA		TRUE	0
chr6:10720630-10720631	chr6	10720630	10720631	cg19579217	FALSE	TRUE	FALSE	FALSE	FALSE	TMEM14C	transmembrane protein 14C	-2517	NA	NA	NA	NA	NA	NA	NA	NA	NA	NA	NA	NA	NA	NA	NA		FALSE	TMEM14C
chr6:10887980-10887981	chr6	10887980	10887981	cg23049448	TRUE	FALSE	FALSE	TRUE	TRUE	SYCP2L	synaptonemal complex protein 2-like	917	NA	NA	NA	NA	NA	NA	NA	NA	NA	NA	NA	NA	NA	NA	NA	SYCP2L	FALSE	SYCP2L
chr6:13770187-13770188	chr6	13770187	13770188	cg11395949	TRUE	FALSE	FALSE	TRUE	FALSE	NA	NA	NA	NA	NA	NA	NA	NA	NA	NA	NA	NA	NA	NA	NA	NA	NA	NA		TRUE	0
chr6:16181250-16181251	chr6	16181250	16181251	cg02735058	FALSE	TRUE	FALSE	FALSE	FALSE	NA	NA	NA	NA	NA	NA	NA	NA	NA	NA	NA	NA	NA	NA	NA	NA	NA	NA		TRUE	0
chr6:17016226-17016227	chr6	17016226	17016227	cg23525438	TRUE	FALSE	FALSE	TRUE	FALSE	NA	NA	NA	NA	NA	NA	NA	NA	NA	NA	NA	NA	NA	NA	NA	NA	NA	NA		TRUE	0
chr6:17600994-17600995	chr6	17600994	17600995	cg10154826	FALSE	TRUE	FALSE	FALSE	FALSE	FAM8A1	protein FAM8A1	477	NA	NA	NA	NA	NA	NA	NA	NA	NA	NA	NA	NA	NA	NA	NA	FAM8A1	FALSE	FAM8A1
chr6:18020357-18020358	chr6	18020357	18020358	cg05927817	FALSE	TRUE	FALSE	TRUE	FALSE	NA	NA	NA	NA	NA	NA	NA	NA	NA	NA	NA	NA	NA	NA	NA	NA	NA	NA		TRUE	0
chr6:20032841-20032842	chr6	20032841	20032842	cg11382666	FALSE	TRUE	FALSE	FALSE	FALSE	NA	NA	NA	NA	NA	NA	NA	NA	NA	NA	NA	NA	NA	NA	NA	NA	NA	NA		TRUE	0
chr6:20728083-20728084	chr6	20728083	20728084	cg07914385	TRUE	FALSE	FALSE	FALSE	FALSE	NA	NA	NA	NA	NA	NA	NA	NA	NA	NA	NA	NA	NA	NA	NA	NA	NA	NA	CDKAL1	FALSE	CDKAL1
chr6:24431322-24431323	chr6	24431322	24431323	cg09012091	TRUE	FALSE	FALSE	TRUE	FALSE	NA	NA	NA	NA	NA	NA	NA	NA	NA	NA	NA	NA	NA	NA	NA	NA	NA	NA	GPLD1	FALSE	GPLD1
chr6:24583477-24583478	chr6	24583477	24583478	cg27524988	TRUE	FALSE	FALSE	TRUE	FALSE	KIAA0319	dyslexia-associated protein KIAA0319 isoform e	-22	NA	NA	NA	NA	NA	NA	NA	NA	NA	NA	NA	NA	NA	NA	NA	KIAA0319	FALSE	KIAA0319
chr6:24646494-24646495	chr6	24646494	24646495	cg18433519	TRUE	FALSE	FALSE	TRUE	TRUE	KIAA0319	dyslexia-associated protein KIAA0319 isoform a precursor	-111	NA	NA	NA	NA	NA	NA	NA	NA	NA	NA	NA	NA	NA	NA	NA		FALSE	KIAA0319
chr6:24646782-24646783	chr6	24646782	24646783	cg16906346	TRUE	FALSE	TRUE	TRUE	TRUE	KIAA0319	dyslexia-associated protein KIAA0319 isoform a precursor	-399	NA	NA	NA	NA	NA	NA	NA	NA	NA	NA	NA	NA	NA	NA	NA		FALSE	KIAA0319
chr6:25882463-25882464	chr6	25882463	25882464	cg03264133	TRUE	FALSE	TRUE	TRUE	TRUE	NA	NA	NA	NA	NA	NA	NA	NA	NA	NA	NA	NA	NA	NA	NA	NA	NA	NA		TRUE	0
chr6:25882481-25882482	chr6	25882481	25882482	cg12310025	TRUE	FALSE	TRUE	TRUE	TRUE	NA	NA	NA	NA	NA	NA	NA	NA	NA	NA	NA	NA	NA	NA	NA	NA	NA	NA		TRUE	0
chr6:25882590-25882591	chr6	25882590	25882591	cg03517284	TRUE	FALSE	TRUE	TRUE	TRUE	NA	NA	NA	NA	NA	NA	NA	NA	NA	NA	NA	NA	NA	NA	NA	NA	NA	NA		TRUE	0
chr6:26305472-26305473	chr6	26305472	26305473	cg13736514	TRUE	TRUE	TRUE	TRUE	TRUE	NA	NA	NA	NA	NA	NA	NA	NA	NA	NA	NA	NA	NA	NA	NA	NA	NA	NA		TRUE	0
chr6:26745279-26745280	chr6	26745279	26745280	cg15969227	TRUE	TRUE	FALSE	TRUE	TRUE	NA	NA	NA	NA	NA	NA	NA	NA	NA	NA	NA	NA	NA	NA	NA	NA	NA	NA		TRUE	0
chr6:27125955-27125956	chr6	27125955	27125956	cg03359964	TRUE	FALSE	FALSE	TRUE	FALSE	NA	NA	NA	NA	NA	NA	NA	NA	NA	NA	NA	NA	NA	NA	NA	NA	NA	NA		TRUE	0
chr6:27185676-27185677	chr6	27185676	27185677	cg09817162	FALSE	TRUE	FALSE	FALSE	FALSE	NA	NA	NA	NA	NA	NA	NA	NA	NA	NA	NA	NA	NA	NA	NA	NA	NA	NA		TRUE	0
chr6:27185896-27185897	chr6	27185896	27185897	cg10279314	FALSE	TRUE	FALSE	FALSE	FALSE	NA	NA	NA	NA	NA	NA	NA	NA	NA	NA	NA	NA	NA	NA	NA	NA	NA	NA		TRUE	0
chr6:27186076-27186077	chr6	27186076	27186077	cg09395805	TRUE	FALSE	FALSE	FALSE	FALSE	NA	NA	NA	NA	NA	NA	NA	NA	NA	NA	NA	NA	NA	NA	NA	NA	NA	NA		TRUE	0
chr6:27198646-27198647	chr6	27198646	27198647	cg25426208	FALSE	TRUE	FALSE	FALSE	FALSE	NA	NA	NA	NA	NA	NA	NA	NA	NA	NA	NA	NA	NA	NA	NA	NA	NA	NA		TRUE	0
chr6:27206911-27206912	chr6	27206911	27206912	cg26533311	FALSE	TRUE	FALSE	FALSE	FALSE	NA	NA	NA	NA	NA	NA	NA	NA	NA	NA	NA	NA	NA	NA	NA	NA	NA	NA		TRUE	0
chr6:27447492-27447493	chr6	27447492	27447493	cg27226147	TRUE	TRUE	FALSE	FALSE	FALSE	NA	NA	NA	NA	NA	NA	NA	NA	NA	NA	NA	NA	NA	NA	NA	NA	NA	NA		TRUE	0
chr6:27483069-27483070	chr6	27483069	27483070	cg17553149	FALSE	TRUE	FALSE	FALSE	FALSE	NA	NA	NA	NA	NA	NA	NA	NA	NA	NA	NA	NA	NA	NA	NA	NA	NA	NA		TRUE	0
chr6:28058856-28058857	chr6	28058856	28058857	cg18105139	TRUE	FALSE	FALSE	TRUE	TRUE	ZSCAN12P1		272	NA	NA	NA	NA	NA	NA	ZNF165	zinc finger protein 165	1516	NA	NA	NA	NA	NA	NA	ZSCAN12P1	FALSE	ZSCAN12P1
chr6:28351829-28351830	chr6	28351829	28351830	cg19386998	TRUE	FALSE	FALSE	TRUE	TRUE	NA	NA	NA	NA	NA	NA	NA	NA	NA	NA	NA	NA	NA	NA	NA	NA	NA	NA	ZSCAN12	FALSE	ZSCAN12
chr6:28447087-28447088	chr6	28447087	28447088	cg26968378	FALSE	TRUE	FALSE	FALSE	FALSE	NA	NA	NA	NA	NA	NA	NA	NA	NA	NA	NA	NA	NA	NA	NA	NA	NA	NA		TRUE	0
chr6:28447107-28447108	chr6	28447107	28447108	cg12584458	FALSE	TRUE	FALSE	FALSE	FALSE	NA	NA	NA	NA	NA	NA	NA	NA	NA	NA	NA	NA	NA	NA	NA	NA	NA	NA		TRUE	0
chr6:28447115-28447116	chr6	28447115	28447116	cg21903646	FALSE	TRUE	FALSE	FALSE	FALSE	NA	NA	NA	NA	NA	NA	NA	NA	NA	NA	NA	NA	NA	NA	NA	NA	NA	NA		TRUE	0
chr6:28601365-28601366	chr6	28601365	28601366	cg27535677	FALSE	TRUE	FALSE	FALSE	FALSE	NA	NA	NA	NA	NA	NA	NA	NA	NA	NA	NA	NA	NA	NA	NA	NA	NA	NA		TRUE	0
chr6:28601377-28601378	chr6	28601377	28601378	cg26865747	FALSE	TRUE	FALSE	FALSE	FALSE	NA	NA	NA	NA	NA	NA	NA	NA	NA	NA	NA	NA	NA	NA	NA	NA	NA	NA		TRUE	0
chr6:28601419-28601420	chr6	28601419	28601420	cg13565129	FALSE	TRUE	FALSE	FALSE	FALSE	NA	NA	NA	NA	NA	NA	NA	NA	NA	NA	NA	NA	NA	NA	NA	NA	NA	NA		TRUE	0
chr6:28664155-28664156	chr6	28664155	28664156	cg22452837	FALSE	TRUE	FALSE	FALSE	FALSE	NA	NA	NA	NA	NA	NA	NA	NA	NA	NA	NA	NA	NA	NA	NA	NA	NA	NA		TRUE	0
chr6:28664190-28664191	chr6	28664190	28664191	cg10582608	FALSE	TRUE	FALSE	FALSE	FALSE	NA	NA	NA	NA	NA	NA	NA	NA	NA	NA	NA	NA	NA	NA	NA	NA	NA	NA		TRUE	0
chr6:28830902-28830903	chr6	28830902	28830903	cg16677399	TRUE	FALSE	FALSE	FALSE	TRUE	LOC401242		552	NA	NA	NA	NA	NA	NA	NA	NA	NA	NA	NA	NA	NA	NA	NA	LOC401242	FALSE	LOC401242
chr6:28831109-28831110	chr6	28831109	28831110	cg00903577	TRUE	FALSE	FALSE	FALSE	TRUE	LOC401242		345	NA	NA	NA	NA	NA	NA	NA	NA	NA	NA	NA	NA	NA	NA	NA	LOC401242	FALSE	LOC401242
chr6:28853050-28853051	chr6	28853050	28853051	cg26481402	FALSE	TRUE	FALSE	FALSE	FALSE	NA	NA	NA	NA	NA	NA	NA	NA	NA	NA	NA	NA	NA	NA	NA	NA	NA	NA		TRUE	0
chr6:28945341-28945342	chr6	28945341	28945342	cg02846841	TRUE	FALSE	FALSE	FALSE	FALSE	NA	NA	NA	NA	NA	NA	NA	NA	NA	NA	NA	NA	NA	NA	NA	NA	NA	NA		TRUE	0
chr6:28983178-28983179	chr6	28983178	28983179	cg03656877	TRUE	FALSE	FALSE	FALSE	TRUE	NA	NA	NA	NA	NA	NA	NA	NA	NA	NA	NA	NA	NA	NA	NA	NA	NA	NA		TRUE	0
chr6:29365078-29365079	chr6	29365078	29365079	cg23584176	FALSE	TRUE	FALSE	TRUE	TRUE	OR12D2	olfactory receptor 12D2	663	NA	NA	NA	NA	NA	NA	OR12D2	olfactory receptor 12D2	-370	NA	NA	NA	NA	NA	NA	OR12D2	FALSE	OR12D2
chr6:29404724-29404725	chr6	29404724	29404725	cg17512539	FALSE	TRUE	FALSE	FALSE	FALSE	OR10C1	olfactory receptor 10C1	-2991	NA	NA	NA	NA	NA	NA	NA	NA	NA	NA	NA	NA	NA	NA	NA		FALSE	OR10C1
chr6:29404733-29404734	chr6	29404733	29404734	cg15148691	FALSE	TRUE	FALSE	FALSE	FALSE	OR10C1	olfactory receptor 10C1	-2982	NA	NA	NA	NA	NA	NA	NA	NA	NA	NA	NA	NA	NA	NA	NA		FALSE	OR10C1
chr6:29648225-29648226	chr6	29648225	29648226	cg11747594	TRUE	FALSE	TRUE	TRUE	TRUE	NA	NA	NA	NA	NA	NA	NA	NA	NA	NA	NA	NA	NA	NA	NA	NA	NA	NA		TRUE	ZFP57
chr6:29648271-29648272	chr6	29648271	29648272	cg15708526	TRUE	TRUE	TRUE	TRUE	TRUE	NA	NA	NA	NA	NA	NA	NA	NA	NA	NA	NA	NA	NA	NA	NA	NA	NA	NA		TRUE	ZFP57
chr6:29648275-29648276	chr6	29648275	29648276	cg04071440	TRUE	TRUE	TRUE	TRUE	TRUE	NA	NA	NA	NA	NA	NA	NA	NA	NA	NA	NA	NA	NA	NA	NA	NA	NA	NA		TRUE	ZFP57
chr6:29648507-29648508	chr6	29648507	29648508	cg16885113	TRUE	TRUE	TRUE	TRUE	TRUE	NA	NA	NA	NA	NA	NA	NA	NA	NA	NA	NA	NA	NA	NA	NA	NA	NA	NA		TRUE	ZFP57
chr6:29648590-29648591	chr6	29648590	29648591	cg11383134	TRUE	TRUE	TRUE	TRUE	TRUE	NA	NA	NA	NA	NA	NA	NA	NA	NA	NA	NA	NA	NA	NA	NA	NA	NA	NA		TRUE	ZFP57
chr6:29648604-29648605	chr6	29648604	29648605	cg03198009	TRUE	TRUE	FALSE	TRUE	TRUE	NA	NA	NA	NA	NA	NA	NA	NA	NA	NA	NA	NA	NA	NA	NA	NA	NA	NA		TRUE	ZFP57
chr6:29648623-29648624	chr6	29648623	29648624	cg03449857	TRUE	TRUE	TRUE	TRUE	TRUE	NA	NA	NA	NA	NA	NA	NA	NA	NA	NA	NA	NA	NA	NA	NA	NA	NA	NA		TRUE	ZFP57
chr6:29648628-29648629	chr6	29648628	29648629	cg15570656	TRUE	TRUE	TRUE	TRUE	TRUE	NA	NA	NA	NA	NA	NA	NA	NA	NA	NA	NA	NA	NA	NA	NA	NA	NA	NA		TRUE	ZFP57
chr6:29648736-29648737	chr6	29648736	29648737	cg02157626	TRUE	TRUE	TRUE	TRUE	TRUE	NA	NA	NA	NA	NA	NA	NA	NA	NA	NA	NA	NA	NA	NA	NA	NA	NA	NA		TRUE	ZFP57
chr6:29690766-29690767	chr6	29690766	29690767	cg11201654	TRUE	FALSE	TRUE	TRUE	TRUE	HLA-F	HLA class I histocompatibility antigen, alpha chain F isoform 1 precursor	-350	NA	NA	NA	NA	NA	NA	NA	NA	NA	NA	NA	NA	NA	NA	NA		FALSE	HLA-F
chr6:29704545-29704546	chr6	29704545	29704546	cg20519483	TRUE	FALSE	FALSE	FALSE	TRUE	NA	NA	NA	NA	NA	NA	NA	NA	NA	NA	NA	NA	NA	NA	NA	NA	NA	NA	HLA-F-AS1	FALSE	HLA-F-AS1
chr6:29762010-29762011	chr6	29762010	29762011	cg01813171	TRUE	TRUE	FALSE	FALSE	TRUE	HCG4		-1160	LOC554223	histocompatibility antigen-related	2328	NA	NA	NA	NA	NA	NA	NA	NA	NA	NA	NA	NA	LOC554223	FALSE	HCG4
chr6:29818277-29818278	chr6	29818277	29818278	cg10821226	TRUE	FALSE	FALSE	TRUE	TRUE	NA	NA	NA	NA	NA	NA	NA	NA	NA	NA	NA	NA	NA	NA	NA	NA	NA	NA		TRUE	0
chr6:29854631-29854632	chr6	29854631	29854632	cg17134700	FALSE	TRUE	FALSE	FALSE	FALSE	HLA-H		-905	NA	NA	NA	NA	NA	NA	NA	NA	NA	NA	NA	NA	NA	NA	NA		FALSE	HLA-H
chr6:29855636-29855637	chr6	29855636	29855637	cg01062395	TRUE	FALSE	FALSE	FALSE	TRUE	HLA-H		100	NA	NA	NA	NA	NA	NA	NA	NA	NA	NA	NA	NA	NA	NA	NA	HLA-H	FALSE	HLA-H
chr6:29856564-29856565	chr6	29856564	29856565	cg11406274	TRUE	FALSE	FALSE	FALSE	TRUE	HLA-H		1028	NA	NA	NA	NA	NA	NA	HLA-H		-2293	NA	NA	NA	NA	NA	NA	HLA-H	FALSE	HLA-H
chr6:29894642-29894643	chr6	29894642	29894643	cg03995122	TRUE	FALSE	FALSE	FALSE	FALSE	HCG4B		350	NA	NA	NA	NA	NA	NA	HCG4B		-2274	NA	NA	NA	NA	NA	NA	HCG4B	FALSE	HCG4B
chr6:29894644-29894645	chr6	29894644	29894645	cg08231349	TRUE	FALSE	FALSE	FALSE	FALSE	HCG4B		348	NA	NA	NA	NA	NA	NA	HCG4B		-2276	NA	NA	NA	NA	NA	NA	HCG4B	FALSE	HCG4B
chr6:29895116-29895117	chr6	29895116	29895117	cg15671450	TRUE	TRUE	TRUE	TRUE	TRUE	HCG4B		-124	NA	NA	NA	NA	NA	NA	HCG4B		-2748	NA	NA	NA	NA	NA	NA		FALSE	HCG4B
chr6:29895175-29895176	chr6	29895175	29895176	cg23681866	TRUE	TRUE	TRUE	TRUE	TRUE	HCG4B		-183	NA	NA	NA	NA	NA	NA	HCG4B		-2807	NA	NA	NA	NA	NA	NA		FALSE	HCG4B
chr6:29895187-29895188	chr6	29895187	29895188	cg15411272	TRUE	TRUE	TRUE	TRUE	TRUE	HCG4B		-195	NA	NA	NA	NA	NA	NA	HCG4B		-2819	NA	NA	NA	NA	NA	NA		FALSE	HCG4B
chr6:29895204-29895205	chr6	29895204	29895205	cg26121931	TRUE	TRUE	TRUE	TRUE	TRUE	HCG4B		-212	NA	NA	NA	NA	NA	NA	HCG4B		-2836	NA	NA	NA	NA	NA	NA		FALSE	HCG4B
chr6:29895260-29895261	chr6	29895260	29895261	cg24838316	TRUE	TRUE	TRUE	TRUE	TRUE	HCG4B		-268	NA	NA	NA	NA	NA	NA	HCG4B		-2892	NA	NA	NA	NA	NA	NA		FALSE	HCG4B
chr6:29942706-29942707	chr6	29942706	29942707	cg07792871	TRUE	TRUE	FALSE	FALSE	TRUE	HCG9		-185	NA	NA	NA	NA	NA	NA	NA	NA	NA	NA	NA	NA	NA	NA	NA		FALSE	HCG9
chr6:29944130-29944131	chr6	29944130	29944131	cg19199204	FALSE	TRUE	FALSE	FALSE	TRUE	HCG9		1239	NA	NA	NA	NA	NA	NA	HCG9		-2047	NA	NA	NA	NA	NA	NA	HCG9	FALSE	HCG9
chr6:29945409-29945410	chr6	29945409	29945410	cg18609120	TRUE	FALSE	FALSE	FALSE	FALSE	HCG9		2518	NA	NA	NA	NA	NA	NA	HCG9		-768	NA	NA	NA	NA	NA	NA	HCG9	FALSE	HCG9
chr6:30039142-30039143	chr6	30039142	30039143	cg00947782	FALSE	TRUE	FALSE	FALSE	TRUE	NA	NA	NA	NA	NA	NA	NA	NA	NA	PPP1R11	protein phosphatase 1 regulatory subunit 11	1034	RNF39	RING finger protein 39 isoform 2	-1100	NA	NA	NA	RNF39	FALSE	PPP1R11
chr6:30039151-30039152	chr6	30039151	30039152	cg18930910	FALSE	TRUE	FALSE	FALSE	TRUE	NA	NA	NA	NA	NA	NA	NA	NA	NA	PPP1R11	protein phosphatase 1 regulatory subunit 11	1043	RNF39	RING finger protein 39 isoform 2	-1109	NA	NA	NA	RNF39	FALSE	PPP1R11
chr6:30039175-30039176	chr6	30039175	30039176	cg03343571	TRUE	TRUE	FALSE	FALSE	TRUE	NA	NA	NA	NA	NA	NA	NA	NA	NA	PPP1R11	protein phosphatase 1 regulatory subunit 11	1067	RNF39	RING finger protein 39 isoform 2	-1133	NA	NA	NA	RNF39	FALSE	PPP1R11
chr6:30039476-30039477	chr6	30039476	30039477	cg10930308	TRUE	FALSE	FALSE	FALSE	TRUE	NA	NA	NA	NA	NA	NA	NA	NA	NA	PPP1R11	protein phosphatase 1 regulatory subunit 11	1368	RNF39	RING finger protein 39 isoform 2	-1434	NA	NA	NA	RNF39	FALSE	PPP1R11
chr6:30039524-30039525	chr6	30039524	30039525	cg02188185	TRUE	FALSE	FALSE	FALSE	TRUE	NA	NA	NA	NA	NA	NA	NA	NA	NA	PPP1R11	protein phosphatase 1 regulatory subunit 11	1416	RNF39	RING finger protein 39 isoform 2	-1482	NA	NA	NA	RNF39	FALSE	PPP1R11
chr6:30079203-30079204	chr6	30079203	30079204	cg21232488	TRUE	TRUE	FALSE	FALSE	TRUE	TRIM31	E3 ubiquitin-protein ligase TRIM31	1664	NA	NA	NA	NA	NA	NA	NA	NA	NA	NA	NA	NA	NA	NA	NA	TRIM31,TRIM31-AS1	FALSE	TRIM31
chr6:30412351-30412352	chr6	30412351	30412352	cg04679849	TRUE	FALSE	FALSE	FALSE	TRUE	NA	NA	NA	NA	NA	NA	NA	NA	NA	NA	NA	NA	NA	NA	NA	NA	NA	NA		TRUE	0
chr6:30994978-30994979	chr6	30994978	30994979	cg26190386	TRUE	FALSE	FALSE	FALSE	FALSE	NA	NA	NA	NA	NA	NA	NA	NA	NA	NA	NA	NA	NA	NA	NA	NA	NA	NA	MUC22	FALSE	MUC22
chr6:31148370-31148371	chr6	31148370	31148371	cg17931227	TRUE	TRUE	FALSE	FALSE	TRUE	PSORS1C3		-2694	NA	NA	NA	NA	NA	NA	NA	NA	NA	NA	NA	NA	NA	NA	NA		FALSE	PSORS1C3
chr6:31148383-31148384	chr6	31148383	31148384	cg09179646	FALSE	TRUE	FALSE	FALSE	TRUE	PSORS1C3		-2707	NA	NA	NA	NA	NA	NA	NA	NA	NA	NA	NA	NA	NA	NA	NA		FALSE	PSORS1C3
chr6:31148404-31148405	chr6	31148404	31148405	cg22291762	FALSE	TRUE	FALSE	FALSE	TRUE	PSORS1C3		-2728	NA	NA	NA	NA	NA	NA	NA	NA	NA	NA	NA	NA	NA	NA	NA		FALSE	PSORS1C3
chr6:31148409-31148410	chr6	31148409	31148410	cg24427850	FALSE	TRUE	FALSE	FALSE	TRUE	PSORS1C3		-2733	NA	NA	NA	NA	NA	NA	NA	NA	NA	NA	NA	NA	NA	NA	NA		FALSE	PSORS1C3
chr6:31148463-31148464	chr6	31148463	31148464	cg26668675	FALSE	TRUE	FALSE	FALSE	TRUE	PSORS1C3		-2787	NA	NA	NA	NA	NA	NA	NA	NA	NA	NA	NA	NA	NA	NA	NA		FALSE	PSORS1C3
chr6:31148474-31148475	chr6	31148474	31148475	cg03078486	FALSE	TRUE	FALSE	FALSE	TRUE	PSORS1C3		-2798	NA	NA	NA	NA	NA	NA	NA	NA	NA	NA	NA	NA	NA	NA	NA		FALSE	PSORS1C3
chr6:31148483-31148484	chr6	31148483	31148484	cg22701603	FALSE	TRUE	FALSE	FALSE	TRUE	PSORS1C3		-2807	NA	NA	NA	NA	NA	NA	NA	NA	NA	NA	NA	NA	NA	NA	NA		FALSE	PSORS1C3
chr6:31148516-31148517	chr6	31148516	31148517	cg26818629	FALSE	TRUE	FALSE	FALSE	TRUE	PSORS1C3		-2840	NA	NA	NA	NA	NA	NA	NA	NA	NA	NA	NA	NA	NA	NA	NA		FALSE	PSORS1C3
chr6:31148524-31148525	chr6	31148524	31148525	cg27547543	FALSE	TRUE	FALSE	FALSE	TRUE	PSORS1C3		-2848	NA	NA	NA	NA	NA	NA	NA	NA	NA	NA	NA	NA	NA	NA	NA		FALSE	PSORS1C3
chr6:31148552-31148553	chr6	31148552	31148553	cg09357589	FALSE	TRUE	FALSE	FALSE	TRUE	PSORS1C3		-2876	NA	NA	NA	NA	NA	NA	NA	NA	NA	NA	NA	NA	NA	NA	NA		FALSE	PSORS1C3
chr6:31148657-31148658	chr6	31148657	31148658	cg14036627	FALSE	TRUE	FALSE	FALSE	TRUE	PSORS1C3		-2981	NA	NA	NA	NA	NA	NA	NA	NA	NA	NA	NA	NA	NA	NA	NA		FALSE	PSORS1C3
chr6:31148666-31148667	chr6	31148666	31148667	cg11811828	FALSE	TRUE	FALSE	FALSE	TRUE	PSORS1C3		-2990	NA	NA	NA	NA	NA	NA	NA	NA	NA	NA	NA	NA	NA	NA	NA		FALSE	PSORS1C3
chr6:31164994-31164995	chr6	31164994	31164995	cg04710276	TRUE	FALSE	FALSE	FALSE	FALSE	HCG27		-542	NA	NA	NA	NA	NA	NA	NA	NA	NA	NA	NA	NA	NA	NA	NA		FALSE	HCG27
chr6:31322926-31322927	chr6	31322926	31322927	cg27529346	TRUE	FALSE	FALSE	FALSE	FALSE	MIR6891		167	HLA-B	major histocompatibility complex, class I, B precursor	2063	NA	NA	NA	MIR6891		74	HLA-B	major histocompatibility complex, class I, B precursor	-1278	NA	NA	NA	HLA-B	FALSE	MIR6891
chr6:31474185-31474186	chr6	31474185	31474186	cg06937348	FALSE	TRUE	FALSE	TRUE	TRUE	NA	NA	NA	NA	NA	NA	NA	NA	NA	NA	NA	NA	NA	NA	NA	NA	NA	NA	MICB	FALSE	MICB
chr6:31650735-31650736	chr6	31650735	31650736	cg07455790	TRUE	FALSE	FALSE	FALSE	TRUE	LY6G5C	lymphocyte antigen 6 complex locus protein G5c precursor	-2585	NA	NA	NA	NA	NA	NA	NA	NA	NA	NA	NA	NA	NA	NA	NA		FALSE	LY6G5C
chr6:31650786-31650787	chr6	31650786	31650787	cg02389040	TRUE	FALSE	FALSE	FALSE	TRUE	LY6G5C	lymphocyte antigen 6 complex locus protein G5c precursor	-2636	NA	NA	NA	NA	NA	NA	NA	NA	NA	NA	NA	NA	NA	NA	NA		FALSE	LY6G5C
chr6:31698089-31698090	chr6	31698089	31698090	cg10690152	TRUE	FALSE	FALSE	FALSE	FALSE	DDAH2	N(G),N(G)-dimethylarginine dimethylaminohydrolase 2	-47	NA	NA	NA	NA	NA	NA	CLIC1	chloride intracellular channel protein 1	268	NA	NA	NA	NA	NA	NA		FALSE	DDAH2
chr6:31734292-31734293	chr6	31734292	31734293	cg10095777	TRUE	FALSE	FALSE	FALSE	FALSE	SAPCD1-AS1		-927	NA	NA	NA	NA	NA	NA	VWA7	von Willebrand factor A domain-containing protein 7 precursor	-922	SAPCD1	suppressor APC domain-containing protein 1	1668	MSH5-SAPCD1		1668	VWA7	FALSE	SAPCD1-AS1
chr6:31997059-31997060	chr6	31997059	31997060	cg08306589	TRUE	FALSE	FALSE	FALSE	FALSE	NA	NA	NA	NA	NA	NA	NA	NA	NA	NA	NA	NA	NA	NA	NA	NA	NA	NA	C4B,C4B_2	FALSE	C4B,C4B_2
chr6:31997067-31997068	chr6	31997067	31997068	cg13009361	TRUE	FALSE	FALSE	FALSE	FALSE	NA	NA	NA	NA	NA	NA	NA	NA	NA	NA	NA	NA	NA	NA	NA	NA	NA	NA	C4B,C4B_2	FALSE	C4B,C4B_2
chr6:32055079-32055080	chr6	32055079	32055080	cg24138857	FALSE	TRUE	FALSE	FALSE	FALSE	NA	NA	NA	NA	NA	NA	NA	NA	NA	NA	NA	NA	NA	NA	NA	NA	NA	NA	TNXB	FALSE	TNXB
chr6:32297615-32297616	chr6	32297615	32297616	cg24955829	TRUE	FALSE	FALSE	FALSE	TRUE	NA	NA	NA	NA	NA	NA	NA	NA	NA	NA	NA	NA	NA	NA	NA	NA	NA	NA	C6orf10	FALSE	C6orf10
chr6:32305068-32305069	chr6	32305068	32305069	cg24640182	TRUE	FALSE	FALSE	FALSE	TRUE	NA	NA	NA	NA	NA	NA	NA	NA	NA	NA	NA	NA	NA	NA	NA	NA	NA	NA	C6orf10	FALSE	C6orf10
chr6:32305106-32305107	chr6	32305106	32305107	cg14704780	TRUE	FALSE	FALSE	FALSE	TRUE	NA	NA	NA	NA	NA	NA	NA	NA	NA	NA	NA	NA	NA	NA	NA	NA	NA	NA	C6orf10	FALSE	C6orf10
chr6:32376095-32376096	chr6	32376095	32376096	cg06871764	TRUE	FALSE	FALSE	FALSE	TRUE	BTNL2	butyrophilin-like protein 2	-1188	NA	NA	NA	NA	NA	NA	NA	NA	NA	NA	NA	NA	NA	NA	NA		FALSE	BTNL2
chr6:32449961-32449962	chr6	32449961	32449962	cg13081526	FALSE	TRUE	FALSE	TRUE	TRUE	NA	NA	NA	NA	NA	NA	NA	NA	NA	NA	NA	NA	NA	NA	NA	NA	NA	NA		TRUE	0
chr6:32498285-32498286	chr6	32498285	32498286	cg10466124	FALSE	TRUE	FALSE	TRUE	TRUE	HLA-DRB5	major histocompatibility complex, class II, DR beta 5 precursor	-279	NA	NA	NA	NA	NA	NA	NA	NA	NA	NA	NA	NA	NA	NA	NA		FALSE	HLA-DRB5
chr6:32549496-32549497	chr6	32549496	32549497	cg20022036	TRUE	TRUE	FALSE	TRUE	TRUE	NA	NA	NA	NA	NA	NA	NA	NA	NA	HLA-DRB1	major histocompatibility complex, class II, DR beta 1 precursor	-2950	NA	NA	NA	NA	NA	NA	HLA-DRB1	FALSE	HLA-DRB1
chr6:32557321-32557322	chr6	32557321	32557322	cg24071943	TRUE	FALSE	FALSE	TRUE	TRUE	HLA-DRB1	major histocompatibility complex, class II, DR beta 1 precursor	292	NA	NA	NA	NA	NA	NA	NA	NA	NA	NA	NA	NA	NA	NA	NA	HLA-DRB1	FALSE	HLA-DRB1
chr6:32557970-32557971	chr6	32557970	32557971	cg24760581	TRUE	TRUE	FALSE	TRUE	FALSE	HLA-DRB1	major histocompatibility complex, class II, DR beta 1 precursor	-357	NA	NA	NA	NA	NA	NA	NA	NA	NA	NA	NA	NA	NA	NA	NA		FALSE	HLA-DRB1
chr6:32634481-32634482	chr6	32634481	32634482	cg15752756	TRUE	FALSE	FALSE	TRUE	FALSE	HLA-DQB1	HLA class II histocompatibility antigen, DQ beta 1 chain isoform 1 precursor	-15	NA	NA	NA	NA	NA	NA	NA	NA	NA	NA	NA	NA	NA	NA	NA		FALSE	HLA-DQB1
chr6:32729130-32729131	chr6	32729130	32729131	cg07180897	TRUE	TRUE	FALSE	TRUE	TRUE	HLA-DQB2	HLA class II histocompatibility antigen, DQ beta 2 chain isoform 2 precursor	2200	NA	NA	NA	NA	NA	NA	NA	NA	NA	NA	NA	NA	NA	NA	NA	HLA-DQB2	FALSE	HLA-DQB2
chr6:32729465-32729466	chr6	32729465	32729466	cg10714510	FALSE	TRUE	FALSE	FALSE	FALSE	HLA-DQB2	HLA class II histocompatibility antigen, DQ beta 2 chain isoform 2 precursor	1865	NA	NA	NA	NA	NA	NA	NA	NA	NA	NA	NA	NA	NA	NA	NA	HLA-DQB2	FALSE	HLA-DQB2
chr6:32729498-32729499	chr6	32729498	32729499	cg09739413	FALSE	TRUE	FALSE	FALSE	FALSE	HLA-DQB2	HLA class II histocompatibility antigen, DQ beta 2 chain isoform 2 precursor	1832	NA	NA	NA	NA	NA	NA	NA	NA	NA	NA	NA	NA	NA	NA	NA	HLA-DQB2	FALSE	HLA-DQB2
chr6:32729545-32729546	chr6	32729545	32729546	cg02964065	FALSE	TRUE	FALSE	FALSE	FALSE	HLA-DQB2	HLA class II histocompatibility antigen, DQ beta 2 chain isoform 2 precursor	1785	NA	NA	NA	NA	NA	NA	NA	NA	NA	NA	NA	NA	NA	NA	NA	HLA-DQB2	FALSE	HLA-DQB2
chr6:32729563-32729564	chr6	32729563	32729564	cg15255946	FALSE	TRUE	FALSE	FALSE	FALSE	HLA-DQB2	HLA class II histocompatibility antigen, DQ beta 2 chain isoform 2 precursor	1767	NA	NA	NA	NA	NA	NA	NA	NA	NA	NA	NA	NA	NA	NA	NA	HLA-DQB2	FALSE	HLA-DQB2
chr6:32729587-32729588	chr6	32729587	32729588	cg00755130	FALSE	TRUE	FALSE	FALSE	FALSE	HLA-DQB2	HLA class II histocompatibility antigen, DQ beta 2 chain isoform 2 precursor	1743	NA	NA	NA	NA	NA	NA	NA	NA	NA	NA	NA	NA	NA	NA	NA	HLA-DQB2	FALSE	HLA-DQB2
chr6:32729590-32729591	chr6	32729590	32729591	cg27160348	FALSE	TRUE	FALSE	FALSE	FALSE	HLA-DQB2	HLA class II histocompatibility antigen, DQ beta 2 chain isoform 2 precursor	1740	NA	NA	NA	NA	NA	NA	NA	NA	NA	NA	NA	NA	NA	NA	NA	HLA-DQB2	FALSE	HLA-DQB2
chr6:32729643-32729644	chr6	32729643	32729644	cg15321244	FALSE	TRUE	FALSE	TRUE	FALSE	HLA-DQB2	HLA class II histocompatibility antigen, DQ beta 2 chain isoform 2 precursor	1687	NA	NA	NA	NA	NA	NA	NA	NA	NA	NA	NA	NA	NA	NA	NA	HLA-DQB2	FALSE	HLA-DQB2
chr6:32729647-32729648	chr6	32729647	32729648	cg18609891	FALSE	TRUE	FALSE	FALSE	FALSE	HLA-DQB2	HLA class II histocompatibility antigen, DQ beta 2 chain isoform 2 precursor	1683	NA	NA	NA	NA	NA	NA	NA	NA	NA	NA	NA	NA	NA	NA	NA	HLA-DQB2	FALSE	HLA-DQB2
chr6:32729823-32729824	chr6	32729823	32729824	cg10218546	TRUE	FALSE	FALSE	TRUE	TRUE	HLA-DQB2	HLA class II histocompatibility antigen, DQ beta 2 chain isoform 2 precursor	1507	NA	NA	NA	NA	NA	NA	NA	NA	NA	NA	NA	NA	NA	NA	NA	HLA-DQB2	FALSE	HLA-DQB2
chr6:32795582-32795583	chr6	32795582	32795583	cg10698654	TRUE	FALSE	FALSE	FALSE	FALSE	NA	NA	NA	NA	NA	NA	NA	NA	NA	TAP2	antigen peptide transporter 2 isoform 1	-2396	NA	NA	NA	NA	NA	NA	TAP2	FALSE	TAP2
chr6:32795627-32795628	chr6	32795627	32795628	cg15115757	TRUE	FALSE	FALSE	FALSE	FALSE	NA	NA	NA	NA	NA	NA	NA	NA	NA	TAP2	antigen peptide transporter 2 isoform 1	-2441	NA	NA	NA	NA	NA	NA	TAP2	FALSE	TAP2
chr6:32826171-32826172	chr6	32826171	32826172	cg04913118	TRUE	FALSE	FALSE	FALSE	FALSE	NA	NA	NA	NA	NA	NA	NA	NA	NA	PSMB9	proteasome subunit beta type-9 proprotein	-1457	NA	NA	NA	NA	NA	NA	PSMB9	FALSE	PSMB9
chr6:32828996-32828997	chr6	32828996	32828997	cg23636571	TRUE	FALSE	FALSE	FALSE	TRUE	NA	NA	NA	NA	NA	NA	NA	NA	NA	PSMB9	proteasome subunit beta type-9 proprotein	1368	NA	NA	NA	NA	NA	NA		FALSE	PSMB9
chr6:32829025-32829026	chr6	32829025	32829026	cg06812795	TRUE	FALSE	FALSE	FALSE	TRUE	NA	NA	NA	NA	NA	NA	NA	NA	NA	PSMB9	proteasome subunit beta type-9 proprotein	1397	NA	NA	NA	NA	NA	NA		FALSE	PSMB9
chr6:32829144-32829145	chr6	32829144	32829145	cg04832245	TRUE	FALSE	FALSE	FALSE	TRUE	NA	NA	NA	NA	NA	NA	NA	NA	NA	PSMB9	proteasome subunit beta type-9 proprotein	1516	NA	NA	NA	NA	NA	NA		FALSE	PSMB9
chr6:32829208-32829209	chr6	32829208	32829209	cg01948226	TRUE	TRUE	FALSE	FALSE	TRUE	NA	NA	NA	NA	NA	NA	NA	NA	NA	PSMB9	proteasome subunit beta type-9 proprotein	1580	NA	NA	NA	NA	NA	NA		FALSE	PSMB9
chr6:32921791-32921792	chr6	32921791	32921792	cg09713850	TRUE	FALSE	FALSE	FALSE	TRUE	HLA-DMA	HLA class II histocompatibility antigen, DM alpha chain precursor	-892	NA	NA	NA	NA	NA	NA	NA	NA	NA	NA	NA	NA	NA	NA	NA		FALSE	HLA-DMA
chr6:33048875-33048876	chr6	33048875	33048876	cg02197634	TRUE	FALSE	FALSE	FALSE	TRUE	HLA-DPA1	HLA class II histocompatibility antigen, DP alpha 1 chain precursor	-320	NA	NA	NA	NA	NA	NA	NA	NA	NA	NA	NA	NA	NA	NA	NA	HLA-DPB1	FALSE	HLA-DPA1
chr6:33290873-33290874	chr6	33290873	33290874	cg05431670	TRUE	FALSE	FALSE	FALSE	TRUE	DAXX	death domain-associated protein 6 isoform a	-80	NA	NA	NA	NA	NA	NA	NA	NA	NA	NA	NA	NA	NA	NA	NA		FALSE	DAXX
chr6:33585071-33585072	chr6	33585071	33585072	cg12770425	TRUE	FALSE	FALSE	TRUE	FALSE	NA	NA	NA	NA	NA	NA	NA	NA	NA	NA	NA	NA	NA	NA	NA	NA	NA	NA		TRUE	0
chr6:34499314-34499315	chr6	34499314	34499315	cg15189031	FALSE	TRUE	FALSE	FALSE	FALSE	NA	NA	NA	NA	NA	NA	NA	NA	NA	NA	NA	NA	NA	NA	NA	NA	NA	NA	PACSIN1	FALSE	PACSIN1
chr6:36094917-36094918	chr6	36094917	36094918	cg04449473	TRUE	FALSE	FALSE	TRUE	FALSE	NA	NA	NA	NA	NA	NA	NA	NA	NA	NA	NA	NA	NA	NA	NA	NA	NA	NA		TRUE	0
chr6:36930021-36930022	chr6	36930021	36930022	cg23737190	TRUE	FALSE	FALSE	TRUE	TRUE	NA	NA	NA	NA	NA	NA	NA	NA	NA	PI16	peptidase inhibitor 16 precursor	-2592	NA	NA	NA	NA	NA	NA	PI16	FALSE	PI16
chr6:43655470-43655471	chr6	43655470	43655471	cg20290983	FALSE	TRUE	FALSE	FALSE	FALSE	MRPS18A	28S ribosomal protein S18a, mitochondrial isoform 1 precursor	79	NA	NA	NA	NA	NA	NA	NA	NA	NA	NA	NA	NA	NA	NA	NA	MRPS18A	FALSE	MRPS18A
chr6:44237813-44237814	chr6	44237813	44237814	cg05496603	TRUE	FALSE	TRUE	TRUE	TRUE	TMEM151B	transmembrane protein 151B	-666	NA	NA	NA	NA	NA	NA	NA	NA	NA	NA	NA	NA	NA	NA	NA		FALSE	TMEM151B
chr6:44277819-44277820	chr6	44277819	44277820	cg04228998	TRUE	FALSE	FALSE	FALSE	FALSE	NA	NA	NA	NA	NA	NA	NA	NA	NA	NA	NA	NA	NA	NA	NA	NA	NA	NA	AARS2	FALSE	AARS2
chr6:47750042-47750043	chr6	47750042	47750043	cg00057324	FALSE	TRUE	FALSE	FALSE	FALSE	OPN5	opsin-5	268	NA	NA	NA	NA	NA	NA	NA	NA	NA	NA	NA	NA	NA	NA	NA	OPN5	FALSE	OPN5
chr6:49636226-49636227	chr6	49636226	49636227	cg20364632	TRUE	FALSE	FALSE	TRUE	TRUE	NA	NA	NA	NA	NA	NA	NA	NA	NA	NA	NA	NA	NA	NA	NA	NA	NA	NA		TRUE	0
chr6:54156824-54156825	chr6	54156824	54156825	cg16523850	TRUE	FALSE	TRUE	TRUE	TRUE	NA	NA	NA	NA	NA	NA	NA	NA	NA	NA	NA	NA	NA	NA	NA	NA	NA	NA		TRUE	0
chr6:54846606-54846607	chr6	54846606	54846607	cg05622882	TRUE	FALSE	FALSE	FALSE	FALSE	NA	NA	NA	NA	NA	NA	NA	NA	NA	NA	NA	NA	NA	NA	NA	NA	NA	NA		TRUE	0
chr6:68535378-68535379	chr6	68535378	68535379	cg12086421	TRUE	FALSE	FALSE	TRUE	TRUE	NA	NA	NA	NA	NA	NA	NA	NA	NA	NA	NA	NA	NA	NA	NA	NA	NA	NA		TRUE	0
chr6:69726000-69726001	chr6	69726000	69726001	cg24573321	TRUE	FALSE	FALSE	TRUE	TRUE	NA	NA	NA	NA	NA	NA	NA	NA	NA	NA	NA	NA	NA	NA	NA	NA	NA	NA	ADGRB3	FALSE	ADGRB3
chr6:72922368-72922369	chr6	72922368	72922369	cg18830697	TRUE	FALSE	FALSE	TRUE	TRUE	RIMS1	regulating synaptic membrane exocytosis protein 1 isoform 3	-145	NA	NA	NA	NA	NA	NA	NA	NA	NA	NA	NA	NA	NA	NA	NA	RIMS1	FALSE	RIMS1
chr6:74064064-74064065	chr6	74064064	74064065	cg23414861	TRUE	FALSE	FALSE	FALSE	FALSE	DPPA5	developmental pluripotency-associated 5 protein	-65	NA	NA	NA	NA	NA	NA	DPPA5	developmental pluripotency-associated 5 protein	-1280	NA	NA	NA	NA	NA	NA		FALSE	DPPA5
chr6:74064298-74064299	chr6	74064298	74064299	cg02931604	FALSE	TRUE	FALSE	FALSE	FALSE	DPPA5	developmental pluripotency-associated 5 protein	-299	NA	NA	NA	NA	NA	NA	DPPA5	developmental pluripotency-associated 5 protein	-1514	NA	NA	NA	NA	NA	NA		FALSE	DPPA5
chr6:74072242-74072243	chr6	74072242	74072243	cg20048521	FALSE	TRUE	FALSE	FALSE	FALSE	KHDC3L	KHDC3-like protein	-157	NA	NA	NA	NA	NA	NA	KHDC3L	KHDC3-like protein	-1656	NA	NA	NA	NA	NA	NA		FALSE	KHDC3L
chr6:74072376-74072377	chr6	74072376	74072377	cg26550861	FALSE	TRUE	FALSE	FALSE	FALSE	KHDC3L	KHDC3-like protein	-23	NA	NA	NA	NA	NA	NA	KHDC3L	KHDC3-like protein	-1522	NA	NA	NA	NA	NA	NA		FALSE	KHDC3L
chr6:74104868-74104869	chr6	74104868	74104869	cg08124399	TRUE	FALSE	FALSE	FALSE	FALSE	DDX43	probable ATP-dependent RNA helicase DDX43	584	NA	NA	NA	NA	NA	NA	NA	NA	NA	NA	NA	NA	NA	NA	NA	DDX43	FALSE	DDX43
chr6:75954053-75954054	chr6	75954053	75954054	cg25716013	TRUE	FALSE	TRUE	TRUE	TRUE	COX7A2	cytochrome c oxidase subunit 7A2, mitochondrial precursor	-409	NA	NA	NA	NA	NA	NA	NA	NA	NA	NA	NA	NA	NA	NA	NA		FALSE	COX7A2
chr6:79339195-79339196	chr6	79339195	79339196	cg11941920	FALSE	TRUE	FALSE	TRUE	FALSE	NA	NA	NA	NA	NA	NA	NA	NA	NA	NA	NA	NA	NA	NA	NA	NA	NA	NA		TRUE	0
chr6:80787529-80787530	chr6	80787529	80787530	cg08355045	TRUE	FALSE	TRUE	TRUE	TRUE	NA	NA	NA	NA	NA	NA	NA	NA	NA	NA	NA	NA	NA	NA	NA	NA	NA	NA		TRUE	0
chr6:90349330-90349331	chr6	90349330	90349331	cg08690976	FALSE	TRUE	FALSE	TRUE	FALSE	LYRM2	LYR motif-containing protein 2	-856	LOC101929057		1080	NA	NA	NA	NA	NA	NA	NA	NA	NA	NA	NA	NA	LOC101929057	FALSE	LYRM2
chr6:95220699-95220700	chr6	95220699	95220700	cg22092014	TRUE	FALSE	FALSE	TRUE	FALSE	NA	NA	NA	NA	NA	NA	NA	NA	NA	NA	NA	NA	NA	NA	NA	NA	NA	NA		TRUE	0
chr6:99842351-99842352	chr6	99842351	99842352	cg18751133	FALSE	TRUE	FALSE	TRUE	FALSE	COQ3	ubiquinone biosynthesis O-methyltransferase, mitochondrial	-269	NA	NA	NA	NA	NA	NA	NA	NA	NA	NA	NA	NA	NA	NA	NA		FALSE	COQ3
chr6:106774172-106774173	chr6	106774172	106774173	cg21148531	FALSE	TRUE	FALSE	FALSE	FALSE	ATG5	autophagy protein 5 isoform a	-477	NA	NA	NA	NA	NA	NA	NA	NA	NA	NA	NA	NA	NA	NA	NA		FALSE	ATG5
chr6:109611834-109611835	chr6	109611834	109611835	cg21918786	TRUE	FALSE	FALSE	TRUE	TRUE	NA	NA	NA	NA	NA	NA	NA	NA	NA	NA	NA	NA	NA	NA	NA	NA	NA	NA		TRUE	0
chr6:110721138-110721139	chr6	110721138	110721139	cg19196401	TRUE	FALSE	TRUE	TRUE	FALSE	NA	NA	NA	NA	NA	NA	NA	NA	NA	NA	NA	NA	NA	NA	NA	NA	NA	NA	DDO	FALSE	DDO
chr6:121756839-121756840	chr6	121756839	121756840	cg03320844	FALSE	TRUE	FALSE	FALSE	FALSE	GJA1	gap junction alpha-1 protein	117	NA	NA	NA	NA	NA	NA	NA	NA	NA	NA	NA	NA	NA	NA	NA	GJA1	FALSE	GJA1
chr6:127796683-127796684	chr6	127796683	127796684	cg20390711	FALSE	TRUE	FALSE	FALSE	FALSE	NA	NA	NA	NA	NA	NA	NA	NA	NA	NA	NA	NA	NA	NA	NA	NA	NA	NA	SOGA3	FALSE	SOGA3
chr6:127796989-127796990	chr6	127796989	127796990	cg14079463	FALSE	TRUE	FALSE	FALSE	FALSE	NA	NA	NA	NA	NA	NA	NA	NA	NA	NA	NA	NA	NA	NA	NA	NA	NA	NA	SOGA3	FALSE	SOGA3
chr6:127797022-127797023	chr6	127797022	127797023	cg04580344	FALSE	TRUE	FALSE	FALSE	FALSE	NA	NA	NA	NA	NA	NA	NA	NA	NA	NA	NA	NA	NA	NA	NA	NA	NA	NA	SOGA3	FALSE	SOGA3
chr6:131520996-131520997	chr6	131520996	131520997	cg12606694	TRUE	FALSE	TRUE	TRUE	TRUE	NA	NA	NA	NA	NA	NA	NA	NA	NA	NA	NA	NA	NA	NA	NA	NA	NA	NA	AKAP7	FALSE	AKAP7
chr6:132910681-132910682	chr6	132910681	132910682	cg17829936	TRUE	TRUE	TRUE	TRUE	TRUE	TAAR5	trace amine-associated receptor 5	196	NA	NA	NA	NA	NA	NA	TAAR5	trace amine-associated receptor 5	-951	NA	NA	NA	NA	NA	NA	TAAR5	FALSE	TAAR5
chr6:135203613-135203614	chr6	135203613	135203614	cg22676075	TRUE	TRUE	TRUE	TRUE	TRUE	NA	NA	NA	NA	NA	NA	NA	NA	NA	NA	NA	NA	NA	NA	NA	NA	NA	NA		TRUE	0
chr6:150244204-150244205	chr6	150244204	150244205	cg09217309	TRUE	FALSE	FALSE	TRUE	FALSE	RAET1G	retinoic acid early transcript 1G protein preproprotein	84	NA	NA	NA	NA	NA	NA	NA	NA	NA	NA	NA	NA	NA	NA	NA	RAET1G	FALSE	RAET1G
chr6:157009102-157009103	chr6	157009102	157009103	cg21827153	TRUE	FALSE	FALSE	TRUE	FALSE	NA	NA	NA	NA	NA	NA	NA	NA	NA	NA	NA	NA	NA	NA	NA	NA	NA	NA		TRUE	0
chr6:157198648-157198649	chr6	157198648	157198649	cg23603995	TRUE	FALSE	TRUE	TRUE	TRUE	NA	NA	NA	NA	NA	NA	NA	NA	NA	NA	NA	NA	NA	NA	NA	NA	NA	NA	ARID1B	FALSE	ARID1B
chr6:158200732-158200733	chr6	158200732	158200733	cg07621945	FALSE	TRUE	FALSE	FALSE	FALSE	NA	NA	NA	NA	NA	NA	NA	NA	NA	NA	NA	NA	NA	NA	NA	NA	NA	NA		TRUE	0
chr6:159360073-159360074	chr6	159360073	159360074	cg16073143	FALSE	TRUE	FALSE	FALSE	FALSE	NA	NA	NA	NA	NA	NA	NA	NA	NA	NA	NA	NA	NA	NA	NA	NA	NA	NA		TRUE	0
chr6:159360209-159360210	chr6	159360209	159360210	cg18373855	FALSE	TRUE	FALSE	FALSE	FALSE	NA	NA	NA	NA	NA	NA	NA	NA	NA	NA	NA	NA	NA	NA	NA	NA	NA	NA		TRUE	0
chr6:160182438-160182439	chr6	160182438	160182439	cg15298323	FALSE	TRUE	FALSE	TRUE	FALSE	ACAT2	acetyl-CoA acetyltransferase, cytosolic isoform 1	-550	LOC100129518		926	NA	NA	NA	LOC100129518		-1148	NA	NA	NA	NA	NA	NA	LOC100129518	FALSE	ACAT2
chr6:160182554-160182555	chr6	160182554	160182555	cg25736982	FALSE	TRUE	FALSE	TRUE	TRUE	ACAT2	acetyl-CoA acetyltransferase, cytosolic isoform 1	-434	LOC100129518		810	NA	NA	NA	LOC100129518		-1264	NA	NA	NA	NA	NA	NA	LOC100129518	FALSE	ACAT2
chr6:160696810-160696811	chr6	160696810	160696811	cg26695881	TRUE	FALSE	FALSE	FALSE	FALSE	NA	NA	NA	NA	NA	NA	NA	NA	NA	NA	NA	NA	NA	NA	NA	NA	NA	NA		TRUE	0
chr6:161258479-161258480	chr6	161258479	161258480	cg13679164	TRUE	TRUE	FALSE	FALSE	FALSE	NA	NA	NA	NA	NA	NA	NA	NA	NA	NA	NA	NA	NA	NA	NA	NA	NA	NA		TRUE	0
chr6:161561031-161561032	chr6	161561031	161561032	cg26834192	TRUE	FALSE	FALSE	TRUE	FALSE	NA	NA	NA	NA	NA	NA	NA	NA	NA	NA	NA	NA	NA	NA	NA	NA	NA	NA	AGPAT4	FALSE	AGPAT4
chr6:161561066-161561067	chr6	161561066	161561067	cg09655876	TRUE	FALSE	FALSE	TRUE	FALSE	NA	NA	NA	NA	NA	NA	NA	NA	NA	NA	NA	NA	NA	NA	NA	NA	NA	NA	AGPAT4	FALSE	AGPAT4
chr6:161836665-161836666	chr6	161836665	161836666	cg14101117	TRUE	FALSE	FALSE	TRUE	FALSE	NA	NA	NA	NA	NA	NA	NA	NA	NA	NA	NA	NA	NA	NA	NA	NA	NA	NA	PARK2	FALSE	PARK2
chr6:166268631-166268632	chr6	166268631	166268632	cg22141696	FALSE	TRUE	TRUE	TRUE	TRUE	NA	NA	NA	NA	NA	NA	NA	NA	NA	NA	NA	NA	NA	NA	NA	NA	NA	NA		TRUE	0
chr6:166807114-166807115	chr6	166807114	166807115	cg07750638	TRUE	TRUE	FALSE	TRUE	TRUE	NA	NA	NA	NA	NA	NA	NA	NA	NA	NA	NA	NA	NA	NA	NA	NA	NA	NA		TRUE	0
chr6:168397360-168397361	chr6	168397360	168397361	cg19520046	TRUE	FALSE	FALSE	TRUE	FALSE	KIF25-AS1		397	NA	NA	NA	NA	NA	NA	KIF25-AS1		-2494	NA	NA	NA	NA	NA	NA	KIF25-AS1	FALSE	KIF25-AS1
chr6:168435914-168435915	chr6	168435914	168435915	cg24246628	FALSE	TRUE	FALSE	TRUE	FALSE	NA	NA	NA	NA	NA	NA	NA	NA	NA	NA	NA	NA	NA	NA	NA	NA	NA	NA	KIF25	FALSE	KIF25
chr6:168436353-168436354	chr6	168436353	168436354	cg14316629	FALSE	TRUE	FALSE	TRUE	FALSE	NA	NA	NA	NA	NA	NA	NA	NA	NA	NA	NA	NA	NA	NA	NA	NA	NA	NA	KIF25	FALSE	KIF25
chr6:168450208-168450209	chr6	168450208	168450209	cg24775963	TRUE	FALSE	FALSE	TRUE	TRUE	NA	NA	NA	NA	NA	NA	NA	NA	NA	NA	NA	NA	NA	NA	NA	NA	NA	NA		TRUE	0
chr6:168533689-168533690	chr6	168533689	168533690	cg05422022	TRUE	FALSE	FALSE	TRUE	TRUE	NA	NA	NA	NA	NA	NA	NA	NA	NA	NA	NA	NA	NA	NA	NA	NA	NA	NA		TRUE	0
chr6:168963731-168963732	chr6	168963731	168963732	cg09565319	TRUE	FALSE	FALSE	TRUE	FALSE	NA	NA	NA	NA	NA	NA	NA	NA	NA	NA	NA	NA	NA	NA	NA	NA	NA	NA	SMOC2	FALSE	SMOC2
chr6:169261475-169261476	chr6	169261475	169261476	cg26186549	TRUE	TRUE	FALSE	TRUE	TRUE	NA	NA	NA	NA	NA	NA	NA	NA	NA	NA	NA	NA	NA	NA	NA	NA	NA	NA		TRUE	0
chr6:169272052-169272053	chr6	169272052	169272053	cg21239179	TRUE	FALSE	FALSE	TRUE	TRUE	NA	NA	NA	NA	NA	NA	NA	NA	NA	NA	NA	NA	NA	NA	NA	NA	NA	NA		TRUE	0
chr6:169326603-169326604	chr6	169326603	169326604	cg08634229	TRUE	FALSE	FALSE	TRUE	FALSE	NA	NA	NA	NA	NA	NA	NA	NA	NA	NA	NA	NA	NA	NA	NA	NA	NA	NA		TRUE	0
chr6:169825345-169825346	chr6	169825345	169825346	cg11181693	TRUE	TRUE	FALSE	TRUE	TRUE	NA	NA	NA	NA	NA	NA	NA	NA	NA	NA	NA	NA	NA	NA	NA	NA	NA	NA		TRUE	0
chr6:169977394-169977395	chr6	169977394	169977395	cg09894276	FALSE	TRUE	FALSE	TRUE	FALSE	NA	NA	NA	NA	NA	NA	NA	NA	NA	NA	NA	NA	NA	NA	NA	NA	NA	NA	WDR27	FALSE	WDR27
chr6:170055155-170055156	chr6	170055155	170055156	cg11938672	TRUE	FALSE	FALSE	TRUE	FALSE	NA	NA	NA	NA	NA	NA	NA	NA	NA	NA	NA	NA	NA	NA	NA	NA	NA	NA	WDR27	FALSE	WDR27
chr6:170055332-170055333	chr6	170055332	170055333	cg18322025	TRUE	FALSE	FALSE	TRUE	FALSE	NA	NA	NA	NA	NA	NA	NA	NA	NA	NA	NA	NA	NA	NA	NA	NA	NA	NA	WDR27	FALSE	WDR27
chr6:170189761-170189762	chr6	170189761	170189762	cg26850117	TRUE	FALSE	FALSE	TRUE	TRUE	LINC00574		-407	NA	NA	NA	NA	NA	NA	LINC00242		-876	NA	NA	NA	NA	NA	NA	LINC00242	FALSE	LINC00574
chr6:170405014-170405015	chr6	170405014	170405015	cg05935904	TRUE	FALSE	FALSE	TRUE	FALSE	NA	NA	NA	NA	NA	NA	NA	NA	NA	NA	NA	NA	NA	NA	NA	NA	NA	NA		TRUE	0
chr6:170452270-170452271	chr6	170452270	170452271	cg17529386	FALSE	TRUE	FALSE	TRUE	FALSE	NA	NA	NA	NA	NA	NA	NA	NA	NA	NA	NA	NA	NA	NA	NA	NA	NA	NA		TRUE	0
chr6:170487311-170487312	chr6	170487311	170487312	cg02546416	TRUE	FALSE	TRUE	TRUE	TRUE	NA	NA	NA	NA	NA	NA	NA	NA	NA	NA	NA	NA	NA	NA	NA	NA	NA	NA		TRUE	0
chr6:170494367-170494368	chr6	170494367	170494368	cg20464680	FALSE	TRUE	FALSE	FALSE	FALSE	NA	NA	NA	NA	NA	NA	NA	NA	NA	NA	NA	NA	NA	NA	NA	NA	NA	NA		TRUE	0
chr6:170732253-170732254	chr6	170732253	170732254	cg18217622	TRUE	FALSE	TRUE	TRUE	TRUE	NA	NA	NA	NA	NA	NA	NA	NA	NA	NA	NA	NA	NA	NA	NA	NA	NA	NA		TRUE	0
chr6:170732353-170732354	chr6	170732353	170732354	cg07257824	TRUE	TRUE	TRUE	TRUE	TRUE	NA	NA	NA	NA	NA	NA	NA	NA	NA	NA	NA	NA	NA	NA	NA	NA	NA	NA		TRUE	0
chr6:170768731-170768732	chr6	170768731	170768732	cg23368159	TRUE	FALSE	FALSE	FALSE	FALSE	NA	NA	NA	NA	NA	NA	NA	NA	NA	NA	NA	NA	NA	NA	NA	NA	NA	NA		TRUE	0
chr7:31467-31468	chr7	31467	31468	cg15535638	TRUE	FALSE	FALSE	FALSE	FALSE	NA	NA	NA	NA	NA	NA	NA	NA	NA	NA	NA	NA	NA	NA	NA	NA	NA	NA		TRUE	0
chr7:159870-159871	chr7	159870	159871	cg21158664	FALSE	TRUE	FALSE	TRUE	FALSE	NA	NA	NA	NA	NA	NA	NA	NA	NA	NA	NA	NA	NA	NA	NA	NA	NA	NA		TRUE	0
chr7:220654-220655	chr7	220654	220655	cg25929664	TRUE	FALSE	FALSE	TRUE	FALSE	NA	NA	NA	NA	NA	NA	NA	NA	NA	NA	NA	NA	NA	NA	NA	NA	NA	NA	FAM20C	FALSE	FAM20C
chr7:617894-617895	chr7	617894	617895	cg17430651	TRUE	FALSE	FALSE	FALSE	FALSE	NA	NA	NA	NA	NA	NA	NA	NA	NA	NA	NA	NA	NA	NA	NA	NA	NA	NA	PRKAR1B	FALSE	PRKAR1B
chr7:873449-873450	chr7	873449	873450	cg11634705	TRUE	FALSE	TRUE	TRUE	TRUE	SUN1	SUN domain-containing protein 1 isoform a	1308	NA	NA	NA	NA	NA	NA	NA	NA	NA	NA	NA	NA	NA	NA	NA	SUN1	FALSE	SUN1
chr7:917662-917663	chr7	917662	917663	cg15782153	FALSE	TRUE	TRUE	TRUE	FALSE	GET4	Golgi to ER traffic protein 4 homolog	1472	NA	NA	NA	NA	NA	NA	NA	NA	NA	NA	NA	NA	NA	NA	NA	GET4	FALSE	GET4
chr7:948567-948568	chr7	948567	948568	cg25612754	FALSE	TRUE	FALSE	FALSE	FALSE	NA	NA	NA	NA	NA	NA	NA	NA	NA	NA	NA	NA	NA	NA	NA	NA	NA	NA	ADAP1	FALSE	ADAP1
chr7:949154-949155	chr7	949154	949155	cg19665696	TRUE	TRUE	FALSE	TRUE	FALSE	NA	NA	NA	NA	NA	NA	NA	NA	NA	NA	NA	NA	NA	NA	NA	NA	NA	NA	ADAP1	FALSE	ADAP1
chr7:1003710-1003711	chr7	1003710	1003711	cg12575883	TRUE	FALSE	FALSE	TRUE	TRUE	NA	NA	NA	NA	NA	NA	NA	NA	NA	COX19	cytochrome c oxidase assembly protein COX19	775	NA	NA	NA	NA	NA	NA		FALSE	COX19
chr7:1015501-1015502	chr7	1015501	1015502	cg22126965	TRUE	FALSE	FALSE	FALSE	FALSE	COX19	cytochrome c oxidase assembly protein COX19	-266	NA	NA	NA	NA	NA	NA	NA	NA	NA	NA	NA	NA	NA	NA	NA		FALSE	COX19
chr7:1081250-1081251	chr7	1081250	1081251	cg24642844	TRUE	FALSE	TRUE	TRUE	TRUE	GPR146	probable G-protein coupled receptor 146	-2958	NA	NA	NA	NA	NA	NA	NA	NA	NA	NA	NA	NA	NA	NA	NA	C7orf50	FALSE	GPR146
chr7:1209495-1209496	chr7	1209495	1209496	cg03188948	TRUE	FALSE	TRUE	TRUE	TRUE	NA	NA	NA	NA	NA	NA	NA	NA	NA	NA	NA	NA	NA	NA	NA	NA	NA	NA		TRUE	0
chr7:1209562-1209563	chr7	1209562	1209563	cg18402987	TRUE	FALSE	TRUE	TRUE	TRUE	NA	NA	NA	NA	NA	NA	NA	NA	NA	NA	NA	NA	NA	NA	NA	NA	NA	NA		TRUE	0
chr7:1216898-1216899	chr7	1216898	1216899	cg27094323	TRUE	FALSE	FALSE	TRUE	TRUE	NA	NA	NA	NA	NA	NA	NA	NA	NA	NA	NA	NA	NA	NA	NA	NA	NA	NA		TRUE	0
chr7:1271236-1271237	chr7	1271236	1271237	cg18629009	TRUE	TRUE	FALSE	TRUE	FALSE	UNCX	homeobox protein unc-4 homolog	-1417	NA	NA	NA	NA	NA	NA	NA	NA	NA	NA	NA	NA	NA	NA	NA		FALSE	UNCX
chr7:1606266-1606267	chr7	1606266	1606267	cg01547654	FALSE	TRUE	FALSE	FALSE	FALSE	NA	NA	NA	NA	NA	NA	NA	NA	NA	PSMG3	proteasome assembly chaperone 3	703	NA	NA	NA	NA	NA	NA		FALSE	PSMG3
chr7:1980273-1980274	chr7	1980273	1980274	cg03604067	TRUE	FALSE	FALSE	FALSE	FALSE	MAD1L1	mitotic spindle assembly checkpoint protein MAD1 isoform c	-87	NA	NA	NA	NA	NA	NA	NA	NA	NA	NA	NA	NA	NA	NA	NA	MAD1L1	FALSE	MAD1L1
chr7:2082529-2082530	chr7	2082529	2082530	cg13290180	TRUE	TRUE	FALSE	TRUE	TRUE	NA	NA	NA	NA	NA	NA	NA	NA	NA	NA	NA	NA	NA	NA	NA	NA	NA	NA	MAD1L1	FALSE	MAD1L1
chr7:2139259-2139260	chr7	2139259	2139260	cg05095590	TRUE	FALSE	FALSE	TRUE	FALSE	NA	NA	NA	NA	NA	NA	NA	NA	NA	NA	NA	NA	NA	NA	NA	NA	NA	NA	MAD1L1	FALSE	MAD1L1
chr7:2518824-2518825	chr7	2518824	2518825	cg03277898	TRUE	FALSE	FALSE	TRUE	TRUE	GRIFIN	grifin	-2807	NA	NA	NA	NA	NA	NA	NA	NA	NA	NA	NA	NA	NA	NA	NA		FALSE	GRIFIN
chr7:2757616-2757617	chr7	2757616	2757617	cg25467336	TRUE	FALSE	FALSE	TRUE	TRUE	NA	NA	NA	NA	NA	NA	NA	NA	NA	AMZ1	archaemetzincin-1 isoform 1	2546	NA	NA	NA	NA	NA	NA		FALSE	AMZ1
chr7:3157722-3157723	chr7	3157722	3157723	cg19214707	TRUE	FALSE	TRUE	TRUE	TRUE	NA	NA	NA	NA	NA	NA	NA	NA	NA	NA	NA	NA	NA	NA	NA	NA	NA	NA		TRUE	0
chr7:4180723-4180724	chr7	4180723	4180724	cg25783987	TRUE	FALSE	FALSE	FALSE	FALSE	NA	NA	NA	NA	NA	NA	NA	NA	NA	NA	NA	NA	NA	NA	NA	NA	NA	NA	SDK1	FALSE	SDK1
chr7:4244372-4244373	chr7	4244372	4244373	cg24441899	TRUE	FALSE	TRUE	TRUE	TRUE	NA	NA	NA	NA	NA	NA	NA	NA	NA	NA	NA	NA	NA	NA	NA	NA	NA	NA	SDK1	FALSE	SDK1
chr7:4456403-4456404	chr7	4456403	4456404	cg20778547	FALSE	TRUE	FALSE	TRUE	FALSE	NA	NA	NA	NA	NA	NA	NA	NA	NA	NA	NA	NA	NA	NA	NA	NA	NA	NA		TRUE	0
chr7:5111635-5111636	chr7	5111635	5111636	cg24626554	FALSE	TRUE	FALSE	TRUE	FALSE	RBAKDN		-55	NA	NA	NA	NA	NA	NA	RBAKDN		-1219	RBAK-RBAKDN	RBAK-RBAKDN readthrough	-1219	RBAK	RB-associated KRAB zinc finger protein	2516	RBAK-RBAKDN	FALSE	RBAKDN
chr7:5111641-5111642	chr7	5111641	5111642	cg18848287	FALSE	TRUE	FALSE	TRUE	FALSE	RBAKDN		-49	NA	NA	NA	NA	NA	NA	RBAKDN		-1213	RBAK-RBAKDN	RBAK-RBAKDN readthrough	-1213	RBAK	RB-associated KRAB zinc finger protein	2522	RBAK-RBAKDN	FALSE	RBAKDN
chr7:5184014-5184015	chr7	5184014	5184015	cg22534288	TRUE	FALSE	TRUE	TRUE	TRUE	ZNF890P		163	NA	NA	NA	NA	NA	NA	NA	NA	NA	NA	NA	NA	NA	NA	NA	ZNF890P	FALSE	ZNF890P
chr7:5184155-5184156	chr7	5184155	5184156	cg23549902	TRUE	TRUE	TRUE	TRUE	FALSE	ZNF890P		22	NA	NA	NA	NA	NA	NA	NA	NA	NA	NA	NA	NA	NA	NA	NA	ZNF890P	FALSE	ZNF890P
chr7:5937486-5937487	chr7	5937486	5937487	cg01218414	TRUE	FALSE	FALSE	TRUE	TRUE	CCZ1	vacuolar fusion protein CCZ1 homolog	-854	NA	NA	NA	NA	NA	NA	NA	NA	NA	NA	NA	NA	NA	NA	NA		FALSE	CCZ1
chr7:6616423-6616424	chr7	6616423	6616424	cg19149522	FALSE	TRUE	FALSE	TRUE	TRUE	ZDHHC4	probable palmitoyltransferase ZDHHC4	-641	NA	NA	NA	NA	NA	NA	NA	NA	NA	NA	NA	NA	NA	NA	NA		FALSE	ZDHHC4
chr7:6836436-6836437	chr7	6836436	6836437	cg27084028	TRUE	TRUE	TRUE	TRUE	TRUE	NA	NA	NA	NA	NA	NA	NA	NA	NA	RSPH10B	radial spoke head 10 homolog B	-1960	RSPH10B2	radial spoke head 10 homolog B	-1960	CCZ1B	vacuolar fusion protein CCZ1 homolog B	2129	RSPH10B,RSPH10B2	FALSE	RSPH10B
chr7:12443880-12443881	chr7	12443880	12443881	cg06484146	TRUE	TRUE	TRUE	TRUE	TRUE	VWDE	von Willebrand factor D and EGF domain-containing protein precursor	-28	NA	NA	NA	NA	NA	NA	NA	NA	NA	NA	NA	NA	NA	NA	NA		FALSE	VWDE
chr7:12725352-12725353	chr7	12725352	12725353	cg11287647	TRUE	FALSE	FALSE	TRUE	FALSE	ARL4A	ADP-ribosylation factor-like protein 4A	-1099	NA	NA	NA	NA	NA	NA	NA	NA	NA	NA	NA	NA	NA	NA	NA		FALSE	ARL4A
chr7:13889871-13889872	chr7	13889871	13889872	cg06936290	TRUE	FALSE	FALSE	TRUE	FALSE	NA	NA	NA	NA	NA	NA	NA	NA	NA	NA	NA	NA	NA	NA	NA	NA	NA	NA		TRUE	0
chr7:16626326-16626327	chr7	16626326	16626327	cg24231558	TRUE	TRUE	FALSE	TRUE	FALSE	NA	NA	NA	NA	NA	NA	NA	NA	NA	NA	NA	NA	NA	NA	NA	NA	NA	NA		TRUE	0
chr7:29602763-29602764	chr7	29602763	29602764	cg18031675	FALSE	TRUE	FALSE	TRUE	TRUE	PRR15	proline-rich protein 15	-663	NA	NA	NA	NA	NA	NA	NA	NA	NA	NA	NA	NA	NA	NA	NA		FALSE	PRR15
chr7:29603121-29603122	chr7	29603121	29603122	cg04619381	FALSE	TRUE	FALSE	TRUE	TRUE	PRR15	proline-rich protein 15	-305	NA	NA	NA	NA	NA	NA	NA	NA	NA	NA	NA	NA	NA	NA	NA		FALSE	PRR15
chr7:29603211-29603212	chr7	29603211	29603212	cg19942237	FALSE	TRUE	FALSE	TRUE	TRUE	PRR15	proline-rich protein 15	-215	NA	NA	NA	NA	NA	NA	NA	NA	NA	NA	NA	NA	NA	NA	NA		FALSE	PRR15
chr7:29603327-29603328	chr7	29603327	29603328	cg07075840	FALSE	TRUE	FALSE	TRUE	TRUE	PRR15	proline-rich protein 15	-99	NA	NA	NA	NA	NA	NA	NA	NA	NA	NA	NA	NA	NA	NA	NA		FALSE	PRR15
chr7:29603370-29603371	chr7	29603370	29603371	cg03004598	FALSE	TRUE	FALSE	TRUE	FALSE	PRR15	proline-rich protein 15	-56	NA	NA	NA	NA	NA	NA	NA	NA	NA	NA	NA	NA	NA	NA	NA		FALSE	PRR15
chr7:29603407-29603408	chr7	29603407	29603408	cg09282258	FALSE	TRUE	FALSE	TRUE	FALSE	PRR15	proline-rich protein 15	-19	NA	NA	NA	NA	NA	NA	NA	NA	NA	NA	NA	NA	NA	NA	NA		FALSE	PRR15
chr7:32358064-32358065	chr7	32358064	32358065	cg13207630	TRUE	TRUE	FALSE	TRUE	FALSE	NA	NA	NA	NA	NA	NA	NA	NA	NA	NA	NA	NA	NA	NA	NA	NA	NA	NA		TRUE	0
chr7:32358331-32358332	chr7	32358331	32358332	cg27532318	TRUE	TRUE	FALSE	TRUE	FALSE	NA	NA	NA	NA	NA	NA	NA	NA	NA	NA	NA	NA	NA	NA	NA	NA	NA	NA		TRUE	0
chr7:32358540-32358541	chr7	32358540	32358541	cg27511599	TRUE	TRUE	FALSE	TRUE	TRUE	NA	NA	NA	NA	NA	NA	NA	NA	NA	NA	NA	NA	NA	NA	NA	NA	NA	NA		TRUE	0
chr7:39170539-39170540	chr7	39170539	39170540	cg15212455	TRUE	FALSE	TRUE	TRUE	TRUE	NA	NA	NA	NA	NA	NA	NA	NA	NA	NA	NA	NA	NA	NA	NA	NA	NA	NA	POU6F2	FALSE	POU6F2
chr7:39171113-39171114	chr7	39171113	39171114	cg21665744	TRUE	FALSE	FALSE	TRUE	TRUE	NA	NA	NA	NA	NA	NA	NA	NA	NA	NA	NA	NA	NA	NA	NA	NA	NA	NA	POU6F2	FALSE	POU6F2
chr7:39993440-39993441	chr7	39993440	39993441	cg13264672	FALSE	TRUE	FALSE	TRUE	TRUE	NA	NA	NA	NA	NA	NA	NA	NA	NA	NA	NA	NA	NA	NA	NA	NA	NA	NA	CDK13	FALSE	CDK13
chr7:44104860-44104861	chr7	44104860	44104861	cg07075347	TRUE	FALSE	FALSE	TRUE	FALSE	PGAM2	phosphoglycerate mutase 2	326	NA	NA	NA	NA	NA	NA	PGAM2	phosphoglycerate mutase 2	-2535	NA	NA	NA	NA	NA	NA	PGAM2	FALSE	PGAM2
chr7:48019606-48019607	chr7	48019606	48019607	cg13794565	TRUE	FALSE	FALSE	TRUE	TRUE	HUS1	checkpoint protein HUS1	-384	NA	NA	NA	NA	NA	NA	NA	NA	NA	NA	NA	NA	NA	NA	NA		FALSE	HUS1
chr7:48494579-48494580	chr7	48494579	48494580	cg07045469	FALSE	TRUE	FALSE	TRUE	FALSE	NA	NA	NA	NA	NA	NA	NA	NA	NA	NA	NA	NA	NA	NA	NA	NA	NA	NA	ABCA13	FALSE	ABCA13
chr7:50700296-50700297	chr7	50700296	50700297	cg07235057	TRUE	FALSE	FALSE	TRUE	TRUE	NA	NA	NA	NA	NA	NA	NA	NA	NA	NA	NA	NA	NA	NA	NA	NA	NA	NA	GRB10	FALSE	GRB10
chr7:51539190-51539191	chr7	51539190	51539191	cg10614809	FALSE	TRUE	FALSE	FALSE	FALSE	NA	NA	NA	NA	NA	NA	NA	NA	NA	NA	NA	NA	NA	NA	NA	NA	NA	NA		TRUE	0
chr7:51539514-51539515	chr7	51539514	51539515	cg07537562	FALSE	TRUE	FALSE	TRUE	FALSE	NA	NA	NA	NA	NA	NA	NA	NA	NA	NA	NA	NA	NA	NA	NA	NA	NA	NA		TRUE	0
chr7:51539583-51539584	chr7	51539583	51539584	cg08767820	FALSE	TRUE	FALSE	TRUE	FALSE	NA	NA	NA	NA	NA	NA	NA	NA	NA	NA	NA	NA	NA	NA	NA	NA	NA	NA		TRUE	0
chr7:52341810-52341811	chr7	52341810	52341811	cg03689146	TRUE	TRUE	FALSE	TRUE	FALSE	NA	NA	NA	NA	NA	NA	NA	NA	NA	NA	NA	NA	NA	NA	NA	NA	NA	NA		TRUE	0
chr7:54765601-54765602	chr7	54765601	54765602	cg01042465	FALSE	TRUE	FALSE	TRUE	FALSE	NA	NA	NA	NA	NA	NA	NA	NA	NA	NA	NA	NA	NA	NA	NA	NA	NA	NA		TRUE	0
chr7:55072298-55072299	chr7	55072298	55072299	cg25866552	FALSE	TRUE	FALSE	FALSE	FALSE	NA	NA	NA	NA	NA	NA	NA	NA	NA	NA	NA	NA	NA	NA	NA	NA	NA	NA		TRUE	0
chr7:55224910-55224911	chr7	55224910	55224911	cg02316066	TRUE	FALSE	FALSE	TRUE	FALSE	NA	NA	NA	NA	NA	NA	NA	NA	NA	EGFR	epidermal growth factor receptor isoform c precursor	266	NA	NA	NA	NA	NA	NA	EGFR	FALSE	EGFR
chr7:55412682-55412683	chr7	55412682	55412683	cg11002686	FALSE	TRUE	FALSE	TRUE	FALSE	NA	NA	NA	NA	NA	NA	NA	NA	NA	NA	NA	NA	NA	NA	NA	NA	NA	NA		TRUE	0
chr7:55431084-55431085	chr7	55431084	55431085	cg24184022	FALSE	TRUE	FALSE	TRUE	FALSE	LANCL2	lanC-like protein 2	-2056	NA	NA	NA	NA	NA	NA	NA	NA	NA	NA	NA	NA	NA	NA	NA		FALSE	LANCL2
chr7:56242801-56242802	chr7	56242801	56242802	cg10742917	TRUE	FALSE	FALSE	FALSE	FALSE	NA	NA	NA	NA	NA	NA	NA	NA	NA	NA	NA	NA	NA	NA	NA	NA	NA	NA		TRUE	0
chr7:56515752-56515753	chr7	56515752	56515753	cg03122674	TRUE	FALSE	FALSE	FALSE	FALSE	LOC650226		316	NA	NA	NA	NA	NA	NA	NA	NA	NA	NA	NA	NA	NA	NA	NA	LOC650226	FALSE	LOC650226
chr7:56515846-56515847	chr7	56515846	56515847	cg07286216	FALSE	TRUE	FALSE	FALSE	FALSE	LOC650226		222	NA	NA	NA	NA	NA	NA	NA	NA	NA	NA	NA	NA	NA	NA	NA	LOC650226	FALSE	LOC650226
chr7:63642083-63642084	chr7	63642083	63642084	cg20164601	FALSE	TRUE	FALSE	FALSE	FALSE	NA	NA	NA	NA	NA	NA	NA	NA	NA	NA	NA	NA	NA	NA	NA	NA	NA	NA		TRUE	0
chr7:63642709-63642710	chr7	63642709	63642710	cg00287096	FALSE	TRUE	FALSE	FALSE	FALSE	NA	NA	NA	NA	NA	NA	NA	NA	NA	NA	NA	NA	NA	NA	NA	NA	NA	NA		TRUE	0
chr7:63924280-63924281	chr7	63924280	63924281	cg27006947	TRUE	TRUE	FALSE	TRUE	TRUE	NA	NA	NA	NA	NA	NA	NA	NA	NA	NA	NA	NA	NA	NA	NA	NA	NA	NA		TRUE	0
chr7:63924407-63924408	chr7	63924407	63924408	cg17282584	FALSE	TRUE	FALSE	TRUE	FALSE	NA	NA	NA	NA	NA	NA	NA	NA	NA	NA	NA	NA	NA	NA	NA	NA	NA	NA		TRUE	0
chr7:63924733-63924734	chr7	63924733	63924734	cg01134260	FALSE	TRUE	FALSE	TRUE	FALSE	NA	NA	NA	NA	NA	NA	NA	NA	NA	NA	NA	NA	NA	NA	NA	NA	NA	NA		TRUE	0
chr7:64034943-64034944	chr7	64034943	64034944	cg03873153	FALSE	TRUE	FALSE	FALSE	FALSE	LOC100128885		-129	NA	NA	NA	NA	NA	NA	NA	NA	NA	NA	NA	NA	NA	NA	NA		FALSE	LOC100128885
chr7:64035417-64035418	chr7	64035417	64035418	cg05781417	FALSE	TRUE	FALSE	FALSE	FALSE	LOC100128885		345	NA	NA	NA	NA	NA	NA	NA	NA	NA	NA	NA	NA	NA	NA	NA	LOC100128885	FALSE	LOC100128885
chr7:64035529-64035530	chr7	64035529	64035530	cg21144063	TRUE	TRUE	FALSE	FALSE	FALSE	LOC100128885		457	NA	NA	NA	NA	NA	NA	NA	NA	NA	NA	NA	NA	NA	NA	NA	LOC100128885	FALSE	LOC100128885
chr7:64043012-64043013	chr7	64043012	64043013	cg07063559	FALSE	TRUE	FALSE	FALSE	FALSE	LOC641746		25	NA	NA	NA	NA	NA	NA	LOC641746		-1117	NA	NA	NA	NA	NA	NA	LOC641746,LOC100128885	FALSE	LOC641746
chr7:64043119-64043120	chr7	64043119	64043120	cg22984587	TRUE	TRUE	FALSE	FALSE	FALSE	LOC641746		132	NA	NA	NA	NA	NA	NA	LOC641746		-1010	NA	NA	NA	NA	NA	NA	LOC641746,LOC100128885	FALSE	LOC641746
chr7:64343315-64343316	chr7	64343315	64343316	cg10320410	TRUE	FALSE	FALSE	TRUE	TRUE	NA	NA	NA	NA	NA	NA	NA	NA	NA	NA	NA	NA	NA	NA	NA	NA	NA	NA		TRUE	0
chr7:64450926-64450927	chr7	64450926	64450927	cg15427793	TRUE	FALSE	FALSE	TRUE	TRUE	ZNF117	zinc finger protein 117	488	NA	NA	NA	NA	NA	NA	ERV3-1	endogenous retrovirus group 3 member 1 Env polyprotein precursor	-194	NA	NA	NA	NA	NA	NA	ERV3-1,ZNF117	FALSE	ZNF117
chr7:64458642-64458643	chr7	64458642	64458643	cg24247132	TRUE	FALSE	FALSE	TRUE	TRUE	NA	NA	NA	NA	NA	NA	NA	NA	NA	NA	NA	NA	NA	NA	NA	NA	NA	NA	ERV3-1	FALSE	ERV3-1
chr7:64541387-64541388	chr7	64541387	64541388	cg04775059	FALSE	TRUE	TRUE	TRUE	FALSE	NA	NA	NA	NA	NA	NA	NA	NA	NA	NA	NA	NA	NA	NA	NA	NA	NA	NA		TRUE	0
chr7:65235735-65235736	chr7	65235735	65235736	cg21733973	FALSE	TRUE	FALSE	FALSE	FALSE	LOC441242		62	NA	NA	NA	NA	NA	NA	NA	NA	NA	NA	NA	NA	NA	NA	NA	LOC441242	FALSE	LOC441242
chr7:65859549-65859550	chr7	65859549	65859550	cg24241818	FALSE	TRUE	FALSE	TRUE	TRUE	NA	NA	NA	NA	NA	NA	NA	NA	NA	NA	NA	NA	NA	NA	NA	NA	NA	NA	LINC00174	FALSE	LINC00174
chr7:72813978-72813979	chr7	72813978	72813979	cg13578160	FALSE	TRUE	FALSE	FALSE	FALSE	NA	NA	NA	NA	NA	NA	NA	NA	NA	NA	NA	NA	NA	NA	NA	NA	NA	NA		TRUE	0
chr7:73183394-73183395	chr7	73183394	73183395	cg12169661	TRUE	FALSE	TRUE	TRUE	TRUE	CLDN3	claudin-3	1206	NA	NA	NA	NA	NA	NA	CLDN3	claudin-3	-68	NA	NA	NA	NA	NA	NA	CLDN3	FALSE	CLDN3
chr7:73183516-73183517	chr7	73183516	73183517	cg24419391	TRUE	FALSE	TRUE	TRUE	TRUE	CLDN3	claudin-3	1084	NA	NA	NA	NA	NA	NA	CLDN3	claudin-3	-190	NA	NA	NA	NA	NA	NA	CLDN3	FALSE	CLDN3
chr7:75779857-75779858	chr7	75779857	75779858	cg14329783	TRUE	TRUE	FALSE	TRUE	FALSE	NA	NA	NA	NA	NA	NA	NA	NA	NA	NA	NA	NA	NA	NA	NA	NA	NA	NA		TRUE	0
chr7:75957850-75957851	chr7	75957850	75957851	cg25020666	TRUE	FALSE	FALSE	TRUE	TRUE	NA	NA	NA	NA	NA	NA	NA	NA	NA	YWHAG	14-3-3 protein gamma	-1743	NA	NA	NA	NA	NA	NA	YWHAG	FALSE	YWHAG
chr7:77268833-77268834	chr7	77268833	77268834	cg19268947	TRUE	FALSE	FALSE	FALSE	FALSE	NA	NA	NA	NA	NA	NA	NA	NA	NA	PTPN12	tyrosine-protein phosphatase non-receptor type 12 isoform 2	-555	NA	NA	NA	NA	NA	NA	PTPN12	FALSE	PTPN12
chr7:79762956-79762957	chr7	79762956	79762957	cg16182691	FALSE	TRUE	FALSE	FALSE	FALSE	GNAI1	guanine nucleotide-binding protein G(i) subunit alpha-1 isoform 1	-1183	NA	NA	NA	NA	NA	NA	NA	NA	NA	NA	NA	NA	NA	NA	NA		FALSE	GNAI1
chr7:89840899-89840900	chr7	89840899	89840900	cg13547574	FALSE	TRUE	FALSE	FALSE	FALSE	STEAP2-AS1		50	STEAP2	metalloreductase STEAP2 isoform a	-100	NA	NA	NA	NA	NA	NA	NA	NA	NA	NA	NA	NA	STEAP2-AS1	FALSE	STEAP2-AS1
[truncated: 211 more rows]

## Sheet: Table S2
Gene	Outcome		Success rate: 9/13 = 69%
OR2L13	positive
HLA-DQB2	positive
ZNF714	positive
RYR1	positive
PRDM9	positive
HCG4B	positive
DUSP22	positive
VTRNA2-1*	positive
ZFYVE28*	positive
WDSUB1	negative
LEPR	negative
CABLES1	negative
ZNF561*	negative
*Validation from previous papers: (Silver 2015, Waterland 2010)

## Sheet: Table S3
Gene	Outcome		Success rate: 8/12 = 67%
PF4	positive
LDHC	positive
C1orf86	positive
ERICH1	positive
SRPRB	positive
CYP2E1*	positive
SPATC1L*	positive
PAX8*	positive
PM20D1	negative
LOC101927932	negative
KCNE1	negative
KLHL35	negative
*Validation from previous papers: (Silver 2015, Waterland 2010)

## Sheet: Table S4
UCSC browser coordinates	Chr	Start	End	CG	GS1 Symbol	GS1 Description	GS1 Distance	GS2 Symbol	GS2 Description	GS2 Distance	GS3 Symbol	GS3 Description	GS3 Distance	GE1 Symbol	GE1 Description	GE1 Distance	GE2 Symbol	GE2 Description	GE2 Distance	GE3 Symbol	GE3 Description	GE3 Distance	Bin Intragenic to Genes	No Gene Assoc.	Assoc. Gene
chr1:100231682-100231683	chr1	100231682	100231683	cg04308687	FRRS1	ferric-chelate reductase 1 precursor	-333	NA	NA	NA	NA	NA	NA	NA	NA	NA	NA	NA	NA	NA	NA	NA		FALSE	FRRS1
chr1:100547766-100547767	chr1	100547766	100547767	cg08480307	NA	NA	NA	NA	NA	NA	NA	NA	NA	HIAT1	hippocampus abundant transcript 1 protein	-1163	SASS6	spindle assembly abnormal protein 6 homolog isoform 1	1334	NA	NA	NA	HIAT1	FALSE	HIAT1
chr1:100889672-100889673	chr1	100889672	100889673	cg00934037	NA	NA	NA	NA	NA	NA	NA	NA	NA	NA	NA	NA	NA	NA	NA	NA	NA	NA	CDC14A	FALSE	CDC14A
chr1:101185070-101185071	chr1	101185070	101185071	cg04743650	VCAM1	vascular cell adhesion protein 1 isoform c precursor	-125	NA	NA	NA	NA	NA	NA	NA	NA	NA	NA	NA	NA	NA	NA	NA		FALSE	VCAM1
chr1:101186048-101186049	chr1	101186048	101186049	cg27544046	VCAM1	vascular cell adhesion protein 1 isoform c precursor	853	NA	NA	NA	NA	NA	NA	NA	NA	NA	NA	NA	NA	NA	NA	NA	VCAM1	FALSE	VCAM1
chr1:10399783-10399784	chr1	10399783	10399784	cg08718293	NA	NA	NA	NA	NA	NA	NA	NA	NA	NA	NA	NA	NA	NA	NA	NA	NA	NA	KIF1B	FALSE	KIF1B
chr1:10711542-10711543	chr1	10711542	10711543	cg01968133	NA	NA	NA	NA	NA	NA	NA	NA	NA	NA	NA	NA	NA	NA	NA	NA	NA	NA	CASZ1	FALSE	CASZ1
chr1:110526368-110526369	chr1	110526368	110526369	cg09513758	AHCYL1	putative adenosylhomocysteinase 2 isoform a	-1018	NA	NA	NA	NA	NA	NA	NA	NA	NA	NA	NA	NA	NA	NA	NA		FALSE	AHCYL1
chr1:110752257-110752258	chr1	110752257	110752258	cg02193146	KCNC4-AS1		352	KCNC4	potassium voltage-gated channel subfamily C member 4 isoform c	-1078	NA	NA	NA	KCNC4-AS1		-1185	NA	NA	NA	NA	NA	NA	KCNC4-AS1	FALSE	KCNC4-AS1
chr1:111743020-111743021	chr1	111743020	111743021	cg08864105	DENND2D	DENN domain-containing protein 2D isoform a	305	NA	NA	NA	NA	NA	NA	NA	NA	NA	NA	NA	NA	NA	NA	NA	DENND2D	FALSE	DENND2D
chr1:111746277-111746278	chr1	111746277	111746278	cg08663890	DENND2D	DENN domain-containing protein 2D isoform b	883	NA	NA	NA	NA	NA	NA	NA	NA	NA	NA	NA	NA	NA	NA	NA	DENND2D	FALSE	DENND2D
chr1:114402309-114402310	chr1	114402309	114402310	cg07111834	NA	NA	NA	NA	NA	NA	NA	NA	NA	NA	NA	NA	NA	NA	NA	NA	NA	NA	PTPN22,AP4B1-AS1	FALSE	PTPN22,AP4B1-AS1
chr1:114414042-114414043	chr1	114414042	114414043	cg10572465	PTPN22	tyrosine-protein phosphatase non-receptor type 22 isoform 2	339	NA	NA	NA	NA	NA	NA	NA	NA	NA	NA	NA	NA	NA	NA	NA	PTPN22,AP4B1-AS1	FALSE	PTPN22
chr1:114483597-114483598	chr1	114483597	114483598	cg18081760	NA	NA	NA	NA	NA	NA	NA	NA	NA	NA	NA	NA	NA	NA	NA	NA	NA	NA	HIPK1	FALSE	HIPK1
chr1:114829082-114829083	chr1	114829082	114829083	cg19758134	NA	NA	NA	NA	NA	NA	NA	NA	NA	NA	NA	NA	NA	NA	NA	NA	NA	NA		TRUE	0
chr1:116044436-116044437	chr1	116044436	116044437	cg17033499	NA	NA	NA	NA	NA	NA	NA	NA	NA	NA	NA	NA	NA	NA	NA	NA	NA	NA		TRUE	0
chr1:117058474-117058475	chr1	117058474	117058475	cg26118759	NA	NA	NA	NA	NA	NA	NA	NA	NA	CD58	lymphocyte function-associated antigen 3 isoform 1	-1319	NA	NA	NA	NA	NA	NA	CD58	FALSE	CD58
chr1:119536288-119536289	chr1	119536288	119536289	cg17436134	NA	NA	NA	NA	NA	NA	NA	NA	NA	NA	NA	NA	NA	NA	NA	NA	NA	NA		TRUE	0
chr1:12189847-12189848	chr1	12189847	12189848	cg15690400	NA	NA	NA	NA	NA	NA	NA	NA	NA	NA	NA	NA	NA	NA	NA	NA	NA	NA	TNFRSF8	FALSE	TNFRSF8
chr1:12466185-12466186	chr1	12466185	12466186	cg15929771	NA	NA	NA	NA	NA	NA	NA	NA	NA	NA	NA	NA	NA	NA	NA	NA	NA	NA	VPS13D	FALSE	VPS13D
chr1:12517834-12517835	chr1	12517834	12517835	cg10039523	NA	NA	NA	NA	NA	NA	NA	NA	NA	NA	NA	NA	NA	NA	NA	NA	NA	NA	VPS13D	FALSE	VPS13D
chr1:147016901-147016902	chr1	147016901	147016902	cg10020892	NA	NA	NA	NA	NA	NA	NA	NA	NA	NA	NA	NA	NA	NA	NA	NA	NA	NA	BCL9	FALSE	BCL9
chr1:149909080-149909081	chr1	149909080	149909081	cg16348820	MTMR11	myotubularin-related protein 11 isoform a	-289	NA	NA	NA	NA	NA	NA	NA	NA	NA	NA	NA	NA	NA	NA	NA		FALSE	MTMR11
chr1:150132950-150132951	chr1	150132950	150132951	cg19736900	NA	NA	NA	NA	NA	NA	NA	NA	NA	PLEKHO1	pleckstrin homology domain-containing family O member 1 isoform a	690	NA	NA	NA	NA	NA	NA		FALSE	PLEKHO1
chr1:150547677-150547678	chr1	150547677	150547678	cg26118326	ADAMTSL4-AS1		-649	NA	NA	NA	NA	NA	NA	MCL1	induced myeloid leukemia cell differentiation protein Mcl-1 isoform 3	-651	NA	NA	NA	NA	NA	NA	MCL1	FALSE	ADAMTSL4-AS1
chr1:15066110-15066111	chr1	15066110	15066111	cg19085146	NA	NA	NA	NA	NA	NA	NA	NA	NA	NA	NA	NA	NA	NA	NA	NA	NA	NA	KAZN	FALSE	KAZN
chr1:150781434-150781435	chr1	150781434	150781435	cg11946165	CTSK	cathepsin K preproprotein	-517	NA	NA	NA	NA	NA	NA	ARNT	aryl hydrocarbon receptor nuclear translocator isoform 1	746	NA	NA	NA	NA	NA	NA		FALSE	CTSK
chr1:150971889-150971890	chr1	150971889	150971890	cg21937128	NA	NA	NA	NA	NA	NA	NA	NA	NA	FAM63A	protein FAM63A isoform 2	-2589	NA	NA	NA	NA	NA	NA	FAM63A	FALSE	FAM63A
chr1:15104223-15104224	chr1	15104223	15104224	cg01567509	NA	NA	NA	NA	NA	NA	NA	NA	NA	NA	NA	NA	NA	NA	NA	NA	NA	NA	KAZN	FALSE	KAZN
chr1:151105049-151105050	chr1	151105049	151105050	cg09143801	NA	NA	NA	NA	NA	NA	NA	NA	NA	SEMA6C	semaphorin-6C isoform 2 precursor	-887	NA	NA	NA	NA	NA	NA	SEMA6C	FALSE	SEMA6C
chr1:151129062-151129063	chr1	151129062	151129063	cg16565154	TNFAIP8L2	tumor necrosis factor alpha-induced protein 8-like protein 2	-42	TNFAIP8L2-SCNM1	TNFAIP8L2-SCNM1 protein	-42	NA	NA	NA	NA	NA	NA	NA	NA	NA	NA	NA	NA		FALSE	TNFAIP8L2
chr1:151129844-151129845	chr1	151129844	151129845	cg01903374	TNFAIP8L2	tumor necrosis factor alpha-induced protein 8-like protein 2	740	TNFAIP8L2-SCNM1	TNFAIP8L2-SCNM1 protein	740	NA	NA	NA	LYSMD1	lysM and putative peptidoglycan-binding domain-containing protein 1 isoform b	2379	TNFAIP8L2	tumor necrosis factor alpha-induced protein 8-like protein 2	-2381	NA	NA	NA	TNFAIP8L2,TNFAIP8L2-SCNM1	FALSE	TNFAIP8L2
chr1:151345123-151345124	chr1	151345123	151345124	cg24480379	SELENBP1	selenium-binding protein 1 isoform 3	87	NA	NA	NA	NA	NA	NA	NA	NA	NA	NA	NA	NA	NA	NA	NA	SELENBP1	FALSE	SELENBP1
chr1:151345181-151345182	chr1	151345181	151345182	cg24486037	SELENBP1	selenium-binding protein 1 isoform 3	29	NA	NA	NA	NA	NA	NA	NA	NA	NA	NA	NA	NA	NA	NA	NA	SELENBP1	FALSE	SELENBP1
chr1:151967449-151967450	chr1	151967449	151967450	cg06698332	S100A10	protein S100-A10	-735	NA	NA	NA	NA	NA	NA	NA	NA	NA	NA	NA	NA	NA	NA	NA		FALSE	S100A10
chr1:153312501-153312502	chr1	153312501	153312502	cg21400802	NA	NA	NA	NA	NA	NA	NA	NA	NA	NA	NA	NA	NA	NA	NA	NA	NA	NA	PGLYRP4	FALSE	PGLYRP4
chr1:153521758-153521759	chr1	153521758	153521759	cg15026767	S100A3	protein S100-A3	-24	NA	NA	NA	NA	NA	NA	S100A3	protein S100-A3	-1950	LOC101928034		-2487	NA	NA	NA	LOC101928034	FALSE	S100A3
chr1:15392852-15392853	chr1	15392852	15392853	cg16822407	NA	NA	NA	NA	NA	NA	NA	NA	NA	KAZN	kazrin isoform A	-1799	NA	NA	NA	NA	NA	NA	KAZN	FALSE	KAZN
chr1:154982621-154982622	chr1	154982621	154982622	cg24955196	NA	NA	NA	NA	NA	NA	NA	NA	NA	NA	NA	NA	NA	NA	NA	NA	NA	NA	ZBTB7B	FALSE	ZBTB7B
chr1:154988721-154988722	chr1	154988721	154988722	cg19233405	NA	NA	NA	NA	NA	NA	NA	NA	NA	ZBTB7B		-2280	DCST2	DC-STAMP domain-containing protein 2	2281	NA	NA	NA	ZBTB7B	FALSE	ZBTB7B
chr1:155181615-155181616	chr1	155181615	155181616	cg12759597	NA	NA	NA	NA	NA	NA	NA	NA	NA	GBAP1		2000	MTX1	metaxin-1 isoform 1	-2015	NA	NA	NA	MTX1	FALSE	GBAP1
chr1:155506056-155506057	chr1	155506056	155506057	cg08005692	NA	NA	NA	NA	NA	NA	NA	NA	NA	NA	NA	NA	NA	NA	NA	NA	NA	NA	ASH1L	FALSE	ASH1L
chr1:155830797-155830798	chr1	155830797	155830798	cg26521129	SYT11	synaptotagmin-11	1538	GON4L	GON-4-like protein isoform c	-1606	NA	NA	NA	NA	NA	NA	NA	NA	NA	NA	NA	NA	SYT11	FALSE	SYT11
chr1:156046546-156046547	chr1	156046546	156046547	cg11717597	NA	NA	NA	NA	NA	NA	NA	NA	NA	NA	NA	NA	NA	NA	NA	NA	NA	NA	MEX3A	FALSE	MEX3A
chr1:156098772-156098773	chr1	156098772	156098773	cg26667550	LMNA	lamin isoform D	2865	NA	NA	NA	NA	NA	NA	NA	NA	NA	NA	NA	NA	NA	NA	NA	LMNA	FALSE	LMNA
chr1:156405249-156405250	chr1	156405249	156405250	cg10623600	NA	NA	NA	NA	NA	NA	NA	NA	NA	NA	NA	NA	NA	NA	NA	NA	NA	NA		TRUE	0
chr1:157164556-157164557	chr1	157164556	157164557	cg21687740	NA	NA	NA	NA	NA	NA	NA	NA	NA	NA	NA	NA	NA	NA	NA	NA	NA	NA		TRUE	0
chr1:157989520-157989521	chr1	157989520	157989521	cg08640619	NA	NA	NA	NA	NA	NA	NA	NA	NA	NA	NA	NA	NA	NA	NA	NA	NA	NA	KIRREL	FALSE	KIRREL
chr1:159001170-159001171	chr1	159001170	159001171	cg22335802	NA	NA	NA	NA	NA	NA	NA	NA	NA	NA	NA	NA	NA	NA	NA	NA	NA	NA	IFI16	FALSE	IFI16
chr1:161110872-161110873	chr1	161110872	161110873	cg18154724	NA	NA	NA	NA	NA	NA	NA	NA	NA	NA	NA	NA	NA	NA	NA	NA	NA	NA		TRUE	0
chr1:161981673-161981674	chr1	161981673	161981674	cg18135379	NA	NA	NA	NA	NA	NA	NA	NA	NA	NA	NA	NA	NA	NA	NA	NA	NA	NA	OLFML2B	FALSE	OLFML2B
chr1:161991612-161991613	chr1	161991612	161991613	cg02900990	OLFML2B	olfactomedin-like protein 2B isoform 1 precursor	2643	NA	NA	NA	NA	NA	NA	NA	NA	NA	NA	NA	NA	NA	NA	NA	OLFML2B	FALSE	OLFML2B
chr1:162601805-162601806	chr1	162601805	162601806	cg00819233	DDR2	discoidin domain-containing receptor 2 precursor	-422	NA	NA	NA	NA	NA	NA	NA	NA	NA	NA	NA	NA	NA	NA	NA		FALSE	DDR2
chr1:163845190-163845191	chr1	163845190	163845191	cg09367817	NA	NA	NA	NA	NA	NA	NA	NA	NA	NA	NA	NA	NA	NA	NA	NA	NA	NA		TRUE	0
chr1:16489115-16489116	chr1	16489115	16489116	cg23072161	NA	NA	NA	NA	NA	NA	NA	NA	NA	NA	NA	NA	NA	NA	NA	NA	NA	NA		TRUE	0
chr1:167487396-167487397	chr1	167487396	167487397	cg05799811	CD247	T-cell surface glycoprotein CD3 zeta chain isoform 2 precursor	451	NA	NA	NA	NA	NA	NA	NA	NA	NA	NA	NA	NA	NA	NA	NA	CD247	FALSE	CD247
chr1:168230886-168230887	chr1	168230886	168230887	cg24509919	NA	NA	NA	NA	NA	NA	NA	NA	NA	NA	NA	NA	NA	NA	NA	NA	NA	NA		TRUE	0
chr1:168890140-168890141	chr1	168890140	168890141	cg06350853	NA	NA	NA	NA	NA	NA	NA	NA	NA	NA	NA	NA	NA	NA	NA	NA	NA	NA	LINC00970	FALSE	LINC00970
chr1:171111193-171111194	chr1	171111193	171111194	cg05376227	NA	NA	NA	NA	NA	NA	NA	NA	NA	NA	NA	NA	NA	NA	NA	NA	NA	NA	FMO6P	FALSE	FMO6P
chr1:171154612-171154613	chr1	171154612	171154613	cg14721213	FMO2	dimethylaniline monooxygenase [N-oxide-forming] 2 isoform a	266	NA	NA	NA	NA	NA	NA	NA	NA	NA	NA	NA	NA	NA	NA	NA	FMO2	FALSE	FMO2
chr1:171154802-171154803	chr1	171154802	171154803	cg00700214	FMO2	dimethylaniline monooxygenase [N-oxide-forming] 2 isoform a	456	NA	NA	NA	NA	NA	NA	NA	NA	NA	NA	NA	NA	NA	NA	NA	FMO2	FALSE	FMO2
chr1:171407789-171407790	chr1	171407789	171407790	cg25061682	NA	NA	NA	NA	NA	NA	NA	NA	NA	NA	NA	NA	NA	NA	NA	NA	NA	NA		TRUE	0
chr1:172114068-172114069	chr1	172114068	172114069	cg17178220	DNM3OS		-93	MIR199A2		-284	NA	NA	NA	MIR199A2		-394	NA	NA	NA	NA	NA	NA	DNM3	FALSE	DNM3OS
chr1:172312301-172312302	chr1	172312301	172312302	cg10037894	NA	NA	NA	NA	NA	NA	NA	NA	NA	NA	NA	NA	NA	NA	NA	NA	NA	NA	DNM3	FALSE	DNM3
chr1:175570022-175570023	chr1	175570022	175570023	cg11589567	NA	NA	NA	NA	NA	NA	NA	NA	NA	NA	NA	NA	NA	NA	NA	NA	NA	NA	TNR	FALSE	TNR
chr1:179921042-179921043	chr1	179921042	179921043	cg24448340	CEP350	centrosome-associated protein 350	-2865	NA	NA	NA	NA	NA	NA	NA	NA	NA	NA	NA	NA	NA	NA	NA		FALSE	CEP350
chr1:180855104-180855105	chr1	180855104	180855105	cg02672232	NA	NA	NA	NA	NA	NA	NA	NA	NA	NA	NA	NA	NA	NA	NA	NA	NA	NA	XPR1	FALSE	XPR1
chr1:182995719-182995720	chr1	182995719	182995720	cg10987624	NA	NA	NA	NA	NA	NA	NA	NA	NA	NA	NA	NA	NA	NA	NA	NA	NA	NA	LAMC1	FALSE	LAMC1
chr1:183578811-183578812	chr1	183578811	183578812	cg12658012	NA	NA	NA	NA	NA	NA	NA	NA	NA	NA	NA	NA	NA	NA	NA	NA	NA	NA		TRUE	0
chr1:184268405-184268406	chr1	184268405	184268406	cg24250492	NA	NA	NA	NA	NA	NA	NA	NA	NA	NA	NA	NA	NA	NA	NA	NA	NA	NA		TRUE	0
chr1:185930976-185930977	chr1	185930976	185930977	cg02362505	NA	NA	NA	NA	NA	NA	NA	NA	NA	NA	NA	NA	NA	NA	NA	NA	NA	NA	HMCN1	FALSE	HMCN1
chr1:186265423-186265424	chr1	186265423	186265424	cg24669741	PRG4	proteoglycan 4 isoform D preproprotein	19	NA	NA	NA	NA	NA	NA	NA	NA	NA	NA	NA	NA	NA	NA	NA	PRG4,MIR548F1,RNU6-72P	FALSE	PRG4
chr1:192544716-192544717	chr1	192544716	192544717	cg10861751	RGS1	regulator of G-protein signaling 1	-140	NA	NA	NA	NA	NA	NA	NA	NA	NA	NA	NA	NA	NA	NA	NA		FALSE	RGS1
chr1:196976319-196976320	chr1	196976319	196976320	cg26049187	NA	NA	NA	NA	NA	NA	NA	NA	NA	CFHR5	complement factor H-related protein 5 precursor	-2484	NA	NA	NA	NA	NA	NA	CFHR5	FALSE	CFHR5
chr1:198590738-198590739	chr1	198590738	198590739	cg10768932	NA	NA	NA	NA	NA	NA	NA	NA	NA	NA	NA	NA	NA	NA	NA	NA	NA	NA		TRUE	0
chr1:198608361-198608362	chr1	198608361	198608362	cg13673094	PTPRC	receptor-type tyrosine-protein phosphatase C isoform 5 precursor	264	NA	NA	NA	NA	NA	NA	NA	NA	NA	NA	NA	NA	NA	NA	NA	PTPRC	FALSE	PTPRC
chr1:198608383-198608384	chr1	198608383	198608384	cg25132230	PTPRC	receptor-type tyrosine-protein phosphatase C isoform 5 precursor	286	NA	NA	NA	NA	NA	NA	NA	NA	NA	NA	NA	NA	NA	NA	NA	PTPRC	FALSE	PTPRC
chr1:19890415-19890416	chr1	19890415	19890416	cg12141340	NA	NA	NA	NA	NA	NA	NA	NA	NA	NA	NA	NA	NA	NA	NA	NA	NA	NA		TRUE	0
chr1:200045613-200045614	chr1	200045613	200045614	cg05366139	NA	NA	NA	NA	NA	NA	NA	NA	NA	NA	NA	NA	NA	NA	NA	NA	NA	NA	NR5A2	FALSE	NR5A2
chr1:200272215-200272216	chr1	200272215	200272216	cg07138399	NA	NA	NA	NA	NA	NA	NA	NA	NA	NA	NA	NA	NA	NA	NA	NA	NA	NA		TRUE	0
chr1:201617056-201617057	chr1	201617056	201617057	cg12468255	NAV1	neuron navigator 1 isoform 1	-393	NA	NA	NA	NA	NA	NA	NA	NA	NA	NA	NA	NA	NA	NA	NA		FALSE	NAV1
chr1:201683549-201683550	chr1	201683549	201683550	cg13177275	NA	NA	NA	NA	NA	NA	NA	NA	NA	NA	NA	NA	NA	NA	NA	NA	NA	NA	NAV1,IPO9-AS1	FALSE	NAV1,IPO9-AS1
chr1:201852272-201852273	chr1	201852272	201852273	cg26915799	NA	NA	NA	NA	NA	NA	NA	NA	NA	IPO9	importin-9	-1150	NA	NA	NA	NA	NA	NA	IPO9	FALSE	IPO9
chr1:202092005-202092006	chr1	202092005	202092006	cg15096829	GPR37L1	prosaposin receptor GPR37L1 precursor	-23	NA	NA	NA	NA	NA	NA	NA	NA	NA	NA	NA	NA	NA	NA	NA		FALSE	GPR37L1
chr1:202128682-202128683	chr1	202128682	202128683	cg00903584	PTPN7	tyrosine-protein phosphatase non-receptor type 7 isoform 3	437	NA	NA	NA	NA	NA	NA	NA	NA	NA	NA	NA	NA	NA	NA	NA	PTPN7	FALSE	PTPN7
chr1:203156625-203156626	chr1	203156625	203156626	cg19081101	CHI3L1	chitinase-3-like protein 1 precursor	-703	NA	NA	NA	NA	NA	NA	NA	NA	NA	NA	NA	NA	NA	NA	NA		FALSE	CHI3L1
chr1:203330393-203330394	chr1	203330393	203330394	cg27532845	NA	NA	NA	NA	NA	NA	NA	NA	NA	NA	NA	NA	NA	NA	NA	NA	NA	NA		TRUE	0
chr1:204010639-204010640	chr1	204010639	204010640	cg19366877	LINC00303		-247	NA	NA	NA	NA	NA	NA	NA	NA	NA	NA	NA	NA	NA	NA	NA		FALSE	LINC00303
chr1:205255082-205255083	chr1	205255082	205255083	cg20824939	NA	NA	NA	NA	NA	NA	NA	NA	NA	NA	NA	NA	NA	NA	NA	NA	NA	NA		TRUE	0
chr1:205263738-205263739	chr1	205263738	205263739	cg09030187	NA	NA	NA	NA	NA	NA	NA	NA	NA	NA	NA	NA	NA	NA	NA	NA	NA	NA		TRUE	0
chr1:205326071-205326072	chr1	205326071	205326072	cg08159989	KLHDC8A	kelch domain-containing protein 8A	57	NA	NA	NA	NA	NA	NA	NA	NA	NA	NA	NA	NA	NA	NA	NA	KLHDC8A	FALSE	KLHDC8A
chr1:205430290-205430291	chr1	205430290	205430291	cg06174882	NA	NA	NA	NA	NA	NA	NA	NA	NA	NA	NA	NA	NA	NA	NA	NA	NA	NA		TRUE	0
chr1:205603068-205603069	chr1	205603068	205603069	cg25611443	ELK4	ETS domain-containing protein Elk-4 isoform b	-1068	NA	NA	NA	NA	NA	NA	NA	NA	NA	NA	NA	NA	NA	NA	NA		FALSE	ELK4
chr1:206732715-206732716	chr1	206732715	206732716	cg15585555	RASSF5	ras association domain-containing protein 5 isoform C	2224	NA	NA	NA	NA	NA	NA	NA	NA	NA	NA	NA	NA	NA	NA	NA	RASSF5	FALSE	RASSF5
chr1:207103660-207103661	chr1	207103660	207103661	cg09763644	NA	NA	NA	NA	NA	NA	NA	NA	NA	PIGR	polymeric immunoglobulin receptor precursor	-1794	NA	NA	NA	NA	NA	NA	PIGR	FALSE	PIGR
chr1:207277547-207277548	chr1	207277547	207277548	cg14856606	C4BPA	C4b-binding protein alpha chain precursor	-59	NA	NA	NA	NA	NA	NA	NA	NA	NA	NA	NA	NA	NA	NA	NA		FALSE	C4BPA
chr1:208084030-208084031	chr1	208084030	208084031	cg03990033	CD34	hematopoietic progenitor cell antigen CD34 isoform a precursor	653	NA	NA	NA	NA	NA	NA	NA	NA	NA	NA	NA	NA	NA	NA	NA	CD34	FALSE	CD34
chr1:210000883-210000884	chr1	210000883	210000884	cg05968010	DIEXF	digestive organ expansion factor homolog	-428	NA	NA	NA	NA	NA	NA	NA	NA	NA	NA	NA	NA	NA	NA	NA		FALSE	DIEXF
chr1:210405212-210405213	chr1	210405212	210405213	cg02743029	SERTAD4	SERTA domain-containing protein 4	-982	SERTAD4-AS1		2254	NA	NA	NA	SERTAD4-AS1		-409	NA	NA	NA	NA	NA	NA	SERTAD4-AS1	FALSE	SERTAD4
chr1:211526705-211526706	chr1	211526705	211526706	cg13066703	NA	NA	NA	NA	NA	NA	NA	NA	NA	NA	NA	NA	NA	NA	NA	NA	NA	NA	TRAF5	FALSE	TRAF5
chr1:214463441-214463442	chr1	214463441	214463442	cg22613769	NA	NA	NA	NA	NA	NA	NA	NA	NA	NA	NA	NA	NA	NA	NA	NA	NA	NA	SMYD2	FALSE	SMYD2
chr1:215196452-215196453	chr1	215196452	215196453	cg24464500	NA	NA	NA	NA	NA	NA	NA	NA	NA	NA	NA	NA	NA	NA	NA	NA	NA	NA	KCNK2	FALSE	KCNK2
chr1:21649784-21649785	chr1	21649784	21649785	cg18116670	NA	NA	NA	NA	NA	NA	NA	NA	NA	NA	NA	NA	NA	NA	NA	NA	NA	NA	ECE1	FALSE	ECE1
chr1:218667548-218667549	chr1	218667548	218667549	cg27387239	NA	NA	NA	NA	NA	NA	NA	NA	NA	NA	NA	NA	NA	NA	NA	NA	NA	NA	MIR548F3	FALSE	MIR548F3
chr1:2203648-2203649	chr1	2203648	2203649	cg12580943	NA	NA	NA	NA	NA	NA	NA	NA	NA	NA	NA	NA	NA	NA	NA	NA	NA	NA	SKI	FALSE	SKI
chr1:22106295-22106296	chr1	22106295	22106296	cg12748948	NA	NA	NA	NA	NA	NA	NA	NA	NA	NA	NA	NA	NA	NA	NA	NA	NA	NA	USP48	FALSE	USP48
chr1:221509763-221509764	chr1	221509763	221509764	cg13861948	C1orf140		-125	NA	NA	NA	NA	NA	NA	NA	NA	NA	NA	NA	NA	NA	NA	NA		FALSE	C1orf140
chr1:22383198-22383199	chr1	22383198	22383199	cg08608952	NA	NA	NA	NA	NA	NA	NA	NA	NA	NA	NA	NA	NA	NA	NA	NA	NA	NA	CDC42	FALSE	CDC42
chr1:224370322-224370323	chr1	224370322	224370323	cg12279138	DEGS1	sphingolipid delta(4)-desaturase DES1	-587	NA	NA	NA	NA	NA	NA	NA	NA	NA	NA	NA	NA	NA	NA	NA		FALSE	DEGS1
chr1:226001675-226001676	chr1	226001675	226001676	cg00501904	NA	NA	NA	NA	NA	NA	NA	NA	NA	NA	NA	NA	NA	NA	NA	NA	NA	NA	EPHX1	FALSE	EPHX1
chr1:226004826-226004827	chr1	226004826	226004827	cg03138928	NA	NA	NA	NA	NA	NA	NA	NA	NA	NA	NA	NA	NA	NA	NA	NA	NA	NA	EPHX1	FALSE	EPHX1
chr1:226296868-226296869	chr1	226296868	226296869	cg10483871	NA	NA	NA	NA	NA	NA	NA	NA	NA	NA	NA	NA	NA	NA	NA	NA	NA	NA		TRUE	0
chr1:226296871-226296872	chr1	226296871	226296872	cg00672802	NA	NA	NA	NA	NA	NA	NA	NA	NA	NA	NA	NA	NA	NA	NA	NA	NA	NA		TRUE	0
chr1:226730561-226730562	chr1	226730561	226730562	cg11399546	NA	NA	NA	NA	NA	NA	NA	NA	NA	NA	NA	NA	NA	NA	NA	NA	NA	NA		TRUE	0
chr1:226900896-226900897	chr1	226900896	226900897	cg07795928	NA	NA	NA	NA	NA	NA	NA	NA	NA	NA	NA	NA	NA	NA	NA	NA	NA	NA	ITPKB	FALSE	ITPKB
chr1:228337379-228337380	chr1	228337379	228337380	cg10950111	GJC2	gap junction gamma-2 protein	-35	NA	NA	NA	NA	NA	NA	GUK1	guanylate kinase isoform b	724	NA	NA	NA	NA	NA	NA		FALSE	GJC2
chr1:228346014-228346015	chr1	228346014	228346015	cg03650119	NA	NA	NA	NA	NA	NA	NA	NA	NA	GJC2	gap junction gamma-2 protein	-1513	NA	NA	NA	NA	NA	NA	GJC2	FALSE	GJC2
chr1:230250010-230250011	chr1	230250010	230250011	cg17737409	NA	NA	NA	NA	NA	NA	NA	NA	NA	NA	NA	NA	NA	NA	NA	NA	NA	NA	GALNT2	FALSE	GALNT2
chr1:231748855-231748856	chr1	231748855	231748856	cg10821976	LINC00582		-1019	NA	NA	NA	NA	NA	NA	NA	NA	NA	NA	NA	NA	NA	NA	NA	TSNAX-DISC1	FALSE	LINC00582
chr1:234667549-234667550	chr1	234667549	234667550	cg21546522	LINC01354		-24	NA	NA	NA	NA	NA	NA	NA	NA	NA	NA	NA	NA	NA	NA	NA		FALSE	LINC01354
chr1:235099151-235099152	chr1	235099151	235099152	cg02088292	LOC101927851		595	NA	NA	NA	NA	NA	NA	NA	NA	NA	NA	NA	NA	NA	NA	NA	LOC101927851	FALSE	LOC101927851
chr1:235500468-235500469	chr1	235500468	235500469	cg19269426	NA	NA	NA	NA	NA	NA	NA	NA	NA	NA	NA	NA	NA	NA	NA	NA	NA	NA	GGPS1	FALSE	GGPS1
chr1:236147721-236147722	chr1	236147721	236147722	cg03396152	NA	NA	NA	NA	NA	NA	NA	NA	NA	NA	NA	NA	NA	NA	NA	NA	NA	NA	NID1	FALSE	NID1
chr1:236308094-236308095	chr1	236308094	236308095	cg04077303	GPR137B	integral membrane protein GPR137B	2263	NA	NA	NA	NA	NA	NA	NA	NA	NA	NA	NA	NA	NA	NA	NA	GPR137B	FALSE	GPR137B
chr1:23697258-23697259	chr1	23697258	23697259	cg16240683	ZNF436	zinc finger protein 436	-901	ZNF436-AS1		1548	NA	NA	NA	ZNF436-AS1		-1072	NA	NA	NA	NA	NA	NA	ZNF436-AS1	FALSE	ZNF436
chr1:23697506-23697507	chr1	23697506	23697507	cg22502492	ZNF436	zinc finger protein 436	-1149	ZNF436-AS1		1796	NA	NA	NA	ZNF436-AS1		-824	NA	NA	NA	NA	NA	NA	ZNF436-AS1	FALSE	ZNF436
chr1:23703928-23703929	chr1	23703928	23703929	cg26064460	NA	NA	NA	NA	NA	NA	NA	NA	NA	NA	NA	NA	NA	NA	NA	NA	NA	NA		TRUE	0
chr1:238811442-238811443	chr1	238811442	238811443	cg00163541	NA	NA	NA	NA	NA	NA	NA	NA	NA	NA	NA	NA	NA	NA	NA	NA	NA	NA		TRUE	0
chr1:23884373-23884374	chr1	23884373	23884374	cg15357156	ID3	DNA-binding protein inhibitor ID-3	1912	NA	NA	NA	NA	NA	NA	ID3	DNA-binding protein inhibitor ID-3	47	NA	NA	NA	NA	NA	NA		FALSE	ID3
chr1:240162334-240162335	chr1	240162334	240162335	cg20810345	NA	NA	NA	NA	NA	NA	NA	NA	NA	NA	NA	NA	NA	NA	NA	NA	NA	NA		TRUE	0
chr1:24225690-24225691	chr1	24225690	24225691	cg05524740	NA	NA	NA	NA	NA	NA	NA	NA	NA	NA	NA	NA	NA	NA	NA	NA	NA	NA	CNR2	FALSE	CNR2
chr1:24239771-24239772	chr1	24239771	24239772	cg24672624	CNR2	cannabinoid receptor 2	46	NA	NA	NA	NA	NA	NA	NA	NA	NA	NA	NA	NA	NA	NA	NA	CNR2	FALSE	CNR2
chr1:243398577-243398578	chr1	243398577	243398578	cg11822088	NA	NA	NA	NA	NA	NA	NA	NA	NA	NA	NA	NA	NA	NA	NA	NA	NA	NA	CEP170	FALSE	CEP170
chr1:243877447-243877448	chr1	243877447	243877448	cg17133045	NA	NA	NA	NA	NA	NA	NA	NA	NA	NA	NA	NA	NA	NA	NA	NA	NA	NA	AKT3	FALSE	AKT3
chr1:245215135-245215136	chr1	245215135	245215136	cg21307723	NA	NA	NA	NA	NA	NA	NA	NA	NA	NA	NA	NA	NA	NA	NA	NA	NA	NA	EFCAB2	FALSE	EFCAB2
chr1:246378510-246378511	chr1	246378510	246378511	cg25025181	NA	NA	NA	NA	NA	NA	NA	NA	NA	NA	NA	NA	NA	NA	NA	NA	NA	NA	SMYD3	FALSE	SMYD3
chr1:247611842-247611843	chr1	247611842	247611843	cg18126557	NA	NA	NA	NA	NA	NA	NA	NA	NA	NLRP3	NACHT, LRR and PYD domains-containing protein 3 isoform a	-564	OR2B11	olfactory receptor 2B11	2488	NA	NA	NA	NLRP3	FALSE	NLRP3
chr1:247712110-247712111	chr1	247712110	247712111	cg02052265	GCSAML	germinal center-associated signaling and motility-like protein isoform a	-236	NA	NA	NA	NA	NA	NA	NA	NA	NA	NA	NA	NA	NA	NA	NA	GCSAML	FALSE	GCSAML
chr1:247712237-247712238	chr1	247712237	247712238	cg18908499	GCSAML	germinal center-associated signaling and motility-like protein isoform a	-109	NA	NA	NA	NA	NA	NA	NA	NA	NA	NA	NA	NA	NA	NA	NA	GCSAML	FALSE	GCSAML
chr1:247712239-247712240	chr1	247712239	247712240	cg16555504	GCSAML	germinal center-associated signaling and motility-like protein isoform a	-107	NA	NA	NA	NA	NA	NA	NA	NA	NA	NA	NA	NA	NA	NA	NA	GCSAML	FALSE	GCSAML
chr1:247712377-247712378	chr1	247712377	247712378	cg12769118	GCSAML	germinal center-associated signaling and motility-like protein isoform a	31	NA	NA	NA	NA	NA	NA	NA	NA	NA	NA	NA	NA	NA	NA	NA	GCSAML	FALSE	GCSAML
chr1:247712383-247712384	chr1	247712383	247712384	cg17518550	GCSAML	germinal center-associated signaling and motility-like protein isoform a	37	NA	NA	NA	NA	NA	NA	NA	NA	NA	NA	NA	NA	NA	NA	NA	GCSAML	FALSE	GCSAML
chr1:247712591-247712592	chr1	247712591	247712592	cg05767404	GCSAML	germinal center-associated signaling and motility-like protein isoform a	245	NA	NA	NA	NA	NA	NA	NA	NA	NA	NA	NA	NA	NA	NA	NA	GCSAML	FALSE	GCSAML
chr1:248903100-248903101	chr1	248903100	248903101	cg23230830	LYPD8	ly6/PLAUR domain-containing protein 8 preproprotein	51	NA	NA	NA	NA	NA	NA	LYPD8	ly6/PLAUR domain-containing protein 8 preproprotein	-384	NA	NA	NA	NA	NA	NA	LYPD8	FALSE	LYPD8
chr1:24968182-24968183	chr1	24968182	24968183	cg09895325	SRRM1	serine/arginine repetitive matrix protein 1 isoform 3	-1411	NA	NA	NA	NA	NA	NA	NA	NA	NA	NA	NA	NA	NA	NA	NA		FALSE	SRRM1
chr1:25257505-25257506	chr1	25257505	25257506	cg07996594	RUNX3	runt-related transcription factor 3 isoform 2	-735	NA	NA	NA	NA	NA	NA	NA	NA	NA	NA	NA	NA	NA	NA	NA	RUNX3	FALSE	RUNX3
chr1:25257813-25257814	chr1	25257813	25257814	cg10013501	RUNX3	runt-related transcription factor 3 isoform 2	-1043	NA	NA	NA	NA	NA	NA	NA	NA	NA	NA	NA	NA	NA	NA	NA	RUNX3	FALSE	RUNX3
chr1:25257978-25257979	chr1	25257978	25257979	cg24463471	RUNX3	runt-related transcription factor 3 isoform 2	-1208	NA	NA	NA	NA	NA	NA	NA	NA	NA	NA	NA	NA	NA	NA	NA	RUNX3	FALSE	RUNX3
chr1:25916755-25916756	chr1	25916755	25916756	cg10781087	NA	NA	NA	NA	NA	NA	NA	NA	NA	NA	NA	NA	NA	NA	NA	NA	NA	NA		TRUE	0
chr1:26021655-26021656	chr1	26021655	26021656	cg10485752	NA	NA	NA	NA	NA	NA	NA	NA	NA	NA	NA	NA	NA	NA	NA	NA	NA	NA	MAN1C1	FALSE	MAN1C1
chr1:26663426-26663427	chr1	26663426	26663427	cg23732845	NA	NA	NA	NA	NA	NA	NA	NA	NA	NA	NA	NA	NA	NA	NA	NA	NA	NA	AIM1L	FALSE	AIM1L
chr1:26857774-26857775	chr1	26857774	26857775	cg24585377	RPS6KA1	ribosomal protein S6 kinase alpha-1 isoform a	1526	NA	NA	NA	NA	NA	NA	NA	NA	NA	NA	NA	NA	NA	NA	NA	RPS6KA1	FALSE	RPS6KA1
chr1:26880547-26880548	chr1	26880547	26880548	cg00359365	MIR1976		-485	NA	NA	NA	NA	NA	NA	MIR1976		-537	NA	NA	NA	NA	NA	NA	RPS6KA1	FALSE	MIR1976
chr1:2738746-2738747	chr1	2738746	2738747	cg10105681	NA	NA	NA	NA	NA	NA	NA	NA	NA	NA	NA	NA	NA	NA	NA	NA	NA	NA		TRUE	0
chr1:27687232-27687233	chr1	27687232	27687233	cg20996351	NA	NA	NA	NA	NA	NA	NA	NA	NA	NA	NA	NA	NA	NA	NA	NA	NA	NA	MAP3K6	FALSE	MAP3K6
chr1:27899025-27899026	chr1	27899025	27899026	cg13375463	NA	NA	NA	NA	NA	NA	NA	NA	NA	NA	NA	NA	NA	NA	NA	NA	NA	NA	AHDC1	FALSE	AHDC1
chr1:27941694-27941695	chr1	27941694	27941695	cg03538499	NA	NA	NA	NA	NA	NA	NA	NA	NA	FGR	tyrosine-protein kinase Fgr	-2894	NA	NA	NA	NA	NA	NA	FGR	FALSE	FGR
chr1:27945005-27945006	chr1	27945005	27945006	cg20485084	NA	NA	NA	NA	NA	NA	NA	NA	NA	NA	NA	NA	NA	NA	NA	NA	NA	NA	FGR	FALSE	FGR
chr1:2979311-2979312	chr1	2979311	2979312	cg23969554	NA	NA	NA	NA	NA	NA	NA	NA	NA	LINC00982		1324	NA	NA	NA	NA	NA	NA	LINC00982	FALSE	LINC00982
chr1:3028457-3028458	chr1	3028457	3028458	cg24529814	NA	NA	NA	NA	NA	NA	NA	NA	NA	NA	NA	NA	NA	NA	NA	NA	NA	NA	PRDM16	FALSE	PRDM16
chr1:3090134-3090135	chr1	3090134	3090135	cg12133962	NA	NA	NA	NA	NA	NA	NA	NA	NA	NA	NA	NA	NA	NA	NA	NA	NA	NA	PRDM16	FALSE	PRDM16
chr1:32054460-32054461	chr1	32054460	32054461	cg24253618	NA	NA	NA	NA	NA	NA	NA	NA	NA	TINAGL1	tubulointerstitial nephritis antigen-like isoform 3	1173	NA	NA	NA	NA	NA	NA		FALSE	TINAGL1
chr1:32828191-32828192	chr1	32828191	32828192	cg10249224	TSSK3	testis-specific serine/threonine-protein kinase 3	330	FAM229A	protein FAM229A	-347	NA	NA	NA	FAM229A	protein FAM229A	-1321	TSSK3	testis-specific serine/threonine-protein kinase 3	-1733	BSDC1	BSD domain-containing protein 1 isoform b	2042	TSSK3	FALSE	TSSK3
chr1:33350709-33350710	chr1	33350709	33350710	cg00912746	HPCA	neuron-specific calcium-binding protein hippocalcin	-1388	NA	NA	NA	NA	NA	NA	NA	NA	NA	NA	NA	NA	NA	NA	NA		FALSE	HPCA
chr1:36039655-36039656	chr1	36039655	36039656	cg14962509	TFAP2E	transcription factor AP-2-epsilon	685	NA	NA	NA	NA	NA	NA	NA	NA	NA	NA	NA	NA	NA	NA	NA	TFAP2E	FALSE	TFAP2E
chr1:39548001-39548002	chr1	39548001	39548002	cg11676353	MACF1	microtubule-actin cross-linking factor 1	-1837	NA	NA	NA	NA	NA	NA	NA	NA	NA	NA	NA	NA	NA	NA	NA		FALSE	MACF1
chr1:40388223-40388224	chr1	40388223	40388224	cg02630477	NA	NA	NA	NA	NA	NA	NA	NA	NA	NA	NA	NA	NA	NA	NA	NA	NA	NA		TRUE	0
chr1:40388264-40388265	chr1	40388264	40388265	cg04218880	NA	NA	NA	NA	NA	NA	NA	NA	NA	NA	NA	NA	NA	NA	NA	NA	NA	NA		TRUE	0
chr1:45083079-45083080	chr1	45083079	45083080	cg10329345	NA	NA	NA	NA	NA	NA	NA	NA	NA	NA	NA	NA	NA	NA	NA	NA	NA	NA	RNF220	FALSE	RNF220
chr1:46640255-46640256	chr1	46640255	46640256	cg08638929	TSPAN1	tetraspanin-1	-493	PIK3R3	phosphatidylinositol 3-kinase regulatory subunit gamma isoform 2	1912	NA	NA	NA	NA	NA	NA	NA	NA	NA	NA	NA	NA	PIK3R3	FALSE	TSPAN1
chr1:53307865-53307866	chr1	53307865	53307866	cg09167911	ZYG11A	protein zyg-11 homolog A isoform 2	-317	NA	NA	NA	NA	NA	NA	NA	NA	NA	NA	NA	NA	NA	NA	NA		FALSE	ZYG11A
chr1:53661346-53661347	chr1	53661346	53661347	cg13863396	CPT2	carnitine O-palmitoyltransferase 2, mitochondrial precursor	-754	NA	NA	NA	NA	NA	NA	NA	NA	NA	NA	NA	NA	NA	NA	NA		FALSE	CPT2
chr1:54822031-54822032	chr1	54822031	54822032	cg00172603	NA	NA	NA	NA	NA	NA	NA	NA	NA	NA	NA	NA	NA	NA	NA	NA	NA	NA	SSBP3	FALSE	SSBP3
chr1:55247356-55247357	chr1	55247356	55247357	cg15645660	NA	NA	NA	NA	NA	NA	NA	NA	NA	TTC22	tetratricopeptide repeat protein 22 isoform 1	-605	NA	NA	NA	NA	NA	NA	TTC22	FALSE	TTC22
chr1:55678649-55678650	chr1	55678649	55678650	cg00713294	USP24	ubiquitin carboxyl-terminal hydrolase 24	2390	LOC100507634		-2431	NA	NA	NA	NA	NA	NA	NA	NA	NA	NA	NA	NA	USP24	FALSE	USP24
chr1:56877429-56877430	chr1	56877429	56877430	cg10971134	NA	NA	NA	NA	NA	NA	NA	NA	NA	NA	NA	NA	NA	NA	NA	NA	NA	NA		TRUE	0
chr1:56975583-56975584	chr1	56975583	56975584	cg12180551	NA	NA	NA	NA	NA	NA	NA	NA	NA	NA	NA	NA	NA	NA	NA	NA	NA	NA	PPAP2B	FALSE	PPAP2B
chr1:5829340-5829341	chr1	5829340	5829341	cg15699050	NA	NA	NA	NA	NA	NA	NA	NA	NA	NA	NA	NA	NA	NA	NA	NA	NA	NA		TRUE	0
chr1:59859555-59859556	chr1	59859555	59859556	cg27571329	NA	NA	NA	NA	NA	NA	NA	NA	NA	NA	NA	NA	NA	NA	NA	NA	NA	NA	FGGY	FALSE	FGGY
chr1:59948108-59948109	chr1	59948108	59948109	cg14279345	NA	NA	NA	NA	NA	NA	NA	NA	NA	NA	NA	NA	NA	NA	NA	NA	NA	NA	FGGY	FALSE	FGGY
chr1:60216631-60216632	chr1	60216631	60216632	cg19773937	NA	NA	NA	NA	NA	NA	NA	NA	NA	NA	NA	NA	NA	NA	NA	NA	NA	NA	FGGY	FALSE	FGGY
chr1:61549982-61549983	chr1	61549982	61549983	cg18946602	NFIA	nuclear factor 1 A-type isoform 2	2003	NA	NA	NA	NA	NA	NA	NA	NA	NA	NA	NA	NA	NA	NA	NA	NFIA	FALSE	NFIA
chr1:61649907-61649908	chr1	61649907	61649908	cg09062708	NA	NA	NA	NA	NA	NA	NA	NA	NA	NA	NA	NA	NA	NA	NA	NA	NA	NA	NFIA	FALSE	NFIA
chr1:63464679-63464680	chr1	63464679	63464680	cg16724481	NA	NA	NA	NA	NA	NA	NA	NA	NA	NA	NA	NA	NA	NA	NA	NA	NA	NA		TRUE	0
chr1:64415629-64415630	chr1	64415629	64415630	cg01723995	NA	NA	NA	NA	NA	NA	NA	NA	NA	NA	NA	NA	NA	NA	NA	NA	NA	NA	ROR1	FALSE	ROR1
chr1:65363870-65363871	chr1	65363870	65363871	cg26315985	NA	NA	NA	NA	NA	NA	NA	NA	NA	NA	NA	NA	NA	NA	NA	NA	NA	NA	JAK1	FALSE	JAK1
chr1:65682156-65682157	chr1	65682156	65682157	cg06994324	NA	NA	NA	NA	NA	NA	NA	NA	NA	NA	NA	NA	NA	NA	NA	NA	NA	NA	AK4	FALSE	AK4
chr1:66839134-66839135	chr1	66839134	66839135	cg04989278	NA	NA	NA	NA	NA	NA	NA	NA	NA	PDE4B	cAMP-specific 3',5'-cyclic phosphodiesterase 4B isoform 2	-1128	NA	NA	NA	NA	NA	NA	PDE4B	FALSE	PDE4B
chr1:7029235-7029236	chr1	7029235	7029236	cg12661316	NA	NA	NA	NA	NA	NA	NA	NA	NA	NA	NA	NA	NA	NA	NA	NA	NA	NA	CAMTA1	FALSE	CAMTA1
chr1:7692367-7692368	chr1	7692367	7692368	cg06800235	NA	NA	NA	NA	NA	NA	NA	NA	NA	NA	NA	NA	NA	NA	NA	NA	NA	NA	CAMTA1	FALSE	CAMTA1
chr1:7841722-7841723	chr1	7841722	7841723	cg03263730	PER3	period circadian protein homolog 3 isoform 3	-2766	NA	NA	NA	NA	NA	NA	VAMP3	vesicle-associated membrane protein 3	230	NA	NA	NA	NA	NA	NA		FALSE	PER3
chr1:7842369-7842370	chr1	7842369	7842370	cg14511923	PER3	period circadian protein homolog 3 isoform 3	-2119	NA	NA	NA	NA	NA	NA	VAMP3	vesicle-associated membrane protein 3	877	NA	NA	NA	NA	NA	NA		FALSE	PER3
chr1:7842406-7842407	chr1	7842406	7842407	cg23987789	PER3	period circadian protein homolog 3 isoform 3	-2082	NA	NA	NA	NA	NA	NA	VAMP3	vesicle-associated membrane protein 3	914	NA	NA	NA	NA	NA	NA		FALSE	PER3
chr1:8000314-8000315	chr1	8000314	8000315	cg08840010	TNFRSF9	tumor necrosis factor receptor superfamily member 9 precursor	2911	NA	NA	NA	NA	NA	NA	NA	NA	NA	NA	NA	NA	NA	NA	NA	TNFRSF9	FALSE	TNFRSF9
chr1:8137564-8137565	chr1	8137564	8137565	cg22171607	NA	NA	NA	NA	NA	NA	NA	NA	NA	NA	NA	NA	NA	NA	NA	NA	NA	NA		TRUE	0
chr1:82828058-82828059	chr1	82828058	82828059	cg10388307	NA	NA	NA	NA	NA	NA	NA	NA	NA	NA	NA	NA	NA	NA	NA	NA	NA	NA		TRUE	0
chr1:83445408-83445409	chr1	83445408	83445409	cg10061129	NA	NA	NA	NA	NA	NA	NA	NA	NA	NA	NA	NA	NA	NA	NA	NA	NA	NA	LINC01361	FALSE	LINC01361
chr1:8412697-8412698	chr1	8412697	8412698	cg23049737	NA	NA	NA	NA	NA	NA	NA	NA	NA	RERE	arginine-glutamic acid dipeptide repeats protein isoform b	-234	NA	NA	NA	NA	NA	NA	RERE	FALSE	RERE
chr1:8412849-8412850	chr1	8412849	8412850	cg12067736	NA	NA	NA	NA	NA	NA	NA	NA	NA	RERE	arginine-glutamic acid dipeptide repeats protein isoform b	-386	NA	NA	NA	NA	NA	NA	RERE	FALSE	RERE
chr1:8430745-8430746	chr1	8430745	8430746	cg13081009	NA	NA	NA	NA	NA	NA	NA	NA	NA	NA	NA	NA	NA	NA	NA	NA	NA	NA	RERE	FALSE	RERE
chr1:8468871-8468872	chr1	8468871	8468872	cg04995521	NA	NA	NA	NA	NA	NA	NA	NA	NA	NA	NA	NA	NA	NA	NA	NA	NA	NA	RERE	FALSE	RERE
chr1:85220130-85220131	chr1	85220130	85220131	cg20267580	NA	NA	NA	NA	NA	NA	NA	NA	NA	NA	NA	NA	NA	NA	NA	NA	NA	NA		TRUE	0
chr1:85796055-85796056	chr1	85796055	85796056	cg08654262	NA	NA	NA	NA	NA	NA	NA	NA	NA	NA	NA	NA	NA	NA	NA	NA	NA	NA	DDAH1	FALSE	DDAH1
chr1:871441-871442	chr1	871441	871442	cg02439789	NA	NA	NA	NA	NA	NA	NA	NA	NA	NA	NA	NA	NA	NA	NA	NA	NA	NA	SAMD11	FALSE	SAMD11
chr1:87793396-87793397	chr1	87793396	87793397	cg07902673	LMO4	LIM domain transcription factor LMO4	-754	NA	NA	NA	NA	NA	NA	NA	NA	NA	NA	NA	NA	NA	NA	NA		FALSE	LMO4
chr1:89357911-89357912	chr1	89357911	89357912	cg14010405	GTF2B	transcription initiation factor IIB	-610	NA	NA	NA	NA	NA	NA	NA	NA	NA	NA	NA	NA	NA	NA	NA		FALSE	GTF2B
chr1:9031262-9031263	chr1	9031262	9031263	cg04785083	NA	NA	NA	NA	NA	NA	NA	NA	NA	NA	NA	NA	NA	NA	NA	NA	NA	NA	CA6	FALSE	CA6
chr1:9047007-9047008	chr1	9047007	9047008	cg12102235	NA	NA	NA	NA	NA	NA	NA	NA	NA	NA	NA	NA	NA	NA	NA	NA	NA	NA		TRUE	0
chr1:91306963-91306964	chr1	91306963	91306964	cg16137250	NA	NA	NA	NA	NA	NA	NA	NA	NA	NA	NA	NA	NA	NA	NA	NA	NA	NA		TRUE	0
chr1:92350133-92350134	chr1	92350133	92350134	cg01336162	TGFBR3	transforming growth factor beta receptor type 3 isoform a precursor	1703	NA	NA	NA	NA	NA	NA	NA	NA	NA	NA	NA	NA	NA	NA	NA	TGFBR3	FALSE	TGFBR3
chr1:94057587-94057588	chr1	94057587	94057588	cg02978297	LOC100129046		63	NA	NA	NA	NA	NA	NA	NA	NA	NA	NA	NA	NA	NA	NA	NA	BCAR3,LOC100129046	FALSE	LOC100129046
chr1:94235220-94235221	chr1	94235220	94235221	cg19277516	NA	NA	NA	NA	NA	NA	NA	NA	NA	NA	NA	NA	NA	NA	NA	NA	NA	NA	BCAR3	FALSE	BCAR3
chr1:944783-944784	chr1	944783	944784	cg24004483	NA	NA	NA	NA	NA	NA	NA	NA	NA	NA	NA	NA	NA	NA	NA	NA	NA	NA		TRUE	0
chr1:94789974-94789975	chr1	94789974	94789975	cg22372355	NA	NA	NA	NA	NA	NA	NA	NA	NA	NA	NA	NA	NA	NA	NA	NA	NA	NA		TRUE	0
chr1:95437072-95437073	chr1	95437072	95437073	cg22487391	NA	NA	NA	NA	NA	NA	NA	NA	NA	NA	NA	NA	NA	NA	NA	NA	NA	NA		TRUE	0
chr1:95552972-95552973	chr1	95552972	95552973	cg13373343	NA	NA	NA	NA	NA	NA	NA	NA	NA	NA	NA	NA	NA	NA	NA	NA	NA	NA		TRUE	0
chr1:9686523-9686524	chr1	9686523	9686524	cg17467525	NA	NA	NA	NA	NA	NA	NA	NA	NA	NA	NA	NA	NA	NA	NA	NA	NA	NA		TRUE	0
chr1:9714843-9714844	chr1	9714843	9714844	cg14989202	PIK3CD-AS1		-199	NA	NA	NA	NA	NA	NA	PIK3CD-AS1		-2176	NA	NA	NA	NA	NA	NA	PIK3CD	FALSE	PIK3CD-AS1
chr1:9714845-9714846	chr1	9714845	9714846	cg16597045	PIK3CD-AS1		-201	NA	NA	NA	NA	NA	NA	PIK3CD-AS1		-2178	NA	NA	NA	NA	NA	NA	PIK3CD	FALSE	PIK3CD-AS1
chr1:97186464-97186465	chr1	97186464	97186465	cg16119505	PTBP2	polypyrimidine tract-binding protein 2 isoform 6	-696	NA	NA	NA	NA	NA	NA	NA	NA	NA	NA	NA	NA	NA	NA	NA		FALSE	PTBP2
chr1:9788769-9788770	chr1	9788769	9788770	cg03971555	NA	NA	NA	NA	NA	NA	NA	NA	NA	CLSTN1	calsyntenin-1 isoform 1 precursor	309	PIK3CD	phosphatidylinositol 4,5-bisphosphate 3-kinase catalytic subunit delta isoform	-403	NA	NA	NA	PIK3CD	FALSE	CLSTN1
chr1:991708-991709	chr1	991708	991709	cg13439946	NA	NA	NA	NA	NA	NA	NA	NA	NA	AGRN	agrin isoform 1 precursor	209	NA	NA	NA	NA	NA	NA		FALSE	AGRN
chr10:100024278-100024279	chr10	100024278	100024279	cg27449572	NA	NA	NA	NA	NA	NA	NA	NA	NA	NA	NA	NA	NA	NA	NA	NA	NA	NA	LOXL4	FALSE	LOXL4
chr10:101281703-101281704	chr10	101281703	101281704	cg26075184	NA	NA	NA	NA	NA	NA	NA	NA	NA	NA	NA	NA	NA	NA	NA	NA	NA	NA		TRUE	0
chr10:102090297-102090298	chr10	102090297	102090298	cg22619549	PKD2L1	polycystic kidney disease 2-like 1 protein isoform 2	-54	NA	NA	NA	NA	NA	NA	NA	NA	NA	NA	NA	NA	NA	NA	NA		FALSE	PKD2L1
chr10:102642752-102642753	chr10	102642752	102642753	cg11944462	NA	NA	NA	NA	NA	NA	NA	NA	NA	NA	NA	NA	NA	NA	NA	NA	NA	NA		TRUE	0
chr10:104535020-104535021	chr10	104535020	104535021	cg14015502	WBP1L	WW domain binding protein 1-like isoform 2	-867	NA	NA	NA	NA	NA	NA	NA	NA	NA	NA	NA	NA	NA	NA	NA	WBP1L	FALSE	WBP1L
chr10:105517764-105517765	chr10	105517764	105517765	cg06888746	NA	NA	NA	NA	NA	NA	NA	NA	NA	SH3PXD2A-AS1		2597	NA	NA	NA	NA	NA	NA	SH3PXD2A	FALSE	SH3PXD2A-AS1
chr10:11187764-11187765	chr10	11187764	11187765	cg19368016	NA	NA	NA	NA	NA	NA	NA	NA	NA	NA	NA	NA	NA	NA	NA	NA	NA	NA	CELF2	FALSE	CELF2
chr10:112628888-112628889	chr10	112628888	112628889	cg24662666	PDCD4-AS1		1774	PDCD4	programmed cell death protein 4 isoform 1	-2664	NA	NA	NA	PDCD4-AS1		-241	NA	NA	NA	NA	NA	NA	PDCD4-AS1	FALSE	PDCD4-AS1
chr10:113944114-113944115	chr10	113944114	113944115	cg25290227	GPAM	glycerol-3-phosphate acyltransferase 1, mitochondrial precursor	-577	NA	NA	NA	NA	NA	NA	NA	NA	NA	NA	NA	NA	NA	NA	NA		FALSE	GPAM
chr10:114134915-114134916	chr10	114134915	114134916	cg25780389	ACSL5	long-chain-fatty-acid--CoA ligase 5 isoform a	-107	NA	NA	NA	NA	NA	NA	NA	NA	NA	NA	NA	NA	NA	NA	NA	ACSL5	FALSE	ACSL5
chr10:114746071-114746072	chr10	114746071	114746072	cg03683087	NA	NA	NA	NA	NA	NA	NA	NA	NA	NA	NA	NA	NA	NA	NA	NA	NA	NA	TCF7L2	FALSE	TCF7L2
[truncated: 2,016 more rows]

## Sheet: Table S5
Abbreviation	Cancer type
[truncated: 24 more rows]

## Sheet: Table S6
Cancer Diagnosis	Case-Control Pairs	Years from sample collection to diagnosis: mean (sd)
[truncated: 8 more rows]

[truncated: 12 more sheets: Table S7, Table S8, Table S9, Table S10, Table S11, Table S12, Table S13, Table S14, Table S15, Table S16, Table S17, Table S18]
